# Supplementary material for: Large scale enzyme based xenobiotic identification for exposomics
Source: Nat Commun. 2021 Sep 14;12:5418. doi: 10.1038/s41467-021-25698-x (PMC8440538; doi:10.1038/s41467-021-25698-x)
Supplement: Supplementary file 4 — Supplementary Data 1 [file 41467_2021_25698_MOESM4_ESM.xlsx]

## Sheet: Sheet1
Supplemental data - List of identified metabolites
#	Xenobiotic	Elemental Composition	Monoisotopic mass	Method	m/z (Adduct)	RT (sec)	Reaction	m/z shift	Pubchem ID #	ChEBI	MSI confidence	Confidence by orthogonal criteria
	Pharmaceuticals
1	Acetaminophen	C8H9NO2	151.063	HILIC/ESI+	152.0706 (M+H)	28	-	-	1983	46195	1	1
	Acetaminophen	C8H9NO2	151.063	C18/ESI-	150.0560 (M-H)	25	-	-	1983	46195	1	1
	APAP Sulfate	C8H9NO5S	231.02	HILIC/ESI+	232.0281 (M+H)	38	Sulfation (SO3)	79.9575	83939	32635	2	1
	APAP Sulfate	C8H9NO5S	231.02	C18/ESI-	230.0130 (M-H)	19	Sulfation (SO3)	79.9575	83939	32635	2	1
	OH-APAP Sulfate	C8H9NO6S	247.015	HILIC/ESI+	248.0229 (M+H)	138	Sulfation (SO4)	95.9523	86290013	*	2	1
	APAP GSH	C18H24N4O8S	456.132	HILIC/ESI+	457.1399 (M+H)	66	Glutathionylation	305.069	129627231	32639	2	1
	OH-APAP GSH	C18H24N4O9S	472.126	C18/ESI-	471.1186 (M-H)	18	Glutathionylation +O	321.063	*	*	2	1
	APAP Cysteine	C11H14N2O4S	270.067	HILIC/ESI+	271.0750 (M+H)	45	Cysteine Conjugation	119.004	171264	133067	2	1
	APAP Glucuronide	C14H17NO8	327.095	HILIC/ESI+	328.1027 (M+H)	40	Glucuronidation	176.032	83944	32626	2	1
	APAP Glucuronide	C14H17NO8	327.095	C18/ESI-	326.0886 (M-H)	18	Glucuronidation	176.032	83944	32626	2	1
2	Tolbutamide	C12H18N2O3S	270.104	HILIC/ESI+	271.1111 (M+H)	24	-	-	5505	27999	1	1
	Tolbutamide	C12H18N2O3S	270.104	C18/ESI-	269.0966 (M-H)	22	-	-	5505	27999	1	1
	Hydroxytolbutamide	C12H18N2O4S	286.099	HILIC/ESI+	287.1060 (M+H)	24	Oxidation	15.9949	3656	63799	2	1
3	Bupropion	C13H18ClNO	239.108	HILIC/ESI+	240.1150 (M+H)	24	-	-	444	3219	1	1
	2,3-hydroxybupropion	C13H18ClNO2	255.103	HILIC/ESI+	256.1099 (M+H)	24	Oxidation	15.9949	9795056	166487	2	1
	4-hydroxybupropion (Minor)	C13H18ClNO2	255.103	HILIC/ESI+	256.1099 (M+H)	24	Oxidation	15.9949	75304411	*	2	1
	Hydrobupropion	C13H20ClNO	241.123	HILIC/ESI+	242.1306 (M+H)	24	Reduction (+2H)	2.0156	445	165201	2	1
4	Chlorzoxazone	C7H4ClNO2	168.993	HILIC/ESI+	170.0004 (M+H)	23	-	-	2733	3655	1	1
	OH-Chlorzoxazone	C7H4ClNO3	184.988	HILIC/ESI+	185.9953 (M+H)	34	Oxidation	15.9949	2734	*	2	1
	OH-Chlorzoxazone	C7H4ClNO3	184.988	C18/ESI-	183.9804 (M-H)	28	Oxidation	15.9949	2734	*	2	1
	Chlorzoxazone Glucuronide	C13H12ClNO9	361.02	C18/ESI-	344.0182 (M-H)	18	Glucuronidation +O	192.027	*	*	2	1
	Chlorzoxazone Sulfate	C7H4ClNO5S	248.951	C18/ESI-	247.9429 (M-H)	18	Sulfation (SO3)	79.9575	*	*	2	1
	OH-Chlorzoxazone Glucuronide	C13H12ClNO10	377.015	C18/ESI-	360.0133 (M-H)	18	Glucuronidation+2O	208.022	*	*	2	1
	OH-Chlorzoxazone Sulfate	C7H4ClNO6S	264.945	C18/ESI-	263.9379 (M-H)	18	Sulfation (SO4)	95.9524	*	*	2	1
5	Pazopanib	C21H23N7O2S	437.163	HILIC/ESI+	438.1711 (M+H)	23	-	-	10113978	71219	1	1
	Demethyl pazopanib	C20H21N7O2S	451.179	HILIC/ESI+	424.1554 (M+H)	23	Demethylation	14.0157	*	*	2	1
	OH-pazopanib	C21H23N7O3S	453.158	HILIC/ESI+	454.1657 (M+H)	24	Oxidation	15.9949	*	*	2	1
6	Carvedilol	C24H26N2O4	406.189	HILIC/ESI+	407.1965 (M+H)	30	-	-	2585	3441	1	1
	Hydroxycarvedilol sulfate	C24H26N2O8S	502.141	HILIC/ESI+	503.1483 (M+H)	27	Sulfation (SO4)	95.9517	*	*	2	1
	Desmethylcarvedilol	C23H24N2O4	392.174	HILIC/ESI+	393.1809 (M+H)	27	Demethylation	14.0157	*	175128	2	1
	Hydroxycarvedilol	C24H26N2O5	422.184	HILIC/ESI+	423.1914 (M+H)	30	Oxidation	15.9949	*	*	2	1
	Carvedilol glucuronide	C30H34N2O10	582.221	HILIC/ESI+	583.2286 (M+H)	29	Glucuronidation	176.032	*	*	2	1
	Hydroxycarvedilol O-glucuronide	C30H34N2O11	598.215	HILIC/ESI+	599.2235 (M+H)	35	Glucuronidation +O	192.027	*	*	2	1
7	Metoprolol	C15H25NO3	267.183	HILIC/ESI+	268.1907 (M+H)	31	-	-	4171	6904	1	1
	Demethylmetoprolol	C14H23NO3	253.168	HILIC/ESI+	254.1751 (M+H)	34	Demethylation	14.0156	162181	*	2	1
	Hydroxymetoprolol	C15H25NO4	283.178	HILIC/ESI+	284.1856 (M+H)	34	Oxidation	15.9949	114962	*	2	1
8	Warfarin	C19H16O4	308.105	HILIC/ESI+	309.1121 (M+H)	26	-	-	54678486	10033	1	1
	Hydroxywarfarin	C19H16O5	324.1	HILIC/ESI+	325.1071 (M+H)	26	Oxidation	15.9949	*	*	2	1
9	Rosiglitazone	C18H19N3O3S	357.115	HILIC/ESI+	358.1218 (M+H)	27	-	-	77999	50122	1	1
	Desmethylrosiglitazone	C17H17N3O3S	343.099	HILIC/ESI+	344.1065 (M+H)	28	Demethylation	14.0156	*	172565	2	1
	Hydroxyrosiglitazone	C18H19N3O4S	373.11	HILIC/ESI+	374.1172 (M+H)	21	Oxidation	15.9949	*	*	2	1
	Hydroxy/hydrorosiglitazone	C18H21N3O4S	375.125	HILIC/ESI+	376.1322 (M+H)	30	Oxidation +2H	18.0106	*	*	2	1
	Desmethylhydroxyrosiglitazone	C17H17N3O4S	359.094	HILIC/ESI+	360.1012 (M+H)	21	Demethylation+Oxidation	1.9793	*	169343	2	1
	Desmethylrosiglitazone glucuronide 1	C23H25N3O9S	519.131	HILIC/ESI+	520.1385 (M+H)	30	Glucuronidation	176.032	*	*	2	1
	Desmethylrosiglitazone glucuronide 2	C23H25N3O9S	519.131	HILIC/ESI+	520.1385 (M+H)	48	Glucuronidation	176.032	*	*	2	1
	5-(4-(2-aminoethoxy)benzyl)thiazolidine-2,4-dione	C12H14N2O3S	266.072	HILIC/ESI+	267.0798 (M+H)	30	Demethylation + Depyridinylation	91.0422	*	*	2	1
	Rosiglitazone O-glucuronide	C24H27N3O10S	549.142	HILIC/ESI+	550.149 (M+H)	30	Glucuronidation +O	192.027	*	168424	2	1
	Rosiglitazone O-sulfate	C18H19N3O7S2	453.066	HILIC/ESI+	454.0737 (M+H)	21	Sulfation (SO4)	95.9517	*	169855	2	1
	Desmethylhydroxyrosiglitazone O-sulfate	C17H17N3O8S2	455.046	HILIC/ESI+	456.0530 (M+H)	55	Demethylation+Sulfation+Oxidation	97.931	*	*	2	1
	Rosiglitazone +2O-2H	C18H17N3O5S	387.089	HILIC/ESI+	388.0962 (M+H)	28	+2O-2H	29.9741	*	*	2	1
	Rosiglitazone +O-2H	C18H17N3O4S	371.094	HILIC/ESI+	372.1012 (M+H)	28	+O-2H	13.9793	*	*	2	1
	Rosiglitazone	C18H19N3O3S	357.115	C18/ESI-	356.1074 (M-H)	48	-	-	77999	50122	1	1
	Desmethylrosiglitazone	C17H17N3O3S	343.099	C18/ESI-	342.0918 (M-H)	39	Demethylation	14.0156	*	172565	2	1
	Hydroxyrosiglitazone	C18H19N3O4S	373.11	C18/ESI-	372.1023 (M-H)	49	Oxidation	15.9949	*	*	2	1
	Rosiglitazone O-sulfate	C18H19N3O7S2	453.066	C18/ESI-	452.0591 (M-H)	51	Sulfation (SO4)	95.9517	*	169855	2	1
10	Sulfaquinoxaline	C14H12N4O2S	300.068	HILIC/ESI+	301.0754 (M+H)	28	-	-	5338	*	1	1
	Hydroxysulfaquinoxaline	C14H12N4O3S	316.063	HILIC/ESI+	317.0703 (M+H)	28	Oxidation	15.9949	*	*	2	1
11	Sulfamethoxypyridazine	C11H12N4O3S	280.063	HILIC/ESI+	281.0703 (M+H)	28	-	-	5330	102516	1	1
	Sulfamethoxypyridazine +O-2H	C11H10N4O4S	294.042	HILIC/ESI+	295.0495 (M+H)	26	+O-2H	13.9793	*	*	2	1
	N-acetyl sulfamethoxypyridazine	C13H14N4O4S	322.074	HILIC/ESI+	323.0809 (M+H)	27	Acetylation	42.0106	19122	*	2	1
12	Galantamine (Galanthamine)	C17H21NO3	287.152	HILIC/ESI+	288.1594 (M+H)	36	-	-	9651	42944	1	1
	Galanthaminone	C17H19NO3	285.137	HILIC/ESI+	286.1437 (M+H)	37	-2H	2.0157	10356588	7487	2	1
	O-desmethylgalantamine	C16H19NO3	273.137	HILIC/ESI+	274.1427 (M+H)	69	Demethylation	14.0156	*	*	2	1
	N-desmethylgalantamine	C16H19NO3	273.137	HILIC/ESI+	274.1427 (M+H)	40	Demethylation	14.0156	*	*	2	1
	Galantamine Sulfate	C17H21NO6S	367.109	HILIC/ESI+	368.1163 (M+H)	31	Sulfation	79.9568	*	*	2	1
	Galantamine Glucuronide	C23H29NO9	463.184	HILIC/ESI+	464.1915 (M+H)	65	Glucuronidation	176.032	*	*	2	1
13	Cefoxitin	C16H17N3O7S2	427.051	HILIC/ESI+	428.0581 (M+H)	22	-	-	441199	209807	1	1
	Cefoxitin	C16H17N3O7S2	427.051	HILIC/ESI+	445.0849 (M+NH4)	22	-	-	441199	209807	1	1
	Cefoxitin	C16H17N3O7S2	427.051	C18/ESI-	426.0431 (M-H)	34	-	-	441199	209807	1	1
14	Isotretinon	C20H28O2	300.209	C18/ESI-	299.2017 (M-H)	225	-	-	5282379	6067	1	1
15	Nicergoline	C24H26BrN3O3	483.116	HILIC/ESI+	484.1231 (M+H)	31	-	-	34040	31902	1	1
	Hydroxynicergoline	C24H26BrN3O4	499.111	HILIC/ESI+	500.118 (M+H)	31	Oxidation	15.9949	*	*	2	1
	Desmethylnicergoline	C23H24BrN3O3	469.1	HILIC/ESI+	470.1074 (M+H)	31	Demethylation	14.0156	*	*	2	1
	Nicergoline - bromonicotinaldehyde	C18H24N2O2	300.184	HILIC/ESI+	301.1911 (M+H)	36	-C6H2BrNO	182.932	*	*	2	1
	Nicergoline - bromonicotinaldehyde + sulfate	C18H24N2O5S	380.141	HILIC/ESI+	381.1479 (M+H)	29	-C6H2BrNO + Sulfation	102.9752 (-182.932 + 79.9568)	*	*	2	1
	Nicergoline - bromonicotinaldehyde + O	C18H24N2O3	316.179	HILIC/ESI+	317.1859 (M+H)	38	-C6H2BrNO + Oxidation	166.9371 (-182.932 + 15.9949)	*	*	2	1
	Nicergoline - bromonicotinaldehyde -CH3	C17H22N2O2	286.168	HILIC/ESI+	287.1754 (M+H)	38	-C6H2BrNO + Demethylation	196.9477 (-182.932 - 14.0157)	*	*	2	1
16	Sulfamonomethoxine	C11H12N4O3S	280.063	HILIC/ESI+	281.0704 (M+H)	27	-	-	5332	32164	1	1
	4-amino-N-(6-hydroxypyrimidin-4-yl)benzenesulfonamide	C10H10N4O3S	266.047	HILIC/ESI+	267.0546 (M+H)	31	Demethylation	14.0156	*	*	2	1
	N-acetyl sulfamonomethoxine	C13H14N4O4S	322.074	HILIC/ESI+	323.0809 (M+H)	27	Acetylation	42.0106	*	*	2	1
	Hydroxysulfamonomethoxine	C11H12N4O4S	296.058	HILIC/ESI+	297.0652 (M+H)	27	Oxidation	15.9949	9971779	*	2	1
17	Suramin	C51H40N6O23S6	1296.05	C18/ESI-	323.0044 (M-4H)	25	-	-	5361	45906	1	1
18	Mesna	C2H5NaO3S2	163.958	HILIC/ESI+	186.947 (M+Na)	30	-	-	23662354	31824	1	1
	Mesna	C2H5NaO3S2	163.958	C18/ESI-	198.9272 (M+Cl)	22	-	-	23662354	31824	1	1
	Mes	C2H5O3S2H	141.976	C18/ESI-	140.9686 (M-H)	22	-	-	*	*	2	1
	Mes disulfide	C4H10O6S4	281.936	C18/ESI-	139.9608 (M-2H)	19	-	-	*	*	2	1
19	Alrestatin	C14H9NO4	255.053	HILIC/ESI+	256.0605 (M+H)	30	-	-	2120	*	1	1
	Alrestatin	C14H9NO4	255.053	C18/ESI-	254.0454 (M-H)	110	-	-	2120	*	1	1
	Alrestatin glucuronide	C20H17NO10	431.085	C18/ESI-	430.078 (M-H)	57	Glucuronidation	176.032	*	*	2	1
20	Piracetam	C6H10N2O2	142.074	HILIC/ESI+	143.0815 (M+H)	32	-	-	4843	32010	1	1
21	Fosfomycin	C3H7O4P	138.008	C18/ESI-	137.0002 (M-H)	20	-	-	446987	28915	1	1
22	Pimozide	C28H29F2N3O	461.228	HILIC/ESI+	462.2392 (M+H)	31	-	-	16362	8212	1	1
	Hydroxypimozide	C28H29F2N3O2	477.223	HILIC/ESI+	478.2301 (M+H)	29	Oxidation	15.9949	*	*	2	1
	Dihydroxypimozide	C28H29F2N3O3	493.218	HILIC/ESI+	494.2249 (M+H)	34	2 Oxidation	31.9897	*	*	2	1
	Pimozide - C16H16F2	C12H15N3O	217.121	HILIC/ESI+	218.1288 (M+H)	43	-C16H16F2	244.106	*	*	2	1
	Pimozide - C16H16F2 + O	C12H15N3O2	233.116	HILIC/ESI+	234.1237 (M+H)	44	-C16H16F2 + O	228.1185 (-244.1064 + 15.9949)	*	*	2	1
	4,4-bis(4-fluorophenyl)butanal	C16H14F2O	260.101	HILIC/ESI+	261.1085 (M+H)	39	-C12H15N3O + Oxidation	201.1266 (-217.1215 + 15.9949)	*	*	2	1
	4,4-bis(4-fluorophenyl)butanol	C16H16F2O	262.117	HILIC/ESI+	263.1242 (M+H)	43	-C12H15N3O + H2O	199.111 (-217.1215 + 18.0106)	*	*	2	1
	Hydroxy 4,4-bis(4-fluorophenyl)butanal	C16H14F2O2	276.096	HILIC/ESI+	277.1034 (M+H)	37	-C12H15N3O + Oxidation + O	185.1317 (-217.1215 + 31.9897)	*	*	2	1
23	Sulconazole	C18H15Cl3N2S	396.002	HILIC/ESI+	397.0095 (M+H)	26	-	-	5318	9325	1	1
	Sulconazole S-sulfoxide	C18H15Cl3N2OS	411.997	HILIC/ESI+	413.0043 (M+H)	27	Oxidation	15.9949	*	*	2	1
	Sulconazole S-sulfoxide N-glucuronide	C24H23Cl3N2O7S	588.029	HILIC/ESI+	589.0365 (M+H)	31	Glucuronidation + O	192.027	*	*	2	1
	Sulconazole S-sulfoxide N-sulfate	C18H15Cl3N2O4S2	491.954	HILIC/ESI+	492.9612 (M+H)	22	Sulfation (SO4)	95.9517	*	*	2	1
24	Octodrine	C8H19N	129.152	HILIC/ESI+	130.1591 (M+H)	60	-	-	10982	134758	1	1
	Octodrine -2H	C8H17N	127.136	HILIC/ESI+	128.1434 (M+H)	38	Oxidation (-2H)	2.0157	*	*	2	1
	N-acetyl octodrine	C10H21NO	171.162	HILIC/ESI+	172.1697 (M+H)	26	Acetylation	42.0106	*	*	2	1
	Hydroxyoctodrine	C8H19NO	145.147	HILIC/ESI+	146.154 (M+H)	39	Oxidation	15.9949	*	*	2	1
	Hydroxyoctodrine 2	C8H19NO	145.147	HILIC/ESI+	146.154 (M+H)	70	Oxidation	15.9949	*	*	2	1
	N-acetyl hydroxyoctodrine	C10H21NO2	187.157	HILIC/ESI+	188.1645 (M+H)	28	Acetylation + O	58.0055 (15.9949 + 42.0106)	*	*	2	1
25	Cefuroxime	C16H16N4O8S	424.069	HILIC/ESI+	442.1036 (M+NH4)	30	-	-	5479529	3515	1	1
	Cefuroxime	C16H16N4O8S	424.069	C18/ESI-	423.0616 (M-H)	41	-	-	5479529	3515	1	1
	Deamidocefuroxime	C15H15N3O7S	381.063	HILIC/ESI+	382.0704 (M+H)	29	Deamidation	43.0058	*	*	2	1
	Deamidocefuroxime	C15H15N3O7S	381.063	C18/ESI-	380.0558 (M-H)	41	Deamidation	43.0058	*	*	2	1
26	Proadifen	C23H31NO2	353.236	HILIC/ESI+	354.2428 (M+H)	30	-	-	4910	*	1	1
	Deethylproadifen	C21H27NO2	325.204	HILIC/ESI+	326.2115 (M+H)	30	Deethylation	28.0313	*	*	2	1
	Dideethylproadifen	C19H23NO2	297.173	HILIC/ESI+	298.1802 (M+H)	31	2 deethylation	56.0626	*	*	2	1
	Hydroxyproadifen	C23H31NO3	369.23	HILIC/ESI+	370.2377 (M+H)	28	Oxidation	15.9949	*	*	2	1
	Deethylproadifen + O	C21H27NO3	341.199	HILIC/ESI+	342.2064 (M+H)	31	Deethylation + Oxidation	12.0364 (-28.0313 + 15.9949)	*	*	2	1
	Hydroxyproadifen sulfate	C23H31NO6S	449.187	HILIC/ESI+	450.1945 (M+H)	27	Sulfation (SO4)	95.9517	*	*	2	1
	Hydroxyproadifen glucuronide	C29H39NO9	545.263	HILIC/ESI+	546.2698 (M+H)	36	Glucuronidation + O	192.027	*	*	2	1
	Proadifen glucuronide	C29H39NO8	529.268	HILIC/ESI+	530.2748 (M+H)	29	Glucuronidation	176.032	*	*	2	1
	Deethylproadifen -2H	C21H25NO2	323.188	HILIC/ESI+	324.1958 (M+H)	32	Deethylation -2H	30.047 (-28.0313 - 2.0157)	*	*	2	1
27	Nicardipine	C26H29N3O6	479.206	HILIC/ESI+	480.2129 (M+H)	28	-	-	4474	7550	1	1
	Desmethylnicardipine	C25H27N3O6	465.19	HILIC/ESI+	466.1972 (M+H)	29	Demethylation	14.0156	*	*	2	1
	Hydroxynicardipine	C26H27N3O7	493.185	HILIC/ESI+	494.1922 (M+H)	26	Oxidation	15.9949	*	*	2	1
	Desmethylhydroxynicardipine	C25H25N3O7	479.169	HILIC/ESI+	480.1766 (M+H)	25	Oxidation + Demethylation	0.0363 (+15.9949 -14.0156 -2.0157)	*	*	2	1
	Nicardipine nitro to amine	C26H31N3O4	449.231	HILIC/ESI+	450.2387 (M+H)	29	Nitro reduction (-2O +2H)	29.9742	*	*	2	1
	Nicardipine -2H	C26H27N3O6	477.19	HILIC/ESI+	478.1973 (M+H)	26	-2H	2.0157	*	*	2	1
	Nicardipine - methylbenzene	C19H23N3O6	389.159	HILIC/ESI+	390.1660 (M+H)	32	- Methylbenzene	90.0469	*	*	2	1
	Nicardipine - methylbenzene - methyl	C18H21N3O6	375.143	HILIC/ESI+	376.1503 (M+H)	32	- Methylbenzene + demethylation	104.0626 (-90.0469 -14.0156)	*	*	2	1
	Nicardipine - methylbenzene - methyl - 2H	C18H19N3O6	373.127	HILIC/ESI+	373.1274 (M+H)	33	- Methylbenzene + demethylation - 2H	106.0782 (-90.0469 - 14.0156 - 2.0157)	*	*	2	1
	Nicardipine - methylbenzene - 2H	C19H21N3O6	387.143	HILIC/ESI+	388.1503 (M+H)	32	- Methylbenzene - 2H	92.0626 (-90.0469 - 2.0157)	*	*	2	1
28	Ritodrine	C17H21NO3	287.152	HILIC/ESI+	288.1594 (M+H)	36	-	-	33572	8872	1	1
	Ritodrine Sulfate	C17H21NO6S	367.109	HILIC/ESI+	368.1167 (M+H)	30	Sulfation	79.9568	*	*	2	1
	Ritodrine Glucuronide	C23H29NO9	463.184	HILIC/ESI+	464.1916 (M+H)	68	Glucuronidation	176.032	*	*	2	1
	Hydroxyritodrine	C17H21NO4	303.147	HILIC/ESI+	304.1537 (M+H)	37	Oxidation	15.9949	*	*	2	1
29	Erythromycin propionate	C40H69NO13	789.487	HILIC/ESI+	772.4843 (M-H2O+H)	28	-	-	71277	48913	1	1
	Erythromycin	C37H67NO13	733.461	HILIC/ESI+	734.4685 (M+H)	31	Loss of propionate	56.0263	12560	42355	2	1
	Erythromycin +O	C37H67NO14	749.456	HILIC/ESI+	750.4634 (M+H)	33	Loss of propionate + oxidation	40.0313 (-56.0263 +15.9949)	*	*	2	1
	Erythromycin +O -2H	C37H65NO14	747.441	HILIC/ESI+	748.4477 (M+H)	31	Loss of propionate + oxidation -2H	42.047 (-56.0263 +15.9949 +2.0157)	*	*	2	1
	Erythromycin - methyl	C36H65NO13	719.446	HILIC/ESI+	720.4529 (M+H)	32	Loss of propionate + demethylation	70.0419 (-56.0263 -14.0157)	*	*	2	1
	Erythromycin - methyl -2H	C36H63NO13	717.43	HILIC/ESI+	718.4372 (M+H)	32	Loss of propionate + demethylation -2H	72.0576 (-56.0263 -14.0157 -2.0157)	*	*	2	1
	Erythromycin -H2O	C37H65NO12	715.451	HILIC/ESI+	716.4579 (M+H)	31	Loss of propionate -H2O	74.0368 (-56.0263 -18.0106)	*	*	2	1
	Erythromycin -H2O - methyl	C36H63NO12	701.435	HILIC/ESI+	702.4423 (M+H)	31	Loss of propionate -H2O + demethylation	88.0525 (-56.0263 -18.0106 -14.0157)	*	*	2	1
30	Enalapril	C20H28N2O5	376.2	HILIC/ESI+	377.2066 (M+H)	27	-	-	5388962	4784	1	1
	Enalaprilat	C18H24N2O5	348.168	HILIC/ESI+	349.1758 (M+H)	55	Deethylation	28.0313	5462501	4786	2	1
	Enalapril +O	C20H28N2O6	392.195	HILIC/ESI+	393.2020 (M+H)	31	Oxidation	15.9949	*	*	2	1
	Enalaprilat +O	C18H24N2O6	364.163	HILIC/ESI+	365.1707 (M+H)	56	Deethylation +O	12.0364 (-28.0313 +15.9949)	*	*	2	1
	Enalaprilat -2H	C18H22N2O5	346.153	HILIC/ESI+	347.1601 (M+H)	27	Deethylation -2H	30.0469 (-28.0313 -2.0157)	*	*	2	1
	2-oxopropanoyl proline	C8H14N2O3	185.069	HILIC/ESI+	186.0761 (M+H)	30	-C8H13NO3 +O	191.131 (-207.1259 +15.9949)	*	*	2	1
31	Bretylium (Br79 of bretylium tosylate)	C11H17Br(79)N+	242.054	HILIC/ESI+	242.0540 (M+)	35	-	-	2431	3172	1	1
	Bretylium (Br81 of bretylium tosylate)	C11H17Br(81)N+	244.051	HILIC/ESI+	244.0513 (M+)	35	-	-	2431	3172	1	1
	Tosylate	C7H8O3S	172.019	C18/ESI-	171.0121 (M-H)	24	-	-	85570	27023	1	1
32	Piperidolate	C21H25NO2	323.188	HILIC/ESI+	324.1958 (M+H)	30	-	-	4839	91986	1	1
	Piperidolate +O	C21H25NO3	339.183	HILIC/ESI+	340.1907 (M+H)	31	Oxidation	15.9949	*	*	2	1
	Piperidolate +2O	C21H25NO4	355.178	HILIC/ESI+	356.1856 (M+H)	29	2 oxidation	31.9898	*	*	2	1
	Piperidinyl diphenylacetate	C19H21NO2	295.157	HILIC/ESI+	296.1646 (M+H)	31	Deethylation	28.0313	*	*	2	1
	Piperidinyl diphenylacetate +O	C19H21NO3	311.152	HILIC/ESI+	312.1594 (M+H)	31	Deethylation +O	12.0364 (-28.0313 +15.9949)	*	*	2	1
	Piperidolate +2O +2H	C21H27NO4	357.194	HILIC/ESI+	358.2013 (M+H)	32	2 oxidation +2H	34.0055 (31.9898 + 2.0157)	*	*	2	1
33	Nefopam	C17H19NO	253.147	HILIC/ESI+	254.154 (M+H)	32	-	-	4450	88316	1	1
	Desmethylnefopam	C16H17NO	239.131	HILIC/ESI+	240.1383 (M+H)	32	Demethylation	14.0157	*	*	2	1
	Nefopam hydrolysis (+H2O)	C17H21NO	271.157	HILIC/ESI+	272.1655 (M+H)	32	+H2O Ring opening	18.0106	*	*	2	1
	Desmethylnefopam +H2O +glucuronide	C22H27NO8	433.174	HILIC/ESI+	434.1810 (M+H)	29	Demethylation +H2O +Glucuronidation	180.027 (-14.0157 +176.0321 +18.0106)	*	*	2	1
	Nefopam cysteine	C20H24N2O3S	372.151	HILIC/ESI+	373.1581 (M+H)	27	Cysteinylation	119.004	*	*	2	1
	Nefopam +O +glucuronide	C23H27NO8	445.174	HILIC/ESI+	446.181 (M+H)	45	Glucuronidation +O	192.027	*	*	2	1
34	Estradiol	C18H24O2	272.178	ND					5757	23965	-	-
	Estradiol sulfate	C18H24O5S	352.134	C18/ESI-	351.1258 (M-H)	108	Sulfation	79.9568	*	166844	2	1
	Estrone sulfate	C18H22O5S	350.119	C18/ESI-	349.1115 (M-H)	118	Sulfation -2H (hydroxy to ketone)	77.9412 (79.9568 -2.0157)	*	17474	2	1
35	Ketoprofen	C16H14O3	254.094	HILIC/ESI+	255.1017 (M+H)	27	-	-	3825	6128	1	1
	Ketoprofen -O	C16H14O2	238.099	HILIC/ESI+	239.1067 (M+H)	44	-O	15.9949	*	*	2	1
	Ketoprofen glucuronide	C22H22O9	430.126	HILIC/ESI+	431.1333 (M+H)	30	Glucuronidation	176.032	131281	165194	2	1
	Ketoprofen	C16H14O3	254.094	C18/ESI-	253.087 (M-H)	138	-	-	3825	6128	1	1
	Ketoprofen +2H	C16H16O3	256.11	C18/ESI-	255.1020 (M-H)	124	+2H (hydroxy to ketone)	2.0157	*	*	2	1
	Ketoprofen -carboxylate	C15H14O	210.105	C18/ESI-	209.0967 (M-H)	124	Decarboxylation	43.9898	*	*	2	1
	Hydroxyketoprofen +2H	C16H16O4	272.105	C18/ESI-	271.0971 (M-H)	123	+H2O	18.0105	*	*	2	1
	Ketoprofen glucuronide	C22H22O9	430.126	C18/ESI-	429.1185 (M-H)	115	Glucuronidation	176.032	131281	165194	2	1
36	Cefamandole	C18H18N6O5S2	462.078	HILIC/ESI+	463.0853 (M+H)	23	-	-	456255	3480	1	1
	Cefamandole	C18H18N6O5S2	462.078	C18/ESI-	461.0707 (M-H)	112	-	-	456255	3480	1	1
37	Anisindione	C16H12O3	252.079	C18/ESI-	251.0713 (M-H)	182	-	-	2197	133809	1	1
	Anisindione	C16H12O3	252.079	HILIC/ESI+	253.0859 (M+H)	24	-	-	2197	133809	1	1
	Hydroxyanisindione	C16H12O4	268.074	HILIC/ESI+	269.0808 (M+H)	45	Oxidation	15.9949	*	*	2	1
	Desmethylanisindione +O	C15H10O4	254.058	HILIC/ESI+	255.0652 (M+H)	28	Demethylation +O	1.9793 (-14.0157 + 15.9949)	*	*	2	1
	Anisindione -O	C16H12O2	236.084	HILIC/ESI+	237.091 (M+H)	27	-O	-15.9949	*	*	2	1
	Anisindione +2O +2H	C16H14O5	286.084	C18/ESI-	285.0768 (M-H)	113	+2O +2H	34.0055	*	*	2	1
	Desmethylanisindione +2O	C15H10O5	270.053	C18/ESI-	269.0454 (M-H)	112	Demethylation +2O	17.9742 (-14.0157 +15.9949 +15.9949)	*	*	2	1
	Anisindione +H2O	C16H14O4	270.089	C18/ESI-	269.0818 (M-H)	76	Hydration	18.0106	*	*	2	1
38	Pirenzepine	C19H21N5O2	351.17	HILIC/ESI+	352.1768 (M+H)	39	-	-	4848	8247	1	1
	Pirenzepine +O	C19H21N5O3	367.164	HILIC/ESI+	368.1717 (M+H)	90	Oxidation	15.9949	*	*	2	1
	Desmethylpirenzepine	C18H19N5O2	337.154	HILIC/ESI+	338.1611 (M+H)	40	Demethylation	14.0157	*	*	2	1
	Pirenzepine	C19H21N5O2	351.17	C18/ESI-	350.1622 (M-H)	29	-	-	4848	8247	1	1
39	Ranitidine	C13H22N4O3S	314.141	HILIC/ESI+	315.1488 (M+H)	38	-	-	3001055	8776	1	1
	Ranitidine	C13H22N4O3S	314.141	C18/ESI-	313.134 (M-H)	25	-	-	3001055	8776	1	1
	Desmethylranitidine	C12H20N4O3S	300.126	HILIC/ESI+	300.1326 (M+H)	39	Demethylation	-14.0157	*	132051	2	1
	Raniditine S-oxide	C13H22N4O4S	330.136	HILIC/ESI+	331.1436 (M+H)	40	Oxidation	15.9949	3033889	83497	2	1
	Methylranitidine	C14H24N4O3S	328.157	HILIC/ESI+	329.1642 (M+H)	37	Methylation	14.0157	*	*	2	1
	Methylranitidine S-oxide	C14H24N4O4S	344.152	HILIC/ESI+	345.1591 (M+H)	37	Methylation +O	30.0105 (14.0156 +15.9949)	*	*	2	1
40	Econazole	C18H15Cl3N2O	380.025	HILIC/ESI+	381.0320 (M+H)	27	-	-	3198	4754	1	1
	Econazole glucuronide	C24H23Cl3N2O7	556.057	HILIC/ESI+	557.0644 (M+H)	29	Glucuronidation	176.032	*	*	2	1
	Econazole -chloromethylbenzene	C11H10Cl2N2O	256.017	HILIC/ESI+	257.0243 (M+H)	29	-C7H5Cl	124.008	*	*	2	1
	Econazole -chloromethylbenzene +O	C11H10Cl2N2O2	272.012	HILIC/ESI+	273.0192 (M+H)	25	-C7H5Cl +O	108.0131 (124.008 -15.9949)	*	*	2	1
41	Lisinopril	C21H31N3O5	405.226	HILIC/ESI+	406.2337 (M+H)	94	-	-	5362119	43755	1	1
	Lisinopril	C21H31N3O5	405.226	C18/ESI-	404.2191 (M-H)	23	-	-	5362119	43755	1	1
42	Oxyclozanide	C13H6Cl5NO3	398.879	HILIC/ESI+	399.8856 (M+H)	21	-	-	16779	*	1	1
	Oxyclozanide glucuronide	C19H14Cl5NO9	574.911	HILIC/ESI+	575.9182 (M+H)	25	Glucuronidation	176.032	*	*	2	1
	Oxyclozanide	C13H6Cl5NO3	398.879	C18/ESI-	397.8715 (M-H)	168	-	-	16779	*	1	1
	Oxyclozanide glucuronide	C19H14Cl5NO9	574.911	C18/ESI-	573.9037 (M-H)	136	Glucuronidation	176.032	*	*	2	1
43	Zidovudine [Azt]	C10H13N5O4	267.097	C18/ESI-	266.0895 (M-H)	37	-	-	35370	10110	1	1
	Zidovudine glucuronide	C16H21N5O10	443.129	HILIC/ESI+	444.1364 (M+H)	44	Glucuronidation	176.032	21591811	*	2	1
	Zidovudine glucuronide	C16H21N5O10	443.129	C18/ESI-	442.1212 (M-H)	23	Glucuronidation	176.032	21591811	*	2	1
44	Cyclosporine	C62H111N11O12	1201.84	HILIC/ESI+	601.9280 (M+2H)	24	-	-	5284373	4031	1	1
	Hydroxycyclosporine	C62H111N11O13	1217.84	HILIC/ESI+	609.9255 (M+2H)	24	Oxidation	15.9949	10653928	*	2	1
45	Pramoxine	C17H27NO3	293.199	HILIC/ESI+	294.2062 (M+H)	29	-	-	4886	8357	1	1
	Pramoxine -2H	C17H25NO3	291.183	HILIC/ESI+	292.1907 (M+H)	28	-2H	-2.0157	*	*	2	1
	Pramoxine +O	C17H27NO4	309.194	HILIC/ESI+	310.2013 (M+H)	29	Oxidation	15.9949	*	*	2	1
	Pramoxine +O -2H	C17H25NO4	307.178	HILIC/ESI+	308.1857 (M+H)	26	Oxidation -2H	13.9793 (15.9949 -2.0157)	*	*	2	1
	Pramoxine +O -2H (2)	C17H25NO4	307.178	HILIC/ESI+	308.1857 (M+H)	30	Oxidation -2H	13.9793 (15.9949 -2.0157)	*	*	2	1
	Pramoxine +2O -2H	C17H25NO5	323.173	HILIC/ESI+	325.5325 (M+H)	30	2 Oxidation -2H	29.9742 (2*15.9949 -2.0157)	*	*	2	1
	Pramoxine +2O	C17H27NO5	325.189	HILIC/ESI+	326.1963 (M+H)	30	2 Oxidation	32.9898	*	*	2	1
	Pramoxine O-sulfate	C17H27NO7S	389.151	HILIC/ESI+	390.1581 (M+H)	28	Sulfation (SO4)	95.9517	*	*	2	1
	Pramoxine O-glucuronide	C23H35NO10	485.226	HILIC/ESI+	486.2324 (M+H)	44	Glucuronidation +O	192.027	*	*	2	1
	Pramoxine +2O	C17H27NO5	325.189	C18/ESI-	324.1812 (M-H)	115	2 Oxidation	32.9898	*	*	2	1
	Pramoxine +2O -2H	C17H25NO5	323.173	C18/ESI-	322.1649 (M-H)	34	2 Oxidation -2H	29.9742 (2*15.9949 -2.0157)	*	*	2	1
46	Spiperone	C23H26FN3O2	395.201	HILIC/ESI+	396.2082 (M+H)	30	-	-	5265	9233	1	1
	Spiperone +O	C23H26FN3O3	411.196	HILIC/ESI+	412.2031 (M+H)	31	Oxidation	15.9949	*	*	2	1
	Spiperone +H2O	C23H28FN3O3	413.212	HILIC/ESI+	414.2178 (M+H)	31	+H2O	18.0106	*	*	2	1
	Spiperone +O -2H	C23H24FN3O3	409.18	HILIC/ESI+	410.1875 (M+H)	29	Oxidation -2H	13.9793 (15.9949 -2.0157)	*	*	2	1
47	Flunisolide	C24H31FO6	434.211	HILIC/ESI+	435.2181 (M+H)	26	-	-	82153	5106	1	1
	Flunisolide +O -2H (21-carboxyflunisolide)	C24H29FO7	448.19	HILIC/ESI+	449.1973 (M+H)	22	Oxidation -2H	13.9793 (15.9949 -2.0157)	*	*	2	1
	Flunisolide -2H	C24H29FO6	432.195	HILIC/ESI+	433.2021 (M+H)	26	-2H	2.0157	*	*	2	1
	Flunisolide -F -2H +O	C24H30O7	430.199	HILIC/ESI+	431.2065 (M+H)	27	Oxidative defluorination -2H	4.0117 (1.996 + 2.0157)	*	*	2	1
	Flunisolide -F +O	C24H32O7	432.215	HILIC/ESI+	433.2221 (M+H)	27	Oxidative defluorination (F <> O)	1.996	*	*	2	1
	Flunisolide	C24H31FO6	434.211	C18/ESI-	469.1794 (M+Cl)	132	-	-	*	*	2	1
	Flunisolide -F +O	C24H32O7	432.215	C18/ESI-	467.1837 (M+Cl)	80	Oxidative defluorination (F <> O)	1.996	*	*	2	1
	Flunisolide +O -2H (21-carboxyflunisolide)	C24H29FO7	448.19	C18/ESI-	447.1824 (M-H)	118	Oxidation -2H	13.9793 (15.9949 -2.0157)	*	*	2	1
48	Bumetanide	C17H20N2O5S	364.109	HILIC/ESI+	365.1162 (M+H)	23	-	-	2471	3213	1	1
	Bumetanide +O	C17H20N2O6S	380.104	HILIC/ESI+	381.1115 (M+H)	20	Oxidation	15.9949	*	*	2	1
	Bumetanide	C17H20N2O5S	364.109	C18/ESI-	363.1010 (M-H)	138	-	-	2471	3213	1	1
	Bumetanide +2O	C17H20N2O7S	396.099	HILIC/ESI+	397.1064 (M+H)	21	2 Oxidation	31.9898	*	*	2	1
	Bumetanide +O	C17H20N2O6S	380.104	C18/ESI-	379.0969 (M-H)	140	Oxidation	15.9949	*	*	2	1
49	Phthalylsulfathiazole	C17H13N3O5S2	403.03	HILIC/ESI+	404.0367 (M+H)	28	-	-	4806	9336	1	1
	Phthalylsulfathiazole	C17H13N3O5S2	403.03	C18/ESI-	402.0219 (M-H)	36	-	-	4806	9336	1	1
	Phthalylsulfathiazole +Glycine	C19H16N4O6S2	460.051	C18/ESI-	459.0438 (M-H)	120	Glycine conjugation	57.0214	*	*	2	1
50	Cefmetazole	C15H17N7O5S3	471.045	HILIC/ESI+	472.0537 (M+H)	23	-	-	42008	3489	1	1
	Cefmetazole +O	C15H17N7O6S3	487.04	HILIC/ESI+	488.0475 (M+H)	27	Oxidation	15.9949	*	*	2	1
51	Azacitidine	C8H12N4O5	244.081	HILIC/ESI+	245.088 (M+H)	39	-	-	9444	2038	1	1
	Azacitidine	C8H12N4O5	244.081	C18/ESI-	243.0735 (M-H)	24	-	-	9444	2038	1	1
52	Fleroxacin	C17H18F3N3O3	369.13	HILIC/ESI+	370.1370 (M+H)	33	-	-	3357	31810	1	1
	Desmethylfleroxacin	C16H16F3N3O3	355.114	HILIC/ESI+	356.1217 (M+H)	35	Demethylation	-14.0157	*	*	2	1
	Fleroxacin +O (N-oxide)	C17H18F3N3O4	385.125	HILIC/ESI+	386.1332 (M+H)	42	Oxidation	15.9949	*	*	2	1
53	Mephenesin	C10H14O3	182.094	HILIC/ESI+	205.0834 (M+Na)	48	-	-	4059	94398	1	1
	Mephenesin glucuronide	C16H22O9	358.126	C18/ESI-	357.1194 (M-H)	25	Glucuronidation	176.032	*	*	2	1
	Mephenesin sulfate	C10H14O6S	262.051	C18/ESI-	261.0431 (M-H)	41	Sulfation	79.9568	*	*	2	1
54	Suloctidil	C20H35NOS	337.244	HILIC/ESI+	338.2512 (M+H)	29	-	-	5354	*	1	1
	Suloctidil glucuronide	C26H43NO7S	513.276	HILIC/ESI+	514.2833 (M+H)	28	Glucuronidation	176.032	*	*	2	1
	Suloctidil S-oxide glucuronide	C26H43NO8S	529.271	HILIC/ESI+	530.2782 (M+H)	29	Glucuronidation +O	192.027	*	*	2	1
	Suloctidil +O	C20H35NO2S	353.239	HILIC/ESI+	354.2461 (M+H)	31	Oxidation	15.9949	*	*	2	1
	Suloctidil +O (S-oxide -2H)	C20H33NO2S	351.223	HILIC/ESI+	352.2302 (M+H)	31	Oxidation -2H (S-oxidation, OH to ketone)	13.9793 (15.9949 -2.0157)	*	*	2	1
	Suloctidil +2O (S-oxide +O)	C20H35NO3S	369.234	HILIC/ESI+	370.241 (M+H)	32	2 oxidation (S-oxidation +O)	31.9898	*	*	2	1
	Suloctidil +2O (S-oxide +O -2H)	C20H33NO3S	367.218	HILIC/ESI+	368.2251 (M+H)	29	2 oxidation (S-oxidation +O -2H)	29.9742 (31.9898 -2.0157)	*	*	2	1
	Suloctidil +2O (S-oxide +O -2H)	C20H33NO3S	367.218	C18/ESI-	366.2104 (M-H)	120	2 oxidation (S-oxidation +O -2H)	29.9742 (31.9898 -2.0157)	*	*	2	1
	Suloctidil sulfone +O	C20H35NO4S	385.229	HILIC/ESI+	386.2354 (M+H)	31	3 oxidation (Sulfonation +O)	47.9847	*	*	2	1
	Suloctidil sulfone +O -2H	C20H33NO4S	383.213	HILIC/ESI+	384.2203 (M+H)	32	3 oxidation (Sulfonation +O -2H)	45.9691 (47.9847 -2.0157)	*	*	2	1
	N-dealkyl suloctidil	C12H19NOS	225.119	HILIC/ESI+	226.1260 (M+H)	33	-C8H16	-112.125	*	*	2	1
	N-dealkyl suloctidil +O	C12H19NO2S	241.114	HILIC/ESI+	242.1209 (M+H)	39	-C8H16 +O	-96.1303 (-112.1252 +15.9949)	*	*	2	1
	N-dealkyl suloctidil sulfone	C12H19NO3S	257.109	HILIC/ESI+	258.1159 (M+H)	36	-C8H16 +2O	-80.1353 (-112.1252 +31.9898)	*	*	2	1
	N-dealkyl suloctidil -2H (OH to ketone)	C12H17NOS	223.103	HILIC/ESI+	224.1103 (M+H)	37	-C8H16 -2H	-114.1408 (-112.1252 -2.0157)	*	*	2	1
55	Flumethasone	C22H28F2O5	410.19	C18/ESI-	445.1590 (M+Cl)	120	-	-	16490	34764	1	1
	Flumethasone +2H (OH to ketone)	C22H30F2O5	412.206	C18/ESI-	447.1749 (M+Cl)	126	Ketone to OH	2.0157	*	*	2	1
	Flumethasone	C22H28F2O5	410.19	HILIC/ESI+	411.1970 (M+H)	27	-	-	16490	34764	1	1
	Flumethasone (+O -2H)	C22H26F2O6	424.17	HILIC/ESI+	425.1766 (M+H)	23	Oxidation and desaturation	13.9792 (15.9949 -2.0157)	*	*	2	1
56	Carbenoxolone	C34H50O7	570.356	HILIC/ESI+	571.364 (M+H)	26	-	-	636403	*	1	1
	Carbenoxolone glucuronide	C40H58O13	746.388	HILIC/ESI+	747.396 (M+H)	22	Glucuronidation	176.032	*	*	2	1
	Carbenoxolone source fragment or ester hydrolysis	C30H46O4	470.34	HILIC/ESI+	471.3469 (M+H)	27	-C4H4O3 loss of oxobutanoate	100.016	*	*	2	1
	Carbenoxolone -C4H4O3 +Sulfation (SO3)	C30H46O7S	550.296	HILIC/ESI+	551.3037 (M+H)	20	-C4H4O3 loss of oxobutanoate +Sulfation (SO3)	-20.0593 (-100.0161 +79.9568)	*	*	2	1
	Carbenoxolone -C4H4O3 +Sulfation (SO3)	C30H46O7S	550.296	C18/ESI-	549.2891 (M-H)	189	-C4H4O3 loss of oxobutanoate +Sulfation (SO3)	-20.0593 (-100.0161 +79.9568)	*	*	2	1
57	Succinylsulfathiazole	C13H13N3O5S2	355.03	HILIC/ESI+	356.037 (M+H)	25	-	-	5315	9309	1	1
	Succinylsulfathiazole glucuronide	C19H21N3O11S2	531.062	HILIC/ESI+	532.0690 (M+H)	90	Glucuronidation	176.032	*	*	2	1
	Succinylsulfathiazole source fragment	C9H9N3O2S2	255.014	HILIC/ESI+	256.0209 (M+H)	25	-C4H4O3 loss of oxobutanoate	100.016	*	*	2	1
	Succinylsulfathiazole	C13H13N3O5S2	355.03	C18/ESI-	354.0224 (M-H)	25	-	-	5315	9309	2	1
58	Cycloheximide	C15H23NO4	281.163	HILIC/ESI+	282.1696 (M+H)	28	-	-	6197	27641	1	1
	Cycloheximide O-glucuronide	C21H31NO10	457.195	HILIC/ESI+	458.2020 (M+H)	30	Glucuronidation	176.032	*	*	2	1
	Cycloheximide -2H	C15H21NO4	279.147	HILIC/ESI+	280.154 (M+H)	28	OH to ketone	-2.0157	*	*	2	1
	Cycloheximide -H2O	C15H21NO3	263.152	HILIC/ESI+	264.1596 (M+H)	28	dehydration (-H2O)	-18.0106	*	*	2	1
	Cycloheximide	C15H23NO4	281.163	C18/ESI-	280.1554 (M-H)	90	-	-	6197	27641	1	1
	Cycloheximide O-glucuronide	C21H31NO10	457.195	C18/ESI-	456.1875 (M-H)	25	Glucuronidation	176.032	*	*	2	1
	Cycloheximide +2H	C15H25NO4	283.178	C18/ESI-	282.171 (M-H)	111	ketone to OH	2.0157	*	*	2	1
59	Sulfachlorpyridazine	C10H9ClN4O2S	284.014	HILIC/ESI+	285.0203 (M+H)	28	-	-	6634	59057	1	1
	Sulfachlorpyridazine	C10H9ClN4O2S	284.014	C18/ESI-	283.0053 (M-H)	50	-	-	6634	59057	1	1
	N-acetyl sulfachlorpyridazine	C12H11ClN4O3S	326.024	HILIC/ESI+	327.0309 (M+H)	27	Acetylation	42.0105	*	*	2	1
	N-acetyl sulfachlorpyridazine	C12H11ClN4O3S	326.024	C18/ESI-	325.0156 (M-H)	49	Acetylation	42.0105	*	*	2	1
60	Ronidazole	C6H8N4O4	200.055	HILIC/ESI+	201.062 (M+H)	28	-	-	5094	141154	1	1
	Ronidazole	C6H8N4O4	200.055	C18/ESI-	199.0461 (M-H)	31	-	-	5094	141154	1	1
61	Xylazine	C12H16N2S	220.103	HILIC/ESI+	221.1107 (M+H)	34	-	-	5707	92386	1	1
	Hydroxyxylazine	C12H16N2SO	236.098	HILIC/ESI+	237.1056 (M+H)	35	Oxidation	15.9949	*	*	2	1
	Hydroxyxylazine +O	C12H16N2SO2	252.093	HILIC/ESI+	253.1003 (M+H)	34	2 oxidation	31.9898	*	*	2	1
	Xylazine -C3H4 (N-(2,6-dimethylphenyl)thiourea)	C9H12N2S	180.072	HILIC/ESI+	181.0794 (M+H)	27	Thiazine to thioamide	-40.0313	*	*	2	1
	Xylazine -C3H4 (N-(2,6-dimethylphenyl)thiourea) +O	C9H12N2OS	196.067	HILIC/ESI+	197.0730 (M+H)	28	Thiazine to thioamide +O	-24.0364 (-40.0313 +15.9949)	*	*	2	1
62	Esomeprazole	C17H19N3O3S	345.115	HILIC/ESI+	346.1222 (M+H)	27	-	-	9568614	50275	1	1
	Esomeprazole active metabolite	C17H18N3O2S+	328.111	HILIC/ESI+	328.1114 (M+)	26	-OH	-17.0033	*	*	2	1
	Esomeprazole -O	C17H19N3O2S	329.12	HILIC/ESI+	330.127 (M+H)	27	-O	-15.9949	*	*	2	1
	Esomeprazole +O (Esomeprazole sulfone/hydroxy esomeprazole)	C17H19N3O4S	361.11	HILIC/ESI+	362.1176 (M+H)	27	Oxidation	15.9949	*	*	2	1
	Demethylesomeprazole	C16H17N3O3S	331.099	HILIC/ESI+	332.1063 (M+H)	29	Demethylation	-14.0157	*	*	2	1
	Demethylesomeprazole sulfate	C16H17N3O6S2	411.056	HILIC/ESI+	412.0632 (M+H)	23	Demethylation +Sulfation (SO3)	65.9412 (-14.0157 +79.9568)	*	*	2	1
	Desmethylesomeprazole -O sulfate	C16H17N3O5S2	395.061	HILIC/ESI+	396.1114 (M+H)	24	Demethylation +Sulfation (SO3) -O	49.9463 (-14.0157 +79.9568 +15.9949)	*	*	2	1
	Esomeprazole	C17H19N3O3S	345.115	C18/ESI-	344.1074 (M-H)	72	-	-	9568614	50275	1	1
	Esomeprazole -O	C17H19N3O2S	329.12	C18/ESI-	328.1125 (M-H)	84	-O	-15.9949	*	*	2	1
63	Cephalexin	C16H17N3O4S	347.094	HILIC/ESI+	348.1013 (M+H)	40	-	-	27447	3534	1	1
	Cephalexin	C16H17N3O4S	347.094	C18/ESI-	346.0857 (M-H)	24	-	-	27447	3534	1	1
64	Cefoperazone	C25H27N9O8S2	645.142	HILIC/ESI+	646.151 (M+H)	23	-	-	44187	3493	1	1
	Cefoperazone	C25H27N9O8S2	645.142	C18/ESI-	644.1348 (M-H)	45	-	-	44187	3493	1	1
65	Cefotetan (S32)	C17H17N7O8S4	575.002	HILIC/ESI+	576.0089 (M+H)	24	-	-	53025	3499	1	1
	Cefotetan (S34)	C17H17N7O8S4	576.998	HILIC/ESI+	578.005 (M+H)	27	-	-	53025	3499	1	1
	Cefotetan (S32)	C17H17N7O8S4	575.002	C18/ESI-	573.9948 (M-H)	23	-	-	53025	3499	1	1
	Cefotetan (S34)	C17H17N7O8S4	576.998	C18/ESI-	575.9906 (M-H)	24	-	-	53025	3499	1	1
66	Sulfadimethoxine	C12H14N4O4S	310.074	HILIC/ESI+	311.0805 (M+H)	26	-	-	5323	32161	1	1
	Sulfadimethoxine source fragment (-methyl)	C11H12N4O4S	296.058	HILIC/ESI+	297.0652 (M+H)	30	Demethylation	-14.0106	*	*	2	1
	Sulfadimethoxine glucuronide	C18H22N4O10S	486.106	HILIC/ESI+	487.1118 (M+H)	30	Glucuronidation	176.032	*	*	2	1
	N-acetyl sulfadimethoxine	C14H16N4O5S	352.084	HILIC/ESI+	353.0914 (M+H)	26	Acetylation	42.0106	*	83456	2	1
67	Sulfameter	C11H12N4O3S	280.063	HILIC/ESI+	281.0698 (M+H)	27	-	-	5326	53727	1	1
	N-acetyl sulfameter	C13H14N4O4S	322.074	HILIC/ESI+	323.0809 (M+H)	28	Acetylation	42.0106	*	*	2	1
	Sulfameter	C11H12N4O3S	280.063	C18/ESI-	279.0550 (M-H)	43	-	-	5326	53727	1	1
	N-acetyl sulfameter	C13H14N4O4S	322.074	C18/ESI-	321.0660 (M-H)	47	Acetylation	42.0106	*	*	2	1
68	Tolazamide	C14H21N3O3S	311.13	HILIC/ESI+	312.1375 (M+H)	26	-	-	5503	9613	1	1
	Hydroxytolazamide	C14H21N3O4S	327.125	HILIC/ESI+	328.1320 (M+H)	27	Oxidation	15.9949	*	*	2	1
	4-(N-(azepan-1-ylcarbamoyl)sulfamoyl)benzoic acid	C14H19N3O5S	341.104	HILIC/ESI+	342.1118 (M+H)	22	2 oxidation -2H (Carboxylation)	29.9741	*	*	2	1
	Dihydroxytolazamide	C14H21N3O5S	343.12	HILIC/ESI+	344.1270 (M+H)	27	2 oxidation	31.9898	*	*	2	1
	Toluenesulfonamide	C7H9NO2S	171.035	HILIC/ESI+	172.0427 (M+H)	29	Loss of C7H12N2O	140.095	*	*	2	1
	Tolazamide	C14H21N3O3S	311.13	C18/ESI-	310.1220 (M-H)	138	-	-	5503	9613	1	1
	Hydroxytolazamide	C14H21N3O4S	327.125	C18/ESI-	326.1175 (M-H)	138	Oxidation	15.9949	*	*	2	1
69	Avanafil	C23H26ClN7O3	483.179	HILIC/ESI+	484.1850 (M+H)	26	-	-	9869919	66876	1	1
	Avanafil +O	C23H26ClN7O4	499.173	HILIC/ESI+	500.1800 (M+H)	28	Oxidation	15.9949	*	*	2	1
	Avanafil +2O	C23H26ClN7O5	515.168	HILIC/ESI+	516.1750 (M+H)	31	2 oxidation	31.9898	*	*	2	1
	Avanafil glucuronide	C29H34ClN7O9	659.211	HILIC/ESI+	660.2187 (M+H)	30	Glucuronidation	176.032	*	*	2	1
	Desmethylavanafil	C22H24ClN7O3	469.163	HILIC/ESI+	470.1702 (M+H)	27	Demethylation	-14.0157	*	*	2	1
	Avanafil -2H	C23H24ClN7O3	481.163	HILIC/ESI+	482.1702 (M+H)	27	OH to aldehyde (-2H)	-2.0157	*	*	2	1
	Avanafil -2H +O	C23H24ClN7O4	497.158	HILIC/ESI+	498.1651 (M+H)	30	OH to aldehyde (-2H) +O	13.9792	*	*	2	1
	Avanafil +2H +O	C23H28ClN7O4	501.189	HILIC/ESI+	502.1955 (M+H)	30	Aldehyde to OH +O	18.0105	*	*	2	1
	Avanafil -C8H7ClO	C15H19N7O2	329.16	HILIC/ESI+	330.1673 (M+H)	31	Loss of chloromethylphenol (C8H7ClO)	-154.019	*	*	2	1
	Avanafil -C8H7ClO -C5H6N2	C10H15N5O2	238.123	HILIC/ESI+	238.1299 (M+H)	31	Avanafil -C8H7ClO loss of methylpyrimidine (C5H4N2)	-245.056 (-154.0186 -91.0374)	*	*	2	1
70	Acarbose	C25H43NO18	645.248	HILIC/ESI+	646.2553 (M+H)	144	-	-	41774	2376	1	1
	Acarbose	C25H43NO18	645.248	HILIC/ESI+	668.2360 (M+Na)	144	-	-	41774	2376	1	1
71	Bezafibrate	C19H20ClNO4	361.108	HILIC/ESI+	362.1158 (M+H)	24	-	-	39042	47612	1	1
	Bezafibrate source fragment (loss of C4H6O2)	C15H14ClNO2	275.071	HILIC/ESI+	276.0786 (M+H)	28	-C4H6O2 loss of 2-methylpropanoate	-86.0368	*	*	2	1
	Bezafibrate glucuronide	C25H28ClNO10	537.14	HILIC/ESI+	538.1475 (M+H)	25	Glucuronidation	176.032	*	*	2	1
	Bezafibrate +O	C25H28ClNO11	377.103	HILIC/ESI+	378.1103 (M+H)	30	Oxidation	15.9949	*	*	2	1
	Bezafibrate	C19H20ClNO4	361.108	C18/ESI-	360.1 (M-H)	140	-	-	39042	47612	1	1
72	Tinidazole	C8H13N3O4S	247.063	HILIC/ESI+	248.0702 (M+H)	28	-	-	5479	63627	1	1
	Tinidazole	C8H13N3O4S	247.063	C18/ESI-	282.0320 (M+Cl)	40	-	-	5479	63627	1	1
	Tinidazole +O	C8H13N3O5S	263.058	HILIC/ESI+	264.0648 (M+H)	29	Oxidation	15.9949	*	*	2	1
	Tinidazole -O	C8H13N3O3S	231.068	HILIC/ESI+	232.0750 (M+H)	28	Nitroarene to nitrosoarene	-15.9949	*	*	2	1
73	Salicin	C13H18O7	286.105	HILIC/ESI+	309.0945 (M+H)	31	-	-	439503	17814	1	1
	Salicin	C13H18O7	286.105	HILIC/ESI+	304.1394 (M+NH4)	31	-	-	439503	17814	1	1
	Salicin	C13H18O7	286.105	HILIC/ESI+	325.0683 (M+K)	31	-	-	439503	17814	1	1
	Salicyl alcohol	C7H8O2	124.052	HILIC/ESI+	125.0597 (M+H)	31	-C6H10O5	-162.053	5146	16464	2	1
	Glucose	C6H12O6	180.063	HILIC/ESI+	203.0526 (M+Na)	52	-C7H6O	-106.042	5793	17634	1	1
	Salicin	C13H18O7	286.105	C18/ESI-	285.0976 (M-H)	25	-	-	439503	17814	1	1
	Salicin	C13H18O7	286.105	C18/ESI-	321.0744 (M+Cl)	25	-	-	439503	17814	1	1
74	Sulfacarbamide	C7H9N3O3S	215.036	HILIC/ESI+	216.0436 (M+H)	29	-	-	11033	134891	1	1
	Sulfacarbamide	C7H9N3O3S	215.036	C18/ESI-	214.0282 (M-H)	26	-	-	11033	134891	1	1
75	Rutin	C27H30O16	610.153	HILIC/ESI+	611.1610 (M+H)	33	-	-	5280805	28527	1	1
	Rutin	C27H30O16	610.153	C18/ESI-	645.1230 (M+Cl)	24	-	-	5280805	28527	1	1
76	Aceglutamide	C7H12N2O4	188.08	HILIC/ESI+	189.0870 (M+H)	57	-	-	182230	*	1	1
	Aceglutamide	C7H12N2O4	188.08	C18/ESI-	187.0724 (M-H)	22	-	-	182230	*	1	1
77	Hexestrol	C18H22O2	270.162	C18/ESI-	269.1540 (M-H)	156	-	-	3606	31669	1	1
	Hexestrol +O	C18H22O3	286.157	C18/ESI-	285.1490 (M-H)	156	Oxidation	15.9949	*	*	2	1
	Hexestrol glucuronide +O	C24H30O9	462.189	C18/ESI-	461.1815 (M-H)	120	Glucuronidation +O	192.027	*	*	2	1
	Hexestrol glucuronide	C24H30O8	446.194	HILIC/ESI+	464.2272 (M+NH4)	30	Glucuronidation	176.032	*	*	2	1
	Hexestrol glucuronide +O	C24H30O9	462.189	HILIC/ESI+	480.2233 (M+NH4)	28	Glucuronidation +O	192.027	*	*	2	1
78	Cinchonidine	C19H22N2O	294.173	HILIC/ESI+	295.1805 (M+H)	37	-	-	101744	3703	1	1
	Cinchonidine +O	C19H22N2O2	310.168	HILIC/ESI+	311.1751 (M+H)	39	Oxidation	15.9949	*	*	2	1
79	Sulfaphenazole	C15H14N4O2S	314.084	HILIC/ESI+	315.091 (M+H)	28	-	-	5335	77780	1	1
	N-acetyl sulfaphenazole	C17H16N4O3S	356.094	HILIC/ESI+	357.1016 (M+H)	26	Acetylation	42.0106	*	143467	2	1
	Sulfaphenazole +O	C15H14N4O3S	330.079	HILIC/ESI+	331.0859 (M+H)	28	Oxidation	15.9949	*	*	2	1
	Sulfaphenazole N-glucuronide (sulfonamide)	C21H23N4O8S	491.124	HILIC/ESI+	492.1309 (M+H)	46	Glucuronidation +H	177.0399 (176.0321 +1.0073)	*	*	2	1
	Sulfaphenazole N-glucuronide (azole)	C21H22N4O8S	490.116	HILIC/ESI+	491.1231 (M+H)	45	Glucuronidation	176.032	*	*	2	1
80	Pipemidic acid	C14H17N5O3	303.133	HILIC/ESI+	304.1408 (M+H)	38	-	-	4831	75250	1	1
	Pipemidic acid +O	C14H17N5O4	319.128	HILIC/ESI+	320.1353 (M+H)	28	Oxidation	15.9949	*	*	2	1
81	Clofibric Acid	C10H11ClO3	214.04	C18/ESI-	213.0320 (M-H)	138	-	-	2796	34648	1	1
	Clofibric acid glucuronide	C16H19ClO9	390.072	C18/ESI-	389.0640 (M-H)	108	Glucuronidation	176.032	*	*	2	1
	Clofibric acid +O	C10H11ClO4	230.035	C18/ESI-	229.0262 (M-H)	136	Oxidation	15.9949	*	*	2	1
82	Hexetidine	C21H45N3	339.361	HILIC/ESI+	340.3682 (M+H)	30	-	-	3607	*	1	1
	Hexetidine +O -2H (ketone)	C21H43N3O	353.341	HILIC/ESI+	354.3479 (M+H)	31	Oxidation -2H	13.9793	*	*	2	1
	Hexetidine +O	C21H45N3O	355.356	HILIC/ESI+	356.3635 (M+H)	30	Oxidation	15.9949	*	*	2	1
	Hexetidine -2H	C21H43N3	337.346	HILIC/ESI+	338.3529 (M+H)	30	-2H	-2.0157	*	*	2	1
	Hexetidine N-dealkylation (-C8H16)	C13H29N3	227.236	HILIC/ESI+	228.2434 (M+H)	35	Dealkylation (-C8H16)	-112.125	*	*	2	1
83	Acemetacin	C21H18ClNO6	415.082	HILIC/ESI+	416.0894 (M+H)	22	-	-	1981	31162	1	1
	Desmethylacemetacin	C20H16ClNO6	401.067	HILIC/ESI+	402.0739 (M+H)	21	Demethylation	-14.0156	*	*	2	1
	Indometacin	C19H16ClNO4	357.077	HILIC/ESI+	358.0841 (M+H)	25	Loss of acetic acid (-CH2COO)	-58.0055	3715	49662	2	1
	Indometacin glucuronide	C25H24ClNO10	533.109	HILIC/ESI+	534.1161 (M+H)	83	Indometacin +Glucuronidation	118.0265 (-58.0055 +176.0321)	*	*	2	1
84	Cinchonine	C19H22N2O	294.173	HILIC/ESI+	295.1805 (M+H)	37	-	-	90454	27509	1	1
	Cinchonine +O	C19H22N2O2	310.168	HILIC/ESI+	311.1751 (M+H)	39	Oxidation	15.9949	*	*	2	1
85	Sulfaguanidine	C7H10N4O2S	214.052	HILIC/ESI+	215.0594 (M+H)	31	-	-	5324	94621	1	1
	N-acetyl sulfaguanidine	C9H12N4O3S	256.063	HILIC/ESI+	257.0703 (M+H)	29	Acetylation	42.0106	*	*	2	1
	Sulfaguanidine	C7H10N4O2S	214.052	C18/ESI-	213.0441 (M-H)	25	-	-	5324	94621	1	1
86	Acetyl-L-Leucine	C8H15NO3	173.105	HILIC/ESI+	174.1125 (M+H)	29	-	-	70912	17786	1	1
	Leucine	C6H13NO2	131.095	HILIC/ESI+	132.1018 (M+H)	43	Deacetylation	-42.0106	6106	25017	1	1
	Acetyl-L-Leucine	C8H15NO3	173.105	C18/ESI-	172.0965 (M-H)	30	-	-	70912	17786	1	1
	Leucine	C6H13NO2	131.095	C18/ESI-	130.0872 (M-H)	30	Deacetylation	-42.0106	6106	25017	1	1
87	Cimetidine	C10H16N6S	252.116	HILIC/ESI+	253.1228 (M+H)	34	-	-	2756	3699	1	1
	Cimetidine	C10H16N6S	252.116	HILIC/ESI+	275.1046 (M+Na)	34	-	-	2756	3699	1	1
	Cimetidine	C10H16N6S	252.116	C18/ESI-	251.1077 (M-H)	24	-	-	2756	3699	1	1
	Cimetidine	C10H16N6S	252.116	C18/ESI-	287.0846 (M+Cl)	24	-	-	2756	3699	1	1
	Cimetidine Oxide	C10H16N6OS	268.111	HILIC/ESI+	269.1176 (M+H)	36	Oxidation	15.9949	*	30731	2	1
	Cimetidine Oxide	C10H16N6OS	268.111	C18/ESI-	303.0792 (M+Cl)	23	Oxidation	15.9949	*	30731	2	1
	Cimetidine Oxide	C10H16N6OS	268.111	C18/ESI-	267.1024 (M-H)	24	Oxidation	15.9949	*	30731	2	1
	Cimetidine N-glucuronide	C16H24N6O6S	428.148	HILIC/ESI+	429.1543 (M+H)	59	N-glucuronidation	176.032	*	*	2	1
	Cimetidine N-glucuronide	C16H24N6O6S	428.148	C18/ESI-	427.1399 (M-H)	23	N-glucuronidation	176.032	*	*	2	1
	Cimetidine fragment: 158.0626	C5H10N4S	158.063	HILIC/ESI+	159.0698 (M+H)	34	Thioether to thiol	-94.0531	*	*	2	1
	Cimetidine fragment: 158.0626	C5H10N4S	158.063	C18/ESI-	157.0542 (M-H)	24	Thioether to thiol	-94.0531	*	*	2	1
	Cimetidine desaturated	C10H14N6S	250.1	C18/ESI-	249.0923 (M-H)	25	Desaturation	-2.0157	*	*	2	1
88	Crizotinib	C21H22Cl2FN5O	449.118	HILIC/ESI+	450.1267 (M+H)	33	-	-	11626560	64310	1	1
	Crizotinib	C21H22Cl2FN5O	449.118	C18/ESI-	484.0866 (M+Cl)	47	-	-	11626560	64310	1	1
	Crizotinib +O	C21H22Cl2FN5O2	465.113	HILIC/ESI+	466.1208 (M+H)	28	Oxidation	15.9949	*	*	2	1
	Crizotinib +O-2H	C21H20Cl2FN5O2	463.098	HILIC/ESI+	464.1051 (M+H)	28	Oxidation -2H	13.9793	*	*	2	1
	Crizotinib M4	C13H17N5O	259.143	HILIC/ESI+	260.1506 (M+H)	34	ether to alcohol	-189.975	*	*	2	1
	Crizotinib M4 +O	C13H17N5O2	275.138	HILIC/ESI+	276.1455 (M+H)	40	ether to alcohol +O	-173.9803 (-189.9752 +15.9949)	*	*	2	1
	Crizotinib M4 +O-2H	C13H15N5O2	273.123	HILIC/ESI+	274.1299 (M+H)	42	ether to alcohol +O-2H	-175.9959 (-189.9752 +15.9949 -2.0157)	*	*	2	1
	Crizotinib glucuronide	C27H30Cl2FN5O8	641.145	HILIC/ESI+	642.1528 (M+H)	43	Glucuronidation	176.032	*	*	2	1
89	Ibuprofen	C13H18O2	206.131	C18/ESI-	205.1226 (M-H)	169	-	-	3672	5855	1	1
	Hydroxy Ibuprofen	C13H18O3	222.126	HILIC/ESI+	240.1594 (M+NH4)	28	Oxidation	15.9949	*	133197	2	1
	Hydroxy Ibuprofen	C13H18O3	222.126	HILIC/ESI+	240.1594 (M+NH4)	43	Oxidation	15.9949	*	133197	2	1
	Hydroxy Ibuprofen	C13H18O3	222.126	HILIC/ESI+	261.0892 (M+K)	45	Oxidation	15.9949	*	133197	2	1
	Hydroxy Ibuprofen	C13H18O3	222.126	C18/ESI-	221.1174 (M-H)	112	Oxidation	15.9949	*	133197	2	1
	Ibuprofen glucuronide	C19H26O8	382.163	HILIC/ESI+	400.1967 (M+NH4)	24	O-Glucuronidation	176.032	*	*	2	1
	Ibuprofen glucuronide	C19H26O8	382.163	C18/ESI-	381.1546 (M-H)	141	O-Glucuronidation	176.032	*	*	2	1
	Ibuprofen glucuronide	C19H26O8	382.163	C18/ESI-	417.1308 (M+Cl)	141	O-Glucuronidation	176.032	*	*	2	1
	Desaturated Ibuprofen	C13H16O2	204.115	HILIC/ESI+	205.1227 (M+H)	28	Desaturation	-2.0157	*	*	2	1
	Desaturated Ibuprofen	C13H16O2	204.115	HILIC/ESI+	222.1487 (M+NH4)	28	Desaturation	-2.0157	*	*	2	1
	Hydroxy Ibuprofen ketone	C13H16O4	236.105	HILIC/ESI+	254.1387 (M+NH4)	27	hydroxylation then hydroxylation and ketone formation	29.9742	*	*	2	1
	Hydroxy Ibuprofen glucuronide	C19H26O9	398.158	HILIC/ESI+	416.1915 (M+NH4)	28	hydroxylation and glucuronidation	192.027	*	*	2	1
	Hydroxy Ibuprofen glucuronide	C19H26O9	398.158	C18/ESI-	379.1394 (M-H2O-H)	141	hydroxylation and glucuronidation	192.027	*	*	2	1
	Hydroxy Ibuprofen glucuronide	C19H26O9	398.158	C18/ESI-	397.15 (M-H)	141	hydroxylation and glucuronidation	192.027	*	*	2	1
	Ibuprofen ketone	C13H16O3	220.11	HILIC/ESI+	238.1436 (M+NH4)	28	hydroxylation and ketone formation	13.9792	*	*	2	1
	two hydroxy Ibuprofen	C13H18O4	238.12	C18/ESI-	237.1123 (M-H)	113	2 hydroxylation	31.9898	*	*	2	1
	three hydroxy Ibuprofen	C13H18O5	254.115	C18/ESI-	253.1077 (M-H)	110	3 hydroxylation	47.9847	*	*	2	1
90	Lamotrigine	C9H7Cl2N5	255.008	HILIC/ESI+	256.0148 (M+H)	29	-	-	3878	6367	1	1
	Lamotrigine	C9H7Cl2N5	255.008	C18/ESI-	289.9763 (M+Cl)	38	-	-	3878	6367	1	1
91	Levetiracetam	C8H14N2O2	170.106	HILIC/ESI+	171.1128 (M+H)	29	-	-	5284583	6437	1	1
	Levetiracetam	C8H14N2O2	170.106	HILIC/ESI+	193.0947 (M+Na)	30	-	-	5284583	6437	1	1
	Levetiracetam	C8H14N2O2	170.106	HILIC/ESI+	209.0687 (M+K)	45	-	-	5284583	6437	1	1
92	Lovastatin	C24H36O5	404.256	HILIC/ESI+	405.2635 (M+H)	25	-	-	53232	40303	1	1
	Lovastatin	C24H36O5	404.256	HILIC/ESI+	422.2896 (M+NH4)	25	-	-	53232	40303	1	1
	Hydroxy Lovastatin	C24H36O6	420.251	HILIC/ESI+	421.2582 (M+H)	25	oxidation	15.9949	*	*	2	1
	Hydroxy Lovastatin	C24H36O6	420.251	C18/ESI-	455.2203 (M+Cl)	148	oxidation	15.9949	*	*	2	1
	Hydroxy Lovastatin	C24H36O6	420.251	C18/ESI-	455.2204 (M+Cl)	166	oxidation	15.9949	*	*	2	1
	Hydroxy Lovastatin	C24H36O6	420.251	C18/ESI-	419.2424 (M-H)	119	oxidation	15.9949	*	*	2	1
	two Hydroxy Lovastatin	C24H36O7	436.246	C18/ESI-	435.2382 (M-H)	125	2 hydroxylation	31.9898	*	*	2	1
	Lovastatin Dihydrodiol	C24H38O7	438.262	HILIC/ESI+	456.2952 (M+NH4)	27	alkene to dihydrodiol	34.0055	*	*	2	1
	Lovastatin Dihydrodiol	C24H38O7	438.262	HILIC/ESI+	461.2506 (M+Na)	29	alkene to dihydrodiol	34.0055	*	*	2	1
	Lovastatin Dihydrodiol	C24H38O7	438.262	C18/ESI-	437.2533 (M-H)	137	alkene to dihydrodiol	34.0055	*	*	2	1
	Lovastatin Dihydrodiol	C24H38O7	438.262	C18/ESI-	473.2297 (M+Cl)	137	alkene to dihydrodiol	34.0055	*	*	2	1
	three Hydroxy Lovastatin	C24H36O8	452.241	HILIC/ESI+	470.2743 (M+NH4)	27	3 hydroxylation	47.9847	*	*	2	1
	three Hydroxy Lovastatin	C24H36O8	452.241	C18/ESI-	487.2094 (M+Cl)	129	3 hydroxylation	47.9847	*	*	2	1
	Lovastatin ketone/epoxide	C24H34O6	418.236	C18/ESI-	417.2268 (M-H)	153	(hydroxylation and desaturation)/epoxidation	13.9792	*	*	2	1
	Lovastatin desaturated	C24H34O5	402.241	HILIC/ESI+	403.2478 (M+H)	25	desaturation	-2.0157	*	*	2	1
	Lovastatin desaturated	C24H34O5	402.241	HILIC/ESI+	420.2751 (M+NH4)	26	desaturation	-2.0157	*	*	2	1
	Hydroxy Lovastatin saturated	C24H38O6	422.267	HILIC/ESI+	423.2743 (M+H)	25	hydroxylation/hydrolysis	18.0105	*	*	2	1
	Hydroxy Lovastatin saturated	C24H38O6	422.267	HILIC/ESI+	445.2561 (M+Na)	25	hydroxylation/hydrolysis	18.0105	*	*	2	1
	Hydroxy Lovastatin saturated	C24H38O6	422.267	C18/ESI-	421.2588 (M-H)	172	hydrolysis ring cleavage	18.0105	*	*	2	1
	Lovastatin glucuronide	C30H44O11	580.288	HILIC/ESI+	598.3217 (M+NH4)	24	N-glucuronidation	176.032	*	*	2	1
	Lovastatin carboxylic acid	C24H34O7	434.231	HILIC/ESI+	435.2383 (M+H)	28	hydroxylation and ketone formation	29.9742	*	*	2	1
	Lovastatin carboxylated	C25H36O7	448.246	C18/ESI-	447.2375 (M-H)	179	add carbon dioxide	43.9898	*	*	2	1
	Hydroxy Lovastatin ketone/epoxide	C24H34O7	434.231	C18/ESI-	433.2224 (M-H)	141	hydroxylation and (hydroxylation and desaturation)/epoxidation	29.9742	*	*	2	1
93	Mephenytoin	C12H14N2O2	218.106	HILIC/ESI+	219.1123 (M+H)	28	-	-	4060	6757	1	1
	Hydroxy Mephenytoin	C12H14N2O3	234.1	C18/ESI-	233.0920 (M-H)	48	Oxidation	15.9949	*	166516	2	1
94	Methimazole	C4H6N2S	114.025	HILIC/ESI+	115.0325 (M+H)	30	-	-	1349907	50673	1	1
	Methimazole S-oxide	C4H6N2OS	130.02	HILIC/ESI+	131.0276 (M+H)	30	Oxidation	15.9948	*	63828	2	1
95	Omeprazole	C17H19N3O3S	345.115	HILIC/ESI+	346.1225 (M+H)	27	-	-	4594	77262	1	1
	Omeprazole	C17H19N3O3S	345.115	C18/ESI-	344.1066 (M-H)	73	-	-	4594	77262	1	1
	Deoxy Omeprazole	C17H19N3O2S	329.12	HILIC/ESI+	330.1269 (M+H)	27	loss of sulfoxy O	-15.9949	*	*	2	1
	Deoxy Omeprazole	C17H19N3O2S	329.12	C18/ESI-	328.1122 (M-H)	85	loss of sulfoxy O	-15.9949	*	*	2	1
	Demethyl deoxy Omeprazole	C16H17N3O2S	315.104	HILIC/ESI+	316.112 (M+H)	29	loss of sulfoxy O and demethylation	-30.0106	*	*	2	1
	Demethyl deoxy Omeprazole	C16H17N3O2S	315.104	C18/ESI-	314.0966 (M-H)	50	loss of sulfoxy O and demethylation	-30.0106	*	*	2	1
	Demethyl Omeprazole	C16H17N3O3S	331.099	HILIC/ESI+	332.1062 (M+H)	29	demethylation	-14.0156	*	*	2	1
	Hydoxy/Sulfone Omeprazole	C17H19N3O4S	361.11	HILIC/ESI+	362.1175 (M+H)	28	oxidation	15.9949	*	*	2	1
	Omeprazole sulfate	C17H19N3O6S2	425.072	HILIC/ESI+	426.0788 (M+H)	23	sulfation	79.9568	*	*	2	1
	Omeprazole N-glucuronide	C23H27N3O9S	521.147	HILIC/ESI+	522.1554 (M+H)	45	N-glucuronidation	176.032	*	*	2	1
96	Pioglitazone	C19H20N2O3S	356.12	HILIC/ESI+	357.1261 (M+H)	26	-	-	4829	8228	1	1
	Pioglitazone	C19H20N2O3S	356.12	C18/ESI-	355.1111 (M-H)	83	-	-	4829	8228	1	1
	Pioglitazone ring break thione	C19H24N2O3S	360.151	HILIC/ESI+	361.1576 (M+H)	33	ring break and thione formation	4.0313	*	*	2	1
	Pioglitazone oxide	C19H20N2O4S	372.114	HILIC/ESI+	373.122 (M+H)	28	oxidation	15.9949	*	*	2	1
	Pioglitazone glucuronide	C25H28N2O9S	532.152	HILIC/ESI+	533.1599 (M+H)	36	glucuronidation	176.032	*	*	2	1
	Pioglitazone fragment	C18H21NO3S	331.124	HILIC/ESI+	332.132 (M+H)	25	glucuronidation and cleavage (loss of amide in ring)	-24.9953	*	*	2	1
	Pioglitazone two oxide	C19H20N2O5S	388.109	HILIC/ESI+	389.1168 (M+H)	28	2 hydroxylation	31.9898	*	*	2	1
	Pioglitazone carboxylic acid	C19H18N2O5S	386.094	HILIC/ESI+	387.1007 (M+H)	28	hydroxylation then hydroxylation and ketone formation	29.9741	*	*	2	1
	Pioglitazone carboxylic acid	C19H18N2O5S	386.094	C18/ESI-	385.0853 (M-H)	43	hydroxylation then hydroxylation and ketone formation	29.9741	*	*	2	1
97	Terfenadine	C32H41NO2	471.314	HILIC/ESI+	472.3201 (M+H)	29	-	-	5405	9453	1	1
	Hydroxy Terfenadine ketone	C32H39NO4	501.288	HILIC/ESI+	502.2941 (M+H)	30	hydroxylation then hydroxylation and ketone formation	29.9742	*	*	2	1
	Hydroxy Terfenadine ketone	C32H39NO4	501.288	C18/ESI-	500.2796 (M-H)	127	hydroxylation then hydroxylation and ketone formation	29.9742	*	*	2	1
	Hydroxy Terfenadine	C32H41NO3	487.309	HILIC/ESI+	488.3169 (M+H)	30	hydroxylation	15.9949	*	*	2	1
98	Vandetanib	C22H24BrFN4O2	474.107	HILIC/ESI+	475.1146 (M+H)	34	-	-	3081361	49960	1	1
	Vandetanib oxide	C22H24BrFN4O3	490.102	HILIC/ESI+	491.1086 (M+H)	35	oxidation	15.9949	*	*	2	1
	Vandetanib oxide	C22H24BrFN4O3	490.102	HILIC/ESI+	491.1085 (M+H)	49	oxidation	15.9949	*	*	2	1
	Vandetanib oxide	C22H24BrFN4O3	490.102	C18/ESI-	489.0937 (M-H)	58	oxidation	15.9949	*	*	2	1
	Demethyl Vandetanib	C21H22BrFN4O2	460.091	HILIC/ESI+	461.0988 (M+H)	33	demethylation	-14.0157	*	*	2	1
	Environmental Chemicals
99	Nicotine	C10H14N2	162.116	HILIC/ESI+	163.1230 (M+H)	48	-	-	89594	17688	1	1
	Nornicotine	C9H12N2	148.1	HILIC/ESI+	149.1073 (M+H)	42	Demethylation	14.0155	412	28313	2	1
	Cotinine	C10H12N2O	176.095	HILIC/ESI+	177.1022 (M+H)	24	Oxidation (+O-2H)	13.9792	854019	68641	1	1
	Hydroxycotinine/Cotinine N-oxide	C10H12N2O2	192.09	HILIC/ESI+	193.0972 (M+H)	24	Oxidation (+2O-2H)	29.9742	107963	71182/89087	2	1
	Nicotine Glucuronide	C16H22N2O6	338.148	HILIC/ESI+	339.1551 (M+H)	126	Glucuronidation	176.032	3035848	*	2	1
	Cotinine Glucuronide	C16H20N2O7	352.127	HILIC/ESI+	353.1343 (M+H)	26	Oxidation (+O-2H) + Glucuronidation	190.0114 (13.9792 + 176.0321)	3398121	145221	2	1
100	Benzo[a]pyrene	C20H12	252.094	HILIC/ESI+	253.1012 (M+H)	24	-	-	2336	29865	1	1
	Hydroxybenzo[a]pyrene	C20H12O	268.089	HILIC/ESI+	269.0962 (M+H)	24	Oxidation	15.9949	*	*	2	1
	Hydroxybenzo[a]pyrene	C20H12O	284.084	C18/ESI-	267.0814 (M-H)	24	Oxidation	15.9949	*	*	2	1
	Hydroxybenzo[a]pyrene glucuronide	C26H20O7	444.121	C18/ESI-	443.1143 (M-H)	20	Glucuronidation +O	192.027	*	*	2	1
	Hydroxybenzo[a]pyrene sulfate	C20H12O4S	348.046	C18/ESI-	347.0384 (M-H)	35	Sulfation (SO4)	95.9517	*	*	2	1
101	2-ethylhexyl diphenylphosphate	C20H27O4P	362.165	HILIC/ESI+	363.1722 (M+H)	25	-	-	14716	*	1	1
	Diphenyl phosphate	C12H11O4P	250.04	HILIC/ESI+	251.0465 (M+H)	24	loss of 2-ethyl-hexane	-112.125	*	*	2	1
	Diphenyl phosphate	C12H11O4P	250.04	C18/ESI-	249.0311 (M-H)	52	loss of 2-ethyl-hexane	-112.125	*	*	2	1
	2-ethylhexyl diphenylphosphate O-glucuronide	C26H35O11P	554.523	HILIC/ESI+	555.1986 (M+H)	24	hydroxylation and glucuronidation	192.359	*	*	2	1
	2-ethylhexyl diphenylphosphate O-glucuronide	C26H35O11P	554.523	HILIC/ESI+	572.2265 (M+NH4)	24	hydroxylation and glucuronidation	192.359	*	*	2	1
	2-ethylhexyl diphenylphosphate O-glucuronide	C26H35O11P	554.523	HILIC/ESI+	577.1814 (M+Na)	23	hydroxylation and glucuronidation	192.359	*	*	2	1
	Hydroxy 2-ethylhexyl diphenylphosphate	C20H27O5P	378.16	HILIC/ESI+	379.1662 (M+H)	24	Oxidation	15.9949	*	*	2	1
	Monophenyl phosphate	C6H7O4P	174.008	HILIC/ESI+	175.0154 (M+H)	24	loss of 2-ethyl-hexane and benzene	-188.156	*	*	2	1
102	4-Ethylaniline	C8H11N	121.089	HILIC/ESI+	122.0962 (M+H)	27	-	-	11504	34870	1	1
	Hydroxy 4-ethylaniline	C8H11NO	137.084	HILIC/ESI+	138.0914 (M+H)	27	Oxidation	15.995	*	*	2	1
	4-Ethylaniline Ketone	C8H9NO	135.068	HILIC/ESI+	136.0757 (M+H)	28	hydroxylation and desaturation	13.9793	*	*	2	1
	Desaturated 4-ethylaniline	C8H9N	119.073	HILIC/ESI+	120.0809 (M+H)	30	desaturation	-2.0156	*	*	2	1
	4-Ethylaniline N-glucuronide	C14H19NO6	297.121	HILIC/ESI+	298.1285 (M+H)	28	N-glucuronidation	176.032	*	*	2	1
	Hydroxy 4-Ethylaniline Sulfate	C8H11NO4S	217.041	HILIC/ESI+	218.0483 (M+H)	26	hydroxylation and sulfation	95.9518	*	*	2	1
	Hydroxy 4-Ethylaniline Sulfate	C8H11NO4S	217.041	C18/ESI-	216.0329 (M-H)	26	hydroxylation and sulfation	95.9518	*	*	2	1
	4-Ethylaniline Sulfate	C8H11NO3S	201.046	C18/ESI-	200.0377 (M-H)	31	sulfation	79.9569	*	*	2	1
103	Benz[a]anthracene	C18H12	228.094	ND			-	-	5954	51348	-	-
	Hydroxy Benz[a]anthracene glucuronide	C24H20O7	420.121	C18/ESI-	419.1133 (M-H)	141	hydroxylation and glucuronidation	192.027	*	*	2	1
	Hydroxy Benz[a]anthracene glucuronide	C24H20O7	420.121	C18/ESI-	455.0897 (M+Cl)	141	hydroxylation and glucuronidation	192.027	*	*	2	1
104	Benzidine	C12H12N2	184.1	HILIC/ESI+	185.1074 (M+H)	27	-	-	7111	80495	1	1
	Benzidine N-glucuronide	C18H20N2O6	360.132	HILIC/ESI+	361.1394 (M+H)	41	N-glucuronidation	176.032	*	*	2	1
105	Chlorpyrifos	C9H11Cl3NO3PS	348.926	ND					2730	34631	-	-
	Trichloropyridinol	C5H2Cl3NO	196.92	C18/ESI-	195.9118 (M-H)	137	Loss of diethyl phosphate	-152.006	*	*	2	1
	Trichlorpyridinol glucuronide	C11H10Cl3NO7	372.952	C18/ESI-	371.9450 (M-H)	45	Loss of diethyl phosphate + glucuronidation	24.0246 (-152.0061 +176.0321)	*	*	2	1
106	Diazinon	C12H21N2O3PS	304.101	ND					3017	34682	-	-
	Diazinon fragment: 152.095	C8H12N2O	152.095	HILIC/ESI+	153.1022 (M+H)	30	Loss of diethyl phosphate	-152.006	*	*	1	1
107	Di-N-butylphthalate	C16H22O4	278.152	ND			-	-	3026	34687	-	-
	Mono-butylphthalate acid	C12H14O4	222.089	HILIC/ESI+	223.0962 (M+H)	24	Loss of butane	-56.0626	*	88522	2	1
	Mono-butylphthalate acid	C12H14O4	222.089	C18/ESI-	221.0806 (M-H)	137	Loss of butane	-56.0626	*	88522	2	1
	Mono-butylphthalate peroxy acid	C12H14O5	238.084	C18/ESI-	237.0758 (M-H)	32	Loss of butane + O	-40.0677	*	*	2	1
108	Disulfoton	C8H19O2PS3	274.029	ND			-	-	3118	38661	-	-
	Disulfoton Oxide	C8H19O3PS3	290.023	HILIC/ESI+	291.0312 (M+H)	26	Oxidation	15.9949	*	*	2	1
	Disulfoton sulfoxide oxon	C8H19O4PS2	274.046	HILIC/ESI+	275.0534 (M+H)	27	sulfoxy and oxon formation	0.0177	*	*	2	1
	Deethyl hydroxy Disulfoton	C6H15O3PS3	261.992	C18/ESI-	260.9835 (M-H)	137	deethylation and oxidation	-12.0364	*	*	2	1
												1
109	Pentachlorophenol	C6Cl5OH	265.844	C18/ESI-	264.8357 (M-H)	182	-	-	992	17642	1	1
	Tetrachlorophenol	C6Cl4OH2	231.883	C18/ESI-	230.8751 (M-H)	169	dechlorination	-33.9611	*	*	2	1
	Pentachlorophenol glucuronide	C12H9Cl5O7	441.876	C18/ESI-	440.8686 (M-H)	125	O-glucuronidation	176.032	*	*	2	1
	Tetrachlorophenol glucuronide	C12H10Cl4O7	407.915	C18/ESI-	406.9071 (M-H)	117	dechlorination and O-glucuronidation	142.071	*	*	2	1
	Pentachlorophenol sulfate	C6Cl5O4SH	345.801	C18/ESI-	344.7932 (M-H)	148	sulfation	79.9569	*	*	2	1
110	2,4,6-Trichloro phenol	C6H2Cl3OH	195.925	C18/ESI-	194.9176 (M-H)	84			6914	28755	1	1
	Trichlorophenol glucuronide	C12H11Cl3O7	371.957	C18/ESI-	370.9497 (M-H)	21	Glucuronidation	176.032	*	*	2	1
	Trichlorophenol sulfate	C6H3Cl3SO4	275.882	C18/ESI-	274.8744 (M-H)	23	Sulfation (SO4)	79.9568	*	*	2	1
	Tetrachlorophenol	C6HCl4OH	229.886	C18/ESI-	228.8787 (M-H)	48	impurity in standard (+Cl)	-	*	*	2	1
111	2,4-Dinitrophenol	C6H4N2O5	184.012	C18/ESI-	183.0048 (M-H)	23	-	-	1493	42017	1	1
112	Naphthalene	C10H8	128.063	ND					931	16482	1	1
	Hydroxynapthalene (Naphthol)	C10H8O	144.058	C18/ESI-	143.0502 (M-H)	22	Oxidation	15.9949	*	*	2	1
	Hydroxynapthalene sulfate (Napthol sulfate)	C10H8O4S	224.014	C18/ESI-	223.0074 (M-H)	23	Sulfation (SO4)	95.9517	*	*	2	1
	Hydroxynapthalene glucuronide (Naphthol glucuronide)	C16H16O7	320.09	C18/ESI-	319.0823 (M-H)	22	Glucuronidation +O	192.027	*	*	2	1
113	2,4-dimethylphenol	C8H10O	122.073	C18/ESI-	121.0657 (M-H)	23	-	-	7771	34241	1	1
	dimethylphenol GSH	C18H25N3O7S	427.141	HILIC/ESI+	428.1487 (M+H)	58	Glutathionylation	305.069	*	*	2	1
	dimethylphenol glucuronide	C14H18O7	298.105	C18/ESI-	297.0980 (M-H)	22	Glucuronidation	176.032	*	*	2	1
	dimethylphenol sulfate	C8H10O4S	202.03	C18/ESI-	201.0227 (M-H)	24	Sulfation	79.9568	*	*	2	1
	hydroxydimethylphenol sulfate	C8H10O5S	218.025	C18/ESI-	217.0184 (M-H)	22	Sulfation (SO4)	95.9517	*	*	2	1
114	Acrolein	C3H4O	56.0262	ND					7847	15368	-	-
	Acrolein GSH	C13H21N3O7S	363.11	HILIC/ESI+	364.1181 (M+H)	72	Glutathionylation +2H	307.084	*	*	2	1
	S-oxopropyl-N-acetylcysteine	C8H13NO4S	219.056	HILIC/ESI+	220.0638 (M+H)	70	Acrolein GSH -C5H8N2O3	144.054	*	*	2	1
115	2,4-dinitrotoluene	C7H6N2O4	182.033	C18/ESI-	181.0255 (M-H)	118	-	-	8461	920	1	1
	hydroxydinitrotoluene	C7H6N2O5	197.02	C18/ESI-	197.0203 (M-H)	42	Oxidation	15.9949	*	*	2	1
116	4-methylphenol (p-cresol)	C7H8O	108.058	ND					2879	17847	-	-
	hydroxymethylphenol	C7H8O2	124.052	C18/ESI-	123.0448 (M-H)	23	Oxidation	15.9949	*	*	2	1
	hydroxymethylphenol sulfate	C7H8SO5	204.009	C18/ESI-	203.0018 (M-H)	23	Sulfation (SO4)	95.9517	*	*	2	1
	methylphenol glucuronide	C13H16O7	284.09	C18/ESI-	283.0823 (M-H)	22	Glucuronidation	176.032	*	*	2	1
	hydroxymethylphenol glucuronide	C13H16O8	300.084	C18/ESI-	299.0772 (M-H)	22	Glucuronidation +O	192.027	*	*	2	1
	4-methylphenol GSH	C17H25N3O7S	415.141	HILIC/ESI+	414.1338 (M+H)	66	Glutathionylation+2H	307.084	*	*	2	1
117	1,2-diphenylhydrazine	C12H12N2	184.1	ND					31222	*	-	-
	diphenylhydrazine glucuronide	C18H20N2O6	360.132	HILIC/ESI+	361.1399 (M+H)	24	N-glucuronidation	176.032	*	*	2	1
	diphenylhydrazine epoxide/hydroxy GSH	C22H27N5O7S	505.163	HILIC/ESI+	506.1696 (M+H)	34	Glutathionylation +O	321.063	*	*	2	1
118	3,3-dichlorobenzidine	C12H10Cl2N2	252.022	HILIC/ESI+	253.0294 (M+H)	24	-	-	7070	82315	1	1
	hydroxydichlorobenzidine/N-oxide	C12H10Cl2N2O	268.017	HILIC/ESI+	269.0243 (M+H)	28	Oxidation	15.9949	*	*	2	1
	dichlorobenzidine glucuronide	C18H18Cl2N2O6	428.054	HILIC/ESI+	429.0615 (M+H)	25	Glucuronidation	176.032	*	*	2	1
	hydroxydichlorobenzidine glucuronide	C18H18Cl2N2O7	444.049	HILIC/ESI+	445.0564 (M+H)	25	Glucuronidation +O	192.027	*	*	2	1
	hydroxydichlorobenzidine sulfate	C12H10Cl2N2O4S	347.974	C18/ESI-	346.9673 (M-H)	23	Sulfation (SO4)	95.9517	*	*	2	1
119	n-nitrosodi-n-propylamine	C6H14N2O	130.111	HILIC/ESI+	131.1179 (M+H)	22	-	-	12130	82358	1	1
120	pentadecafluoro-octanoic acid (PFOA)	C8HF15O2	413.974	C18/ESI-	412.9656 (M-H)	36	-	-	9554	35549	1	1
	pentadecafluoro-octanoic acid (PFOA)	C8HF15O2	413.974	HILIC/ESI+	490.8934 (M+2K-H)	30	-	-	9554	35549	1	1
121	2-methyl-4,6-dinitrophenol	C7H6N2O5	198.028	C18/ESI-	197.0205 (M-H)	20	-	-	10800	*	1	1
	2-methyl-aminonitrophenol	C7H8N2O3	168.054	C18/ESI-	167.0462 (M-H)	25	-2O+2H Nitro reduction	29.9742	*	*	2	1
122	4,4'-methylenebis(2-chloroaniline)	C13H12Cl2N2	266.038	HILIC/ESI+	267.0451 (M+H)	23	-	-	7543	28124	1	1
	4,4'-methylenebis(2-chloroaniline) glucuronide	C19H20Cl2N2O6	442.07	HILIC/ESI+	443.077 (M+H)	24	Glucuronidation	176.032	*	*	2	1
	hydroxymethylenebis(2-chloroaniline)	C13H12Cl2N2O	282.033	HILIC/ESI+	283.0393 (M+H)	25	Oxidation	15.9949	*	*	2	1
	hydroxymethylenebis(2-chloroaniline) glucuronide	C19H20Cl2N2O7	458.065	HILIC/ESI+	459.0724 (M+H)	29	Glucuronidation +O	192.027	*	*	2	1
	hydroxymethylenebis(2-chloroaniline)	C13H12Cl2N2O	282.033	C18/ESI-	281.0254 (M-H)	169	Oxidation	15.9949	*	*	2	1
	hydroxymethylenebis(2-chloroaniline) glucuronide	C19H20Cl2N2O7	458.065	C18/ESI-	457.0578 (M-H)	22	Glucuronidation +O	192.027	*	*	2	1
123	azinphos methyl	C10H12N3O3PS2	317.006	HILIC/ESI+	318.0128 (M+H)	22	-	-	2268	2953	1	1
	benzazimide	C7H5N3O	147.043	HILIC/ESI+	148.0506 (M+H)	23	-C3H7O2PS2	169.963	135408793	*	2	1
124	phenol	C6H6O	94.0419	ND					996	15882	-	-
	phenol glucuronide	C12H14O7	270.074	C18/ESI-	269.0675 (M-H)	18	Glucuronidation	176.032	87235	*	2	1
	phenol sulfate	C6H6O4S	173.999	C18/ESI-	172.9912 (M-H)	22	Sulfation	79.9568	74426	*	2	1
	hydroxyphenol	C6H6O2	110.037	C18/ESI-	109.0294 (M-H)	22	Oxidation	15.9949	*	*	2	1
	phenol glucuronide	C12H14O7	270.074	HILIC/ESI+	315.045 (M+2Na-H)	40	Glucuronidation	176.032	87235	*	2	1
	phenol sulfate	C6H6O4S	173.999	HILIC/ESI+	218.9697 (M+2Na-H)	42	Sulfation	79.9568	74426	*	2	1
	hydroxyphenol GSH	C16H21N3O8S	415.105	HILIC/ESI+	438.0937 (M+Na)	69	Glutathionylation +O	321.063	*	*	2	1
125	trifluralin	C13H16F3N3O4	335.109	ND					5569	35027	-	-
	hydroxytrifluralin	C13H16F3N3O5	351.104	C18/ESI-	350.0971 (M-H)	188	Oxidation	15.9949	*	*	2	1
	hydroxytrifluralin glucuronide	C19H24F3N3O11	527.136	C18/ESI-	526.1294 (M-H)	26	Glucuronidation +O	192.027	*	*	2	1
126	S.S.S.-tributylphosphorotrithiolate (tribufos)	C12H27OPS3	314.096	HILIC/ESI+	315.1036 (M+H)	34	-	-	5125	38737	1	1
	Tribufos sulfoxide	C12H27O2PS3	330.091	HILIC/ESI+	331.0984 (M+H)	38	Oxidation	15.9949	*	*	2	1
	Tribufos (2 sulfoxide)	C12H27O3PS3	346.086	HILIC/ESI+	347.0933 (M+H)	38	2 Oxidation	31.9898	*	*	2	1
	Tribufos (3 sulfoxide)	C12H27O4PS3	362.081	HILIC/ESI+	363.0882 (M+H)	38	3 Oxidation	47.9847	*	*	2	1
	S.S-dibutylphosphorodithioate	C8H19O2PS2	242.056	C18/ESI-	241.0491 (M-H)	34	-C4H8S+O	72.0398	*	*	2	1
	S.S-dibutylphosphorodithioate sulfoxide	C8H19O3PS2	258.051	C18/ESI-	257.0440 (M-H)	28	-C4H8S+2O	56.0449	*	*	2	1
	S.S-dibutylphosphorodithioate (2 sulfoxide)	C8H19O4PS2	274.046	C18/ESI-	273.0389 (M-H)	26	-C4H8S+3O	40.05	*	*	2	1
127	ethion	C9H22O4P2S4	383.988	HILIC/ESI+	384.9941 (M+H)	21	-	-	3286	38663	1	1
	ethion monoxon	C9H22O5P2S3	368.01	HILIC/ESI+	369.0178 (M+H)	21	Desulfuration	15.9771	197956	*	2	1
128	dichlorvos	C4H7Cl2O4P	219.946	HILIC/ESI+	220.9533 (M+H)	23	-	-	3039	34690	1	1
	desmethyldichlorvos	C3H5Cl2O4P	205.93	C18/ESI-	204.923 (M-H)	23	Demethylation	14.0156	*	*	2	1
	dimethylhydrogen phosphate	C2H7O4P	126.008	C18/ESI-	125.0009 (M-H)	17	-C2Cl2	93.9377	*	*	2	1
129	endrin aldehyde	C12H10Cl6O	379.886	ND					522524	*	-	-
	endrin aldehyde glucuronide	C18H18Cl6O7	555.918	C18/ESI-	554.912 (M-H)	26	Glucuronidation	176.032	*	*	2	1
	endrin aldehyde sulfate	C12H10Cl6O4S	459.843	C18/ESI-	458.8365 (M-H)	33	Sulfation	79.9568	*	*	2	1
	endrin ketone	C12H8Cl6O	377.871	ND					62060	*	-	-
	hydroxyendrin ketone glucuronide	C18H16Cl6O8	569.898	C18/ESI-	568.8895 (M-H)	27	Glucuronidation +O	192.027	*	*	2	1
	hydroxyendrin ketone	C12H8Cl6O2	393.865	C18/ESI-	392.8579 (M-H)	29	Oxidation	15.9949	*	*	2	1
130	2-methylphenol (O-cresol)	C7H8O	108.058	ND					335	28054	-	-
	hydroxymethylphenol	C7H8O2	124.052	C18/ESI-	123.0448 (M-H)	23	Oxidation	15.9949	*	*	2	1
	hydroxymethylphenol sulfate	C7H8SO5	204.009	C18/ESI-	203.0018 (M-H)	23	Sulfation (SO4)	95.9517	*	*	2	1
	methylphenol glucuronide	C13H16O7	284.09	C18/ESI-	283.0823 (M-H)	22	Glucuronidation	176.032	*	*	2	1
	hydroxymethylphenol glucuronide	C13H16O8	300.084	C18/ESI-	299.0772 (M-H)	22	Glucuronidation +O	192.027	*	*	2	1
	2-methylphenol GSH	C17H25N3O7S	415.141	HILIC/ESI+	414.1338 (M+H)	66	Glutathionylation+2H	307.084	*	*	2	1
131	2-methylnaphthalene	C11H10	142.078	ND					7055	*	-	-
	hydroxymethylnapthalene	C11H10O	158.073	HILIC/ESI+	159.0805 (M+H)	40	Oxidation	15.9949	*	*	2	1
	hydroxymethylnapthalene sulfate	C11H10O4S	238.03	C18/ESI-	237.0227 (M-H)	30	Sulfation (SO4)	95.9517	*	*	2	1
	hydroxymethylnapthalene glucuronide	C17H18O7	334.105	C18/ESI-	333.0980 (M-H)	26	Glucuronidation +O	192.027	*	*	2	1
	napthoic acid	C11H8O2	172.052	C18/ESI-	171.0451 (M-H)	29	+2O-2H Oxidation	29.9741	*	*	2	1
	Dietary, personal care, and other
132	Gallic Acid	C7H6O5	170.022	C18/ES-	169.0142 (M-H)	23	-	-	370	30778	1	1
133	β-naphthoflavone	C19H12O2	272.084	HILIC/ESI+	273.0912 (M+H)	24	-	-	2361	77013	1	1
	OH-β-naphthoflavone	C19H12O3	288.079	HILIC/ESI+	289.0861 (M+H)	25	Oxidation	15.9949	*	*	2	1
	OH-β-naphthoflavone	C19H12O3	288.079	C18/ESI-	287.0714 (M-H)	168	Oxidation	15.9949	*	*	2	1
	β-naphthoflavone dihydrodiol	C19H14O4	306.089	HILIC/ESI+	307.0967 (M+H)	26	Oxidation	34.0055	*	*	2	1
	β-naphthoflavone dihydrodiol	C19H14O4	306.089	C18/ESI-	305.0818 (M-H)	168	Oxidation	34.0055	*	*	2	1
	OH-β-naphthoflavone sulfate	C19H12O6S	368.036	C18/ESI-	367.0287 (M-H)	20	Sulfation (SO4)	95.9523	*	*	2	1
	OH-β-naphthoflavone glucuronide	C25H20O9	464.111	C18/ESI-	463.104 (M-H)	20	Glucuronidation +O	192.027	*	*	2	1
134	Caffeine	C8H10N4O2	194.08	HILIC/ESI+	195.0877 (M+H)	28	-	-	2519	27732	1	1
	Paraxanthine	C7H8N4O2	180.065	HILIC/ESI+	181.0720 (M+H)	28	Demethylation	14.0157	4687	25858	2	1
	Theobromine (Minor)	C7H8N4O2	180.065	HILIC/ESI+	181.0720 (M+H)	-	Demethylation	14.0157	5429	28946	2	1
	Theophylline (Minor)	C7H8N4O2	180.065	HILIC/ESI+	181.0720 (M+H)	-	Demethylation	14.0157	2153	28177	2	1
	213.0981Caff	C8H12N4O3	212.091	HILIC/ESI+	213.0981 (M+H)	30	Oxidation (+O), Reduction (+2H) or Hydration (H2O)	18.0104	*	*	2	1
135	Kojic acid	C6H6O4	142.027	HILIC/ESI+	143.0339 (M+H)	29	-	-	3840	43572	1	1
	Kojic acid glucuronide	C12H14O10	318.059	HILIC/ESI+	319.066 (M+H)	55	Glucuronidation	176.032	*	*	2	1
	Kojic acid	C6H6O4	142.027	C18/ESI-	141.0193 (M-H)	23	-	-	3840	43572	1	1
	Kojic acid glucuronide	C12H14O10	318.059	C18/ESI-	317.0514 (M-H)	20	Glucuronidation	176.032	*	*	2	1
	Kojic acid sulfate	C6H6O7S	221.983	C18/ESI-	220.9761 (M-H)	23	Sulfation	79.9568	*	*	2	1
136	Menadione	C11H8O2	172.052	C18/ESI-	172.0524 (M-)	137	-	-	4055	28869	1	1
	Menadione oxide	C11H8O3	188.047	C18/ESI-	187.0390 (M-H)	125	Oxidation	15.9949	*	*	2	1
	Menadione oxide	C11H8O3	188.047	HILIC/ESI+	189.0545 (M+H)	29	Oxidation	15.9949	*	*	2	1
	Menadione cysteine	C14H13NO4S	291.057	HILIC/ESI+	292.0638 (M+H)	40	Cysteinylation	119.004	*	*	2	1
	Menadione N-acetylcysteine	C16H15NO5S	333.067	HILIC/ESI+	334.0744 (M+H)	30	Cysteinylation + Acetylation	161.0147 (119.0041 + 42.0106)	*	*	2	1
137	Saccharin	C7H5NO3S	182.999	C18/ESI-	181.9917 (M-H)	24	-	-	5143	32111	1	1
138	Piperine	C17H19NO3	285.137	HILIC/ESI+	286.1434 (M+H)	26	-	-	638024	28821	1	1
	Hydroxypiperine	C17H19NO4	301.131	HILIC/ESI+	302.1387 (M+H)	28	Oxidation	15.9949	*	*	2	1
	Piperine dihydrodiol	C16H19NO3	273.136	HILIC/ESI+	274.1437 (M+H)	35	Dioxole to dihydrodiol	-12.0001	*	*	2	1
139	Curcumin	C21H20O6	368.126	HILIC/ESI+	369.133	26	-	-	969516	3962	1	1
	Curcumin	C21H20O6	368.126	C18/ESI-	367.119	188	-	-	969516	3962	1	1
	Curcumin glucuronide	C27H28O12	544.158	HILIC/ESI+	545.165	29	Glucuronidation	176.032	71315012		2	1
	Dihydrocurcumin	C21H22O6	370.142	HILIC/ESI+	371.149	27	Reduction (+2H)	2.0156	10429233	67262	2	1
	Tetrahydrocurcumin	C21H24O6	372.157	HILIC/ESI+	373.164	27	2 Reduction (+4H)	4.0312	124072	67263	2	1
	Tetrahydrocurcumin glucuronide	C27H32O12	548.189	C18/ESI-	547.182	23	+4H + Glucuronidation	180.0633 (176.0321 +4.0312)	*	*	2	1
	Hexahydrocurcumin glucuronide	C27H34O12	550.205	C18/ESI-	549.198	23	+6H + Glucuronidation	182.0789 (176.0321 +6.0468)	*	*	2	1
	Octahydrocurcumin	C21H28O6	376.188	HILIC/ESI+	377.196	29	4 Reduction (+8H)	8.0624	11068834	*	2	1
**Information on chemical identifications are provided here and based on LC-HRMS analysis of unpurified extracts from enzymatic reactions which contain enzymatically generated metabolites but are not purified authentic standards by analytical chemistry criteria									*Unique PubChem ID unavailable or unique identifier cannot be assigned.	*Unique ChEBI numbres unavailable or unique identifier cannot be assigned.	MSI1 - based on authentic standard MSI2 - based on literature or library spectra	1 - based on 3+ orthogonal criteria
