# Supplementary material for: Large scale enzyme based xenobiotic identification for exposomics
Source: Nat Commun. 2021 Sep 14;12:5418. doi: 10.1038/s41467-021-25698-x (PMC8440538; doi:10.1038/s41467-021-25698-x)
Supplement: Supplementary file 6 — Source Data [file 41467_2021_25698_MOESM6_ESM.xlsx]

## Sheet: Fig2
2a OH-beta naphthoflavone HILIC+					2b Beta naphthoflavone dihydrodiol HILIC+					2c OH beta naphthoflavone sulfate C18-					2d OH beta napthoflavone glucuronide C18-					2e	Time (h)	0	2	6	24
RT (min)	0h	2h	6h	24h	RT (min)	0h	2h	6h	24h	RT (min)	0h	2h	6h	24h	RT (min)	0h	2h	6h	24h	Precursor	Metabolite
0.007215	0	0	0	0	0.007215	0	0	0	0	0.007215	0	0	0	0	0.007215	0	0	0	0	APAP	APAP sulfate	0	945.5	4285	24450
0.0186	0	0	0	0	0.0186	0	0	0	0	0.0186	0	0	0	0	0.0186	0	0	0	0		OH-APAP sulfate	0	0	164.5	2360
0.029736	0	0	0	0	0.029736	0	0	0	0	0.029736	0	0	0	0	0.029736	0	0	0	0		APAP-GSH	4625	8960	22100	66400
0.041221	0	0	0	0	0.041221	0	0	1022	0	0.041221	0	0	0	0	0.041221	0	0	0	0		APAP glucuronide	0	0	0	2360.5
0.049343	0	0	2279	4657	0.049343	0	1344	921	1184	0.049343	0	229	0	0	0.049343	0	0	0	0		APAP-cysteine	4090.5	1816	7090	53400
0.058341	0	0	0	0	0.058341	720	1196	621	362	0.058341	0	0	0	0	0.058341	0	0	0	0		OH-APAP GSH	0	1583	1930	0
0.068295	0	0	512	0	0.068295	0	0	0	655	0.068295	0	0	0	0	0.068295	0	0	0	0	β-NF	OH- β-NF	12800	242000	341000	620500
0.079186	0	0	928	2067	0.079186	0	0	0	0	0.079186	0	0	0	0	0.079186	0	0	0	0		β-NF dihydrodiol	1660	171500	549500	1034000
0.090513	0	0	845	480	0.090513	0	0	0	0	0.090513	0	0	0	0	0.090513	0	0	0	0		OH- β-NF glucuronide	0	119.5	2110	9260
0.101674	0	0	804	0	0.101674	0	0	0	0	0.101674	0	0	0	0	0.101674	0	0	0	0		OH- β-NF sulfate	0	20450	30200	14335
0.113545	0	0	0	451	0.113545	0	0	0	0	0.113545	0	0	0	0	0.113545	0	0	0	0	Caffeine	Paraxanthine	68750	84500	126000	251000
0.124784	0	0	390	0	0.124784	0	0	0	0	0.124784	0	0	0	0	0.124784	0	0	0	0	Nicotine	Nornicotine	14150	25400	31050	66950
0.136647	0	0	0	881	0.136647	0	0	0	0	0.136647	0	0	0	0	0.136647	0	0	0	0		Nicotine glucuronide	0	14300	18900	56950
0.149079	0	0	0	251	0.149079	0	0	0	0	0.149079	0	0	0	0	0.149079	0	0	0	0		Cotinine	1980000	4465000	5445000	11850000
0.161612	0	0	332	0	0.161612	0	0	0	0	0.161612	0	0	0	0	0.161612	0	0	0	0		OH-cotinine	992693	802925	789897	930429
0.174407	0	0	229	325	0.174407	0	0	0	0	0.174407	0	0	0	0	0.174407	0	0	0	0	Chlorzoxazone	OH-CLZ	1290	3655	12740	14815
0.186674	0	0	0	388	0.186674	0	0	0	0	0.186674	0	0	0	0	0.186674	0	0	0	0		CLZ glucuronide	0	0	1398	2480
0.198958	0	0	0	580	0.198958	0	0	0	0	0.198958	0	0	0	0	0.198958	0	0	0	0		CLZ sulfate	0	7635	51650	151500
0.211069	0	0	0	439	0.211069	0	0	0	0	0.211069	0	0	0	0	0.211069	0	0	0	0		OH-CLZ glucuronide	0	4575	7395	8235
0.223121	0	0	0	0	0.223121	0	0	0	0	0.223121	0	0	0	0	0.223121	0	0	0	0		OH-CLZ sulfate	25050000	12450000	42300000	22200000
0.235359	0	0	340	590	0.235359	0	0	0	0	0.235359	0	0	0	0	0.235359	0	0	0	0	Tolbutamide	OH-tolbutamide	0	196000	562000	3120000
0.251561	0	0	0	0	0.251561	0	0	0	0	0.251561	0	0	0	0	0.251561	0	0	487	0	Bupropion	OH-bupropion	69950	967000	1665000	2015000
0.263499	0	0	0	0	0.263499	0	0	0	0	0.263499	0	0	0	0	0.263499	0	0	1658	0		Hydrobupropion	0	21200000	93650000	251500000
0.276348	0	0	0	327	0.276348	0	0	0	0	0.276348	0	0	0	0	0.276348	0	0	1715	414	B[a]P	OH-B[a]P	9930	9195	16550	13150
0.289593	0	0	398	0	0.289593	0	0	0	0	0.289593	0	0	1164	0	0.289593	0	0	2665	2177		OH-B[a]P glucuronide	0	0	2290	4835
0.302443	0	0	0	0	0.302443	0	0	0	0	0.302443	0	3511	12076	5710	0.302443	0	0	2044	5640		OH-B[a]P sulfate	0	4160	7870	8995
0.315156	0	0	0	588	0.315156	0	0	0	0	0.315156	0	10995	31310	10973	0.315156	0	0	351	7482	Pazopanib	Demethyl pazopanib	4760	665000	425500	347000
0.328227	0	376	0	0	0.328227	0	0	0	0	0.328227	0	13319	27857	21013	0.328227	0	0	271	14536		OH-pazopanib	89750	2305000	2035000	2325000
0.340902	0	0	0	320	0.340902	0	0	0	0	0.340902	0	19301	29900	17173	0.340902	0	0	0	9220	*Values provided in table are averaged peak intensities
0.350639	0	0	0	0	0.350639	0	0	0	0	0.350639	0	9980	15969	14590	0.350639	0	0	0	7364
0.359997	0	0	0	0	0.359997	0	0	0	0	0.359997	0	8675	16578	9620	0.359997	0	0	0	3771
0.368555	0	0	1686	10582	0.368555	0	0	0	0	0.368555	0	6512	11846	9574	0.368555	0	0	0	1776
0.376098	0	25373	76099	64455	0.376098	0	0	0	0	0.376098	0	3595	7459	6184	0.376098	0	0	0	308
0.38334	0	106080	229005	123480	0.38334	0	0	0	0	0.38334	0	1449	4706	4605	0.38334	0	0	0	212
0.390502	0	215280	389070	85845	0.390502	0	0	0	0	0.390502	0	1267	2469	3246	0.390502	0	0	0	0
0.397902	0	222808	421657	438733	0.397902	0	0	0	0	0.397902	0	898	2256	1499	0.397902	0	0	0	0
0.405917	0	180667	362442	316963	0.405917	0	0	0	15943	0.405917	0	883	1185	1652	0.405917	0	0	0	0
0.413708	0	151105	249700	300237	0.413708	0	0	69658	177341	0.413708	0	318	1717	1029	0.413708	0	0	0	0
0.421724	0	125664	300887	559282	0.421724	0	49233	197711	491858	0.421724	0	422	823	1257	0.421724	0	0	0	0
0.429535	0	140704	287013	444698	0.429535	0	106406	380022	767946	0.429535	0	357	829	1176	0.429535	0	0	0	0
0.437565	0	89850	304840	739988	0.437565	0	158878	522140	1144243	0.437565	0	429	1382	326	0.437565	0	0	0	0
0.444798	0	58548	251290	633010	0.444798	0	161382	603975	1015584	0.444798	0	374	924	0	0.444798	0	0	0	0
0.452268	0	32807	113885	362719	0.452268	0	109235	286336	626669	0.452268	0	284	913	243	0.452268	0	0	0	0
0.45946	0	16168	116995	170187	0.45946	0	67840	262332	354766	0.45946	0	0	303	0	0.45946	0	0	0	0
0.467015	0	5280	30368	69244	0.467015	0	12431	93484	114970	0.467015	0	0	360	0	0.467015	0	0	0	0
0.475582	0	4137	14188	29772	0.475582	0	8106	29344	52813	0.475582	0	0	0	0	0.475582	0	0	0	0
0.484146	0	5763	6338	30943	0.484146	0	10586	37718	43421	0.484146	0	0	0	0	0.484146	0	0	0	0
0.492252	0	0	0	22724	0.492252	0	0	15031	26379	0.492252	0	0	0	308	0.492252	0	0	0	0
0.500282	0	0	1891	11395	0.500282	0	0	5923	22579	0.500282	0	0	0	0	0.500282	0	0	0	0
0.510433	0	0	1804	24043	0.510433	0	0	2365	10149	0.510433	0	0	0	0	0.510433	0	0	0	0
0.51916	0	0	2599	33362	0.51916	0	0	2543	13594	0.51916	0	0	0	0	0.51916	0	0	0	0
0.529006	0	0	1855	24525	0.529006	0	0	0	2197	0.529006	0	0	0	0	0.529006	0	0	0	0
0.537724	0	0	7357	21107	0.537724	0	0	0	1607	0.537724	0	0	0	0	0.537724	0	0	0	0
0.545692	0	5576	13582	16862	0.545692	0	0	0	0	0.545692	0	0	0	0	0.545692	0	0	0	0
0.554624	0	1751	8252	16297	0.554624	0	0	0	0	0.554624	0	0	0	0	0.554624	0	0	0	0
0.564144	0	7072	5599	9963	0.564144	0	0	0	0	0.564144	0	0	0	0	0.564144	0	0	0	0
0.574052	0	1317	1993	8720	0.574052	0	0	0	0	0.574052	0	0	0	0	0.574052	0	0	0	0
0.583287	0	0	894	7983	0.583287	0	0	0	0	0.583287	0	0	0	0	0.583287	0	0	0	0
0.593038	0	0	760	2321	0.593038	0	0	0	0	0.593038	0	0	0	0	0.593038	0	0	0	0
0.601953	0	0	0	3457	0.601953	0	0	0	0	0.601953	0	0	0	0	0.601953	0	0	0	0
0.611955	0	0	0	0	0.611955	0	0	0	0	0.611955	0	0	0	0	0.611955	0	0	0	0
0.622102	0	0	0	0	0.622102	0	0	0	0	0.622102	0	0	0	0	0.622102	0	0	0	0
0.632064	0	0	0	0	0.632064	0	0	0	0	0.632064	0	0	0	0	0.632064	0	0	0	0
0.641685	0	0	0	0	0.641685	0	0	0	0	0.641685	0	0	0	0	0.641685	0	0	0	0
0.651336	0	0	0	0	0.651336	0	0	0	0	0.651336	0	0	0	0	0.651336	0	0	0	0
0.661153	0	0	0	0	0.661153	0	0	0	0	0.661153	0	0	0	0	0.661153	0	0	0	0
0.671248	0	0	0	0	0.671248	0	0	0	0	0.671248	0	0	0	0	0.671248	0	0	0	0
0.684713	0	0	0	0	0.684713	0	0	0	0	0.684713	0	0	0	0	0.684713	0	0	0	0
0.694755	0	0	0	0	0.694755	0	0	0	0	0.694755	0	0	0	0	0.694755	0	0	0	0
0.703735	0	0	0	0	0.703735	0	0	0	0	0.703735	0	0	0	0	0.703735	0	0	0	0
0.71283	0	0	0	0	0.71283	0	0	0	0	0.71283	0	0	0	0	0.71283	0	0	0	0
0.722478	0	0	0	0	0.722478	0	0	0	0	0.722478	0	0	0	0	0.722478	0	0	0	0
0.732285	0	0	0	0	0.732285	0	0	0	0	0.732285	0	0	0	0	0.732285	0	0	0	0
0.742641	0	0	0	0	0.742641	0	0	0	0	0.742641	0	0	0	0	0.742641	0	0	0	0
0.752095	0	0	0	0	0.752095	0	0	0	0	0.752095	0	0	0	0	0.752095	0	0	0	0
0.761399	0	0	0	0	0.761399	0	0	0	0	0.761399	0	0	0	0	0.761399	0	0	0	0
0.771195	0	0	0	0	0.771195	0	0	0	0	0.771195	0	0	0	0	0.771195	0	0	0	0
0.780584	0	0	0	0	0.780584	0	0	0	0	0.780584	0	0	0	0	0.780584	0	0	0	0
0.790426	0	0	626	0	0.790426	0	0	0	0	0.790426	0	0	0	0	0.790426	0	0	0	0
0.800115	0	0	0	0	0.800115	0	0	0	0	0.800115	0	0	0	0	0.800115	0	0	0	0
0.809176	0	0	0	0	0.809176	0	0	0	0	0.809176	0	0	0	0	0.809176	0	0	0	0
0.819035	0	0	0	0	0.819035	0	0	0	0	0.819035	0	0	0	0	0.819035	0	0	0	0
0.827314	0	0	0	0	0.827314	0	0	0	0	0.827314	0	0	0	0	0.827314	0	0	0	0
0.835599	0	0	0	0	0.835599	0	0	0	0	0.835599	0	0	0	0	0.835599	0	0	0	0
0.84657	0	0	0	0	0.84657	0	0	0	0	0.84657	0	0	0	0	0.84657	0	0	0	0
0.854392	0	0	0	0	0.854392	0	0	0	0	0.854392	0	0	0	0	0.854392	0	0	0	0
0.862073	0	0	0	0	0.862073	0	0	0	0	0.862073	0	0	0	0	0.862073	0	0	0	0
0.869912	0	0	0	0	0.869912	0	0	0	0	0.869912	0	0	0	0	0.869912	0	0	0	0
0.877954	0	0	0	0	0.877954	0	0	0	0	0.877954	0	0	0	0	0.877954	0	0	0	0
0.885574	0	0	0	0	0.885574	0	0	0	0	0.885574	0	0	0	0	0.885574	0	0	0	0
0.893211	0	0	0	0	0.893211	0	0	0	0	0.893211	0	0	0	0	0.893211	0	0	0	0
0.901122	0	0	0	0	0.901122	0	0	0	0	0.901122	0	0	0	0	0.901122	0	0	0	0
0.908777	0	0	0	0	0.908777	0	0	0	0	0.908777	0	0	0	0	0.908777	0	0	0	0
0.916464	0	0	0	0	0.916464	0	0	0	0	0.916464	0	0	0	0	0.916464	0	0	0	0
0.924261	0	0	0	0	0.924261	0	0	0	0	0.924261	0	0	0	0	0.924261	0	0	0	0
0.93236	0	0	0	0	0.93236	0	0	0	0	0.93236	0	0	0	0	0.93236	0	0	0	0
0.941426	0	0	0	0	0.941426	0	0	0	0	0.941426	0	0	0	0	0.941426	0	0	0	0
0.951461	0	0	0	0	0.951461	0	0	0	0	0.951461	0	0	0	0	0.951461	0	0	0	0
0.962036	0	0	0	0	0.962036	0	0	0	0	0.962036	0	0	0	0	0.962036	0	0	0	0
0.972144	0	0	0	0	0.972144	0	0	0	0	0.972144	0	0	0	0	0.972144	0	0	0	0
0.983715	0	0	0	0	0.983715	0	0	0	0	0.983715	0	0	0	0	0.983715	0	0	0	0
0.994789	0	0	0	0	0.994789	0	0	0	0	0.994789	0	0	0	0	0.994789	0	0	0	0
1.00566	0	0	0	0	1.00566	0	0	0	0	1.00566	0	0	0	0	1.00566	0	0	0	0
1.01747	0	0	0	0	1.01747	0	0	0	0	1.01747	0	0	0	0	1.01747	0	0	0	0
1.02947	0	0	0	0	1.02947	0	0	0	0	1.02947	0	0	0	0	1.02947	0	0	0	0
1.04036	0	0	0	0	1.04036	0	0	0	0	1.04036	0	0	0	0	1.04036	0	0	0	0
1.05178	0	0	643	0	1.05178	0	0	0	0	1.05178	0	0	0	0	1.05178	0	0	0	0
1.06349	0	0	0	0	1.06349	0	0	0	0	1.06349	0	0	0	0	1.06349	0	0	0	0
1.07489	0	0	497	0	1.07489	0	0	0	0	1.07489	0	0	0	0	1.07489	0	0	0	0
1.0861	0	0	0	0	1.0861	0	0	0	0	1.0861	0	0	0	0	1.0861	0	0	0	0
1.09733	0	0	0	0	1.09733	0	0	0	0	1.09733	0	0	0	0	1.09733	0	0	0	0
1.10838	0	0	0	804	1.10838	0	0	0	0	1.10838	0	0	0	0	1.10838	0	0	0	0
1.11949	0	0	464	0	1.11949	0	0	0	0	1.11949	0	0	0	0	1.11949	0	0	0	0
1.13066	0	0	0	0	1.13066	0	0	0	0	1.13066	0	0	0	0	1.13066	0	0	0	0
1.14174	0	0	0	0	1.14174	0	0	0	0	1.14174	0	0	0	0	1.14174	0	0	0	0
1.15281	0	0	0	0	1.15281	0	0	0	0	1.15281	0	0	0	0	1.15281	0	0	0	0
1.16414	0	0	0	739	1.16414	0	0	0	0	1.16414	0	0	0	0	1.16414	0	0	0	0
1.17723	0	0	365	804	1.17723	0	0	0	0	1.17723	0	0	0	0	1.17723	0	0	0	0
1.18784	0	0	347	0	1.18784	0	0	0	0	1.18784	0	0	0	0	1.18784	0	0	0	0
1.1996	0	0	0	0	1.1996	0	0	0	0	1.1996	0	0	0	0	1.1996	0	0	0	0
1.21075	0	0	0	0	1.21075	0	0	431	0	1.21075	0	0	0	0	1.21075	0	0	0	0
1.2223	0	291	689	0	1.2223	0	0	0	0	1.2223	0	0	0	0	1.2223	0	0	0	0
1.23388	0	0	705	0	1.23388	0	0	0	0	1.23388	0	0	0	0	1.23388	0	0	0	0
1.24542	0	0	0	0	1.24542	0	0	0	0	1.24542	0	0	0	0	1.24542	0	0	0	0
1.25708	0	0	515	0	1.25708	0	0	0	0	1.25708	0	0	0	0	1.25708	0	0	0	0
1.26864	0	0	0	0	1.26864	0	0	0	444	1.26864	0	0	0	0	1.26864	0	0	0	0
1.28046	0	0	0	0	1.28046	0	0	0	0	1.28046	0	0	0	0	1.28046	0	0	0	0
1.29205	0	0	0	0	1.29205	0	0	0	728	1.29205	0	0	0	0	1.29205	0	0	0	0
1.30396	13320	0	434	0	1.30396	0	0	0	0	1.30396	0	0	0	0	1.30396	0	0	0	0
1.31599	0	0	0	0	1.31599	0	0	0	0	1.31599	0	0	0	0	1.31599	0	0	0	0
1.32759	0	0	0	0	1.32759	0	0	0	0	1.32759	0	0	0	0	1.32759	0	0	0	0
1.33931	0	0	361	0	1.33931	0	0	0	0	1.33931	0	0	0	0	1.33931	0	0	0	0
1.35142	0	280	406	0	1.35142	0	0	0	0	1.35142	0	0	0	0	1.35142	0	0	0	0
1.36416	0	0	0	0	1.36416	0	0	0	0	1.36416	0	0	0	0	1.36416	0	0	0	0
1.37639	0	0	537	512	1.37639	0	0	0	0	1.37639	0	0	0	0	1.37639	0	0	0	0
1.38821	0	0	424	0	1.38821	0	0	0	0	1.38821	0	0	0	0	1.38821	0	0	0	0
1.40021	0	0	0	0	1.40021	0	0	0	0	1.40021	0	0	0	0	1.40021	0	0	0	0
1.413	0	441	386	0	1.413	0	0	0	0	1.413	0	0	0	0	1.413	0	0	0	0
1.42417	0	0	0	607	1.42417	0	0	0	0	1.42417	0	0	0	0	1.42417	0	0	0	0
1.43642	0	0	0	0	1.43642	0	0	0	0	1.43642	0	0	0	0	1.43642	0	0	0	0
1.44823	0	0	0	479	1.44823	0	0	0	0	1.44823	0	0	0	0	1.44823	0	0	0	0
1.46058	0	0	0	0	1.46058	0	0	0	0	1.46058	0	0	0	0	1.46058	0	0	0	0
1.47335	0	0	0	0	1.47335	0	0	0	0	1.47335	0	0	0	0	1.47335	0	0	0	0
1.48557	0	0	0	0	1.48557	0	0	0	0	1.48557	0	0	0	0	1.48557	0	0	0	0
1.49819	0	0	431	0	1.49819	0	0	0	0	1.49819	0	0	0	0	1.49819	0	0	0	0
1.50999	0	0	0	0	1.50999	0	0	0	0	1.50999	0	0	0	0	1.50999	0	0	0	0
1.52172	0	0	241	0	1.52172	0	0	0	0	1.52172	0	0	0	0	1.52172	0	0	0	0
1.53441	0	0	0	0	1.53441	0	0	0	0	1.53441	0	0	0	0	1.53441	0	0	0	0
1.5473	0	0	0	0	1.5473	0	0	0	347	1.5473	0	0	0	0	1.5473	0	0	0	0
1.5597	0	0	0	0	1.5597	0	0	0	0	1.5597	0	0	0	0	1.5597	0	0	0	0
1.57185	0	0	0	0	1.57185	0	0	0	0	1.57185	0	0	0	0	1.57185	0	0	0	0
1.58449	0	0	0	0	1.58449	0	0	0	0	1.58449	0	0	0	0	1.58449	0	0	0	0
1.5972	0	0	244	321	1.5972	0	0	0	0	1.5972	0	0	0	0	1.5972	0	0	0	0
1.61025	0	0	0	419	1.61025	0	0	0	0	1.61025	0	0	0	0	1.61025	0	0	0	0
1.62111	0	0	0	0	1.62111	0	0	0	0	1.62111	0	0	0	0	1.62111	0	0	0	0
1.63367	0	0	0	354	1.63367	0	0	0	0	1.63367	0	0	0	0	1.63367	0	0	0	0
1.64654	0	0	0	0	1.64654	0	0	0	0	1.64654	0	0	0	0	1.64654	0	0	0	0
1.65885	0	0	0	0	1.65885	0	0	0	0	1.65885	0	0	0	0	1.65885	0	0	0	0
1.67141	0	0	0	0	1.67141	0	0	0	0	1.67141	0	0	0	0	1.67141	0	0	0	0
1.68415	0	0	0	0	1.68415	0	0	0	0	1.68415	0	0	0	0	1.68415	0	0	0	0
1.69992	0	0	0	340	1.69992	0	0	0	0	1.69992	0	0	0	0	1.69992	0	0	0	0
1.71214	0	0	0	0	1.71214	0	0	0	0	1.71214	0	0	0	0	1.71214	0	0	0	0
1.72476	0	0	0	0	1.72476	0	0	0	0	1.72476	0	0	0	0	1.72476	0	0	0	0
1.73688	0	0	0	0	1.73688	0	0	0	0	1.73688	0	0	0	0	1.73688	0	0	0	0
1.74967	0	0	0	0	1.74967	0	0	0	0	1.74967	0	0	0	0	1.74967	0	0	0	0
1.76268	0	0	0	0	1.76268	0	0	0	0	1.76268	0	0	0	0	1.76268	0	0	0	0
1.77471	0	0	0	0	1.77471	0	0	0	0	1.77471	0	0	0	0	1.77471	0	0	0	0
1.78649	0	0	0	0	1.78649	0	0	0	0	1.78649	0	0	0	0	1.78649	0	0	0	0
1.79887	0	0	0	0	1.79887	0	0	0	0	1.79887	0	0	0	0	1.79887	0	0	0	0
1.81092	0	0	0	423	1.81092	0	0	0	0	1.81092	0	0	0	0	1.81092	0	0	0	0
1.82286	0	0	0	0	1.82286	0	0	0	0	1.82286	0	0	0	0	1.82286	0	0	0	0
1.83483	0	0	0	0	1.83483	0	0	0	0	1.83483	0	0	0	0	1.83483	0	0	0	0
1.84707	0	0	0	0	1.84707	0	0	0	0	1.84707	0	0	0	0	1.84707	0	0	0	0
1.85882	0	0	0	0	1.85882	0	0	0	0	1.85882	0	0	0	0	1.85882	0	0	0	0
1.87036	0	0	0	467	1.87036	0	0	0	0	1.87036	0	0	0	0	1.87036	0	0	0	0
1.88243	0	0	0	0	1.88243	0	0	0	0	1.88243	0	0	0	0	1.88243	0	0	0	0
1.89474	0	0	0	0	1.89474	0	0	0	0	1.89474	0	0	0	0	1.89474	0	0	0	0
1.90707	0	0	0	0	1.90707	0	0	0	0	1.90707	0	0	0	0	1.90707	0	0	0	0
1.91969	0	0	0	0	1.91969	0	0	0	0	1.91969	0	0	0	0	1.91969	0	0	0	0
1.93259	0	0	0	0	1.93259	0	0	0	0	1.93259	0	0	0	0	1.93259	0	0	0	0
1.94516	0	0	0	346	1.94516	0	0	0	0	1.94516	0	0	0	0	1.94516	0	0	0	0
1.95788	0	0	0	532	1.95788	0	0	0	0	1.95788	0	0	0	0	1.95788	0	0	0	0
1.9698	0	0	457	0	1.9698	0	0	0	0	1.9698	0	0	0	0	1.9698	0	0	0	0
1.98145	0	0	0	0	1.98145	0	0	0	0	1.98145	0	0	0	0	1.98145	0	0	0	0
1.99411	0	0	0	0	1.99411	0	0	0	0	1.99411	0	0	0	0	1.99411	0	0	0	0
2.00705	0	0	0	410	2.00705	0	0	0	422	2.00705	0	0	0	0	2.00705	0	0	0	0
2.0195	0	0	0	0	2.0195	0	0	0	0	2.0195	0	0	0	0	2.0195	0	0	0	0
2.03122	0	0	0	0	2.03122	0	0	0	0	2.03122	0	0	0	0	2.03122	0	0	0	0
2.0447	0	0	0	401	2.0447	0	0	0	0	2.0447	0	0	0	0	2.0447	0	0	0	0
2.05704	0	0	0	0	2.05704	0	0	0	0	2.05704	0	0	0	0	2.05704	0	0	0	0
2.0691	0	0	0	325	2.0691	0	0	0	0	2.0691	0	0	0	0	2.0691	0	0	0	0
2.08156	0	0	0	0	2.08156	0	0	0	0	2.08156	0	0	0	0	2.08156	0	0	0	0
2.09336	0	0	0	460	2.09336	0	0	0	0	2.09336	0	0	0	0	2.09336	0	0	0	0
2.10541	0	0	0	0	2.10541	0	0	0	372	2.10541	0	0	0	0	2.10541	0	0	0	0
2.11823	0	0	0	363	2.11823	0	0	0	0	2.11823	0	0	0	0	2.11823	0	0	0	0
2.13135	0	0	0	599	2.13135	0	0	0	0	2.13135	0	0	0	0	2.13135	0	0	0	0
2.14429	0	0	0	0	2.14429	0	0	0	0	2.14429	0	0	0	0	2.14429	0	0	0	0
2.15661	0	0	0	0	2.15661	0	0	0	0	2.15661	0	0	0	0	2.15661	0	0	0	0
2.16942	0	0	362	0	2.16942	0	0	0	0	2.16942	0	0	0	0	2.16942	0	0	0	0
2.18141	0	0	0	0	2.18141	0	0	0	0	2.18141	0	0	0	0	2.18141	0	0	0	0
2.19326	0	0	0	291	2.19326	0	0	0	0	2.19326	0	0	0	0	2.19326	0	0	0	0
2.20507	0	0	0	0	2.20507	0	0	0	0	2.20507	0	0	0	0	2.20507	0	0	0	0
2.21718	0	0	0	0	2.21718	0	0	0	0	2.21718	0	0	0	0	2.21718	0	0	0	0
2.22926	0	0	0	0	2.22926	0	0	0	0	2.22926	0	0	0	0	2.22926	0	0	0	0
2.2414	0	0	0	306	2.2414	0	0	0	0	2.2414	0	0	0	0	2.2414	0	0	0	0
2.25424	0	0	0	0	2.25424	0	0	0	0	2.25424	0	0	0	0	2.25424	0	0	0	0
2.26716	0	0	0	344	2.26716	0	0	0	0	2.26716	0	0	0	0	2.26716	0	0	0	0
2.27939	0	0	0	0	2.27939	0	0	0	0	2.27939	0	0	0	0	2.27939	0	0	0	0
2.29168	0	0	0	0	2.29168	0	0	0	0	2.29168	0	0	0	0	2.29168	0	0	0	0
2.30421	0	0	0	371	2.30421	0	0	0	0	2.30421	0	0	0	0	2.30421	0	0	0	0
2.31712	0	0	0	0	2.31712	0	0	0	0	2.31712	0	0	0	0	2.31712	0	0	0	0
2.32987	0	0	0	0	2.32987	0	0	0	0	2.32987	0	0	0	0	2.32987	0	0	0	0
2.34145	0	0	0	0	2.34145	0	0	0	0	2.34145	0	0	0	0	2.34145	0	0	0	0
2.3541	0	0	0	0	2.3541	0	0	0	0	2.3541	0	0	0	0	2.3541	0	0	0	0
2.36652	0	0	0	451	2.36652	0	0	0	0	2.36652	0	0	0	0	2.36652	0	0	0	0
2.37897	0	0	0	364	2.37897	0	0	0	0	2.37897	0	0	0	0	2.37897	0	0	0	0
2.39006	0	0	0	0	2.39006	0	0	0	0	2.39006	0	0	0	0	2.39006	0	0	0	0
2.40287	0	0	213	0	2.40287	0	0	0	0	2.40287	0	0	0	0	2.40287	0	0	0	0
2.41527	0	0	0	0	2.41527	0	0	0	0	2.41527	0	0	0	0	2.41527	0	0	0	0
2.42819	0	0	0	0	2.42819	0	0	0	0	2.42819	0	0	0	0	2.42819	0	0	0	0
2.44076	0	0	0	0	2.44076	0	0	0	0	2.44076	0	0	0	0	2.44076	0	0	0	0
2.45338	0	0	0	0	2.45338	0	0	0	0	2.45338	0	0	0	0	2.45338	0	0	0	0
2.46622	0	0	0	312	2.46622	0	0	0	0	2.46622	0	0	0	0	2.46622	0	0	0	0
2.47877	0	0	0	0	2.47877	0	0	0	0	2.47877	0	0	0	0	2.47877	0	0	0	0
2.49114	0	0	0	0	2.49114	0	0	0	277	2.49114	0	0	0	0	2.49114	0	0	0	0
2.50394	0	0	0	0	2.50394	0	0	0	0	2.50394	0	0	0	0	2.50394	0	0	0	0
2.51548	0	0	0	0	2.51548	0	0	0	0	2.51548	0	0	0	0	2.51548	0	0	0	0
2.52854	0	0	0	383	2.52854	0	0	0	0	2.52854	0	0	0	0	2.52854	0	0	0	0
2.54153	0	0	0	407	2.54153	0	0	0	0	2.54153	0	0	0	0	2.54153	0	0	0	0
2.55443	0	0	280	0	2.55443	0	0	0	0	2.55443	0	0	0	0	2.55443	0	0	0	0
2.5708	0	0	0	0	2.5708	0	0	0	0	2.5708	0	0	0	0	2.5708	0	0	0	0
2.58298	0	0	0	338	2.58298	0	0	0	0	2.58298	0	0	0	0	2.58298	0	0	0	0
2.59561	0	0	0	0	2.59561	0	0	0	0	2.59561	0	0	0	0	2.59561	0	0	0	0
2.6082	0	0	0	0	2.6082	0	0	0	0	2.6082	0	0	0	0	2.6082	0	0	0	0
2.62042	0	0	0	0	2.62042	0	0	0	0	2.62042	0	0	0	0	2.62042	0	0	0	0
2.63333	0	0	0	0	2.63333	0	0	0	0	2.63333	0	0	0	0	2.63333	0	0	0	0
2.6455	0	0	0	305	2.6455	0	0	0	0	2.6455	0	0	0	0	2.6455	0	0	0	0
2.65836	0	0	0	359	2.65836	0	0	0	0	2.65836	0	0	0	0	2.65836	0	0	0	0
2.67065	0	0	0	0	2.67065	0	0	0	0	2.67065	0	0	0	0	2.67065	0	0	0	0
2.68322	0	0	0	0	2.68322	0	0	0	0	2.68322	0	0	0	0	2.68322	0	0	0	0
2.69492	0	0	0	0	2.69492	0	0	0	0	2.69492	0	0	0	0	2.69492	0	0	0	0
2.7078	0	0	0	0	2.7078	0	0	0	0	2.7078	0	0	0	0	2.7078	0	0	0	0
2.72002	0	0	0	0	2.72002	0	0	0	0	2.72002	0	0	0	0	2.72002	0	0	0	0
2.73389	0	0	0	0	2.73389	0	0	0	0	2.73389	0	0	0	0	2.73389	0	0	0	0
2.74606	0	0	0	0	2.74606	0	0	0	0	2.74606	0	0	0	0	2.74606	0	0	0	0
2.75872	0	0	0	0	2.75872	0	0	0	0	2.75872	0	0	0	0	2.75872	0	0	0	0
2.77089	0	0	0	0	2.77089	0	0	0	0	2.77089	0	0	0	0	2.77089	0	0	0	0
2.78378	0	0	0	291	2.78378	0	0	0	0	2.78378	0	0	0	0	2.78378	0	0	0	0
2.79655	0	0	0	0	2.79655	0	0	0	0	2.79655	0	0	0	0	2.79655	0	0	0	0
2.80898	0	0	0	0	2.80898	0	0	0	0	2.80898	0	0	0	0	2.80898	0	0	0	0
2.82181	0	0	0	0	2.82181	0	0	0	0	2.82181	0	0	0	0	2.82181	0	0	0	0
2.83479	0	0	0	0	2.83479	0	0	0	0	2.83479	0	0	0	0	2.83479	0	0	0	0
2.84773	0	0	0	0	2.84773	0	0	0	0	2.84773	0	0	0	0	2.84773	0	0	0	0
2.86025	0	0	0	0	2.86025	0	0	0	0	2.86025	0	0	0	0	2.86025	0	0	0	0
2.8732	0	0	0	0	2.8732	0	0	0	0	2.8732	0	0	0	0	2.8732	0	0	0	0
2.88531	0	0	0	0	2.88531	0	0	0	0	2.88531	0	0	0	0	2.88531	0	0	0	0
2.89814	0	0	0	0	2.89814	0	0	0	0	2.89814	0	0	0	0	2.89814	0	0	0	0
2.91081	0	0	0	0	2.91081	0	0	0	0	2.91081	0	0	0	0	2.91081	0	0	0	0
2.92353	0	0	0	0	2.92353	0	0	0	0	2.92353	0	0	0	0	2.92353	0	0	0	0
2.93594	0	0	0	0	2.93594	0	0	0	0	2.93594	0	0	0	0	2.93594	0	0	0	0
2.94773	0	0	0	0	2.94773	0	0	0	0	2.94773	0	0	0	0	2.94773	0	0	0	0
2.95988	0	0	0	0	2.95988	0	0	0	0	2.95988	0	0	0	0	2.95988	0	0	0	0
2.97266	0	0	0	0	2.97266	0	0	0	0	2.97266	0	0	0	0	2.97266	0	0	0	0
2.98531	0	0	0	0	2.98531	0	0	0	0	2.98531	0	0	0	0	2.98531	0	0	0	0
2.99789	0	0	0	0	2.99789	0	0	0	0	2.99789	0	0	0	0	2.99789	0	0	0	0
3.01049	0	0	0	0	3.01049	0	0	0	0	3.01049	0	0	0	0	3.01049	0	0	0	0
3.02292	0	0	0	0	3.02292	0	0	0	0	3.02292	0	0	0	0	3.02292	0	0	0	0
3.03467	0	0	0	0	3.03467	0	0	0	0	3.03467	0	0	0	0	3.03467	0	0	0	0
3.04759	0	0	0	0	3.04759	0	0	0	0	3.04759	0	0	0	0	3.04759	0	0	0	0
3.05966	0	0	0	0	3.05966	0	0	0	0	3.05966	0	0	0	0	3.05966	0	0	0	0
3.07249	0	0	0	0	3.07249	0	0	0	0	3.07249	0	0	0	0	3.07249	0	0	0	0
3.08534	0	0	0	0	3.08534	0	0	0	0	3.08534	0	0	0	0	3.08534	0	0	0	0
3.09698	0	0	0	0	3.09698	0	0	0	0	3.09698	0	0	0	0	3.09698	0	0	0	0
3.1091	0	0	0	0	3.1091	0	0	0	0	3.1091	0	0	0	0	3.1091	0	0	0	0
3.12208	0	0	0	0	3.12208	0	0	0	0	3.12208	0	0	0	0	3.12208	0	0	0	0
3.13503	0	0	0	0	3.13503	0	0	0	0	3.13503	0	0	0	0	3.13503	0	0	0	0
3.14799	0	0	0	0	3.14799	0	0	0	0	3.14799	0	0	0	0	3.14799	0	0	0	0
3.15866	0	0	0	338	3.15866	1924	0	0	0	3.15866	0	0	0	0	3.15866	0	0	0	0
3.17104	0	0	0	0	3.17104	959	0	0	0	3.17104	0	0	0	0	3.17104	0	0	0	0
3.18337	0	0	0	0	3.18337	2118	0	0	0	3.18337	0	0	0	0	3.18337	0	0	0	0
3.19628	0	0	0	0	3.19628	1832	0	0	0	3.19628	0	0	0	0	3.19628	0	0	0	0
3.20786	0	0	0	0	3.20786	0	0	0	0	3.20786	0	0	0	0	3.20786	0	0	0	0
3.22056	0	0	0	0	3.22056	0	0	0	0	3.22056	0	0	0	0	3.22056	0	0	0	0
3.23349	0	0	0	0	3.23349	1590	0	0	0	3.23349	0	0	0	0	3.23349	0	0	0	0
3.24634	0	0	0	0	3.24634	0	0	0	0	3.24634	0	0	0	0	3.24634	0	0	0	0
3.26256	0	0	0	0	3.26256	0	0	0	0	3.26256	0	0	0	0	3.26256	0	0	0	0
3.2744	0	0	0	0	3.2744	0	0	0	0	3.2744	0	0	0	0	3.2744	0	0	0	0
3.28659	0	0	0	0	3.28659	0	0	0	0	3.28659	0	0	0	0	3.28659	0	0	0	0
3.29923	0	0	0	0	3.29923	1091	0	0	0	3.29923	0	0	0	0	3.29923	0	0	0	0
3.31159	0	0	0	0	3.31159	0	0	0	0	3.31159	0	0	0	0	3.31159	0	0	0	0
3.32422	0	0	0	0	3.32422	0	0	0	0	3.32422	0	0	0	0	3.32422	0	0	0	0
3.33672	0	0	0	0	3.33672	0	0	0	0	3.33672	0	0	0	0	3.33672	0	0	0	0
3.3494	0	0	0	0	3.3494	0	0	0	0	3.3494	0	0	0	0	3.3494	0	0	0	0
3.36195	0	0	0	0	3.36195	0	0	0	0	3.36195	0	0	0	0	3.36195	0	0	0	0
3.37429	0	0	0	0	3.37429	1257	0	0	0	3.37429	0	0	0	0	3.37429	0	0	0	0
3.38612	0	0	0	0	3.38612	0	0	0	0	3.38612	0	0	0	0	3.38612	0	0	0	0
3.39893	0	0	0	0	3.39893	2036	0	0	0	3.39893	0	0	0	0	3.39893	0	0	0	0
3.4116	0	0	0	0	3.4116	1696	0	0	0	3.4116	0	0	0	0	3.4116	0	0	0	0
3.42461	0	0	0	0	3.42461	1208	0	0	0	3.42461	0	0	0	0	3.42461	0	0	0	0
3.43695	0	0	0	0	3.43695	0	0	0	0	3.43695	0	0	0	0	3.43695	0	0	0	0
3.44893	0	0	0	0	3.44893	0	0	0	0	3.44893	0	0	0	0	3.44893	0	0	0	0
3.46162	0	0	0	0	3.46162	0	0	0	0	3.46162	0	0	0	0	3.46162	0	0	0	0
3.47454	0	0	0	0	3.47454	0	0	0	0	3.47454	0	0	0	0	3.47454	0	0	0	0
3.48582	0	0	0	0	3.48582	0	0	0	0	3.48582	0	0	0	0	3.48582	0	0	0	0
3.49843	0	0	0	0	3.49843	0	0	0	0	3.49843	0	0	0	0	3.49843	0	0	0	0
3.51044	0	0	0	0	3.51044	0	0	0	0	3.51044	0	0	0	0	3.51044	0	0	0	0
3.52286	0	0	0	0	3.52286	0	0	0	0	3.52286	0	0	0	0	3.52286	0	0	0	0
3.53501	0	0	0	0	3.53501	0	0	0	0	3.53501	0	0	0	0	3.53501	0	0	0	0
3.54801	0	0	0	0	3.54801	0	0	0	278	3.54801	0	0	0	0	3.54801	0	0	0	0
3.56061	0	0	0	0	3.56061	0	0	0	0	3.56061	0	0	0	0	3.56061	0	0	0	0
3.57316	0	0	0	0	3.57316	0	0	0	0	3.57316	0	0	0	0	3.57316	0	0	0	0
3.58574	0	0	0	0	3.58574	0	0	0	0	3.58574	0	0	0	0	3.58574	0	0	0	0
3.5981	0	0	0	0	3.5981	0	0	0	0	3.5981	0	0	0	0	3.5981	0	0	0	0
3.61095	0	0	0	0	3.61095	0	0	0	0	3.61095	0	0	0	0	3.61095	0	0	0	0
3.62283	0	0	0	0	3.62283	0	0	0	0	3.62283	0	0	0	0	3.62283	0	0	0	0
3.63568	0	0	0	0	3.63568	0	0	0	0	3.63568	0	0	0	0	3.63568	0	0	0	0
3.64833	0	0	0	0	3.64833	0	0	0	0	3.64833	0	0	0	0	3.64833	0	0	0	0
3.66108	0	0	0	0	3.66108	0	0	0	0	3.66108	0	0	0	0	3.66108	0	0	0	0
3.67382	0	0	0	0	3.67382	0	0	0	0	3.67382	0	0	0	0	3.67382	0	0	0	0
3.6864	0	0	0	0	3.6864	0	0	0	0	3.6864	0	0	0	0	3.6864	0	0	0	0
3.69935	0	0	0	0	3.69935	0	0	0	0	3.69935	0	0	0	0	3.69935	0	0	0	0
3.71216	0	0	0	0	3.71216	0	0	0	0	3.71216	0	0	0	0	3.71216	0	0	0	0
3.72495	0	0	0	0	3.72495	0	0	0	0	3.72495	0	0	0	0	3.72495	0	0	0	0
3.7373	0	0	0	0	3.7373	0	0	0	0	3.7373	0	0	0	0	3.7373	0	0	0	0
3.74862	0	0	0	0	3.74862	0	0	0	0	3.74862	0	0	0	0	3.74862	0	0	0	0
3.76117	0	0	0	0	3.76117	0	0	0	0	3.76117	0	0	0	0	3.76117	0	0	0	0
3.77384	0	0	0	0	3.77384	0	0	0	0	3.77384	0	0	0	0	3.77384	0	0	0	0
3.78593	0	0	0	0	3.78593	0	0	0	0	3.78593	0	0	0	0	3.78593	0	0	0	0
3.79885	0	0	0	0	3.79885	0	0	0	0	3.79885	0	0	0	0	3.79885	0	0	0	0
3.81173	0	0	0	0	3.81173	0	0	0	0	3.81173	0	0	0	0	3.81173	0	0	0	0
3.82259	0	0	0	0	3.82259	0	0	0	0	3.82259	0	0	0	0	3.82259	0	0	0	0
3.83526	0	0	0	0	3.83526	0	0	0	0	3.83526	0	0	0	0	3.83526	0	0	0	0
3.848	0	0	0	0	3.848	0	0	0	0	3.848	0	0	0	0	3.848	0	0	0	0
3.85958	0	0	0	0	3.85958	0	0	0	0	3.85958	0	0	0	0	3.85958	0	0	0	0
3.87208	0	0	0	326	3.87208	0	0	0	0	3.87208	0	0	0	0	3.87208	0	0	0	0
3.88375	0	0	0	0	3.88375	0	0	0	0	3.88375	0	0	0	0	3.88375	0	0	0	0
3.89528	0	0	0	0	3.89528	0	0	0	0	3.89528	0	0	0	0	3.89528	0	0	0	0
3.90757	0	0	0	0	3.90757	0	0	0	0	3.90757	0	0	0	0	3.90757	0	0	0	0
3.91862	0	0	0	0	3.91862	0	0	0	0	3.91862	0	0	0	0	3.91862	0	0	0	0
3.93106	0	0	0	0	3.93106	0	0	0	0	3.93106	0	0	0	0	3.93106	0	0	0	0
3.9434	0	0	0	0	3.9434	0	0	0	0	3.9434	0	0	0	0	3.9434	0	0	0	0
3.95601	0	0	0	0	3.95601	0	0	0	0	3.95601	0	0	0	0	3.95601	0	0	0	0
3.9676	0	0	0	0	3.9676	0	0	0	0	3.9676	0	0	0	0	3.9676	0	0	0	0
3.97941	0	0	0	0	3.97941	0	0	0	0	3.97941	0	0	0	0	3.97941	0	0	0	0
3.99213	0	0	0	0	3.99213	0	0	0	0	3.99213	0	0	0	0	3.99213	0	0	0	0
4.00474	0	0	0	0	4.00474	0	0	0	0	4.00474	0	0	0	0	4.00474	0	0	0	0
4.01695	0	0	0	0	4.01695	0	0	0	0	4.01695	0	0	0	0	4.01695	0	0	0	0
4.03236	0	0	0	0	4.03236	0	0	0	0	4.03236	0	0	0	0	4.03236	0	0	0	0
4.04393	0	0	0	0	4.04393	0	0	0	0	4.04393	0	0	0	0	4.04393	0	0	0	0
4.05481	0	0	0	0	4.05481	0	0	0	0	4.05481	0	0	0	0	4.05481	0	0	0	0
4.06718	0	0	0	0	4.06718	1540	0	0	0	4.06718	0	0	0	0	4.06718	0	0	0	0
4.07941	0	0	0	0	4.07941	0	0	0	0	4.07941	0	0	0	0	4.07941	0	0	0	0
4.09177	0	0	0	0	4.09177	0	0	0	0	4.09177	0	0	0	0	4.09177	0	0	0	0
4.10299	0	0	0	0	4.10299	0	0	0	0	4.10299	0	0	0	0	4.10299	0	0	0	0
4.11456	0	0	0	0	4.11456	0	0	0	0	4.11456	0	0	0	0	4.11456	0	0	0	0
4.12682	0	0	0	0	4.12682	0	0	0	0	4.12682	0	0	0	0	4.12682	0	0	0	0
4.13918	0	0	0	0	4.13918	0	0	0	0	4.13918	0	0	0	0	4.13918	0	0	0	0
4.15062	0	0	0	0	4.15062	0	0	0	0	4.15062	0	0	0	0	4.15062	0	0	0	0
4.16293	0	0	0	0	4.16293	0	0	0	0	4.16293	0	0	0	0	4.16293	0	0	0	0
4.17514	0	0	0	0	4.17514	0	0	0	0	4.17514	0	0	0	0	4.17514	0	0	0	0
4.18659	0	0	0	0	4.18659	0	0	0	0	4.18659	0	0	0	0	4.18659	0	0	0	0
4.19869	0	0	0	0	4.19869	0	0	0	0	4.19869	0	0	0	0	4.19869	0	0	0	0
4.21072	0	0	0	0	4.21072	0	0	0	0	4.21072	0	0	0	0	4.21072	0	0	0	0
4.22303	0	0	0	0	4.22303	0	0	0	0	4.22303	0	0	0	0	4.22303	0	0	0	0
4.23504	0	0	0	0	4.23504	0	0	0	0	4.23504	0	0	0	0	4.23504	0	0	0	0
4.24717	0	0	0	316	4.24717	0	0	0	0	4.24717	0	0	0	0	4.24717	0	0	0	0
4.25863	0	0	0	0	4.25863	0	0	0	0	4.25863	0	0	0	0	4.25863	0	0	0	0
4.2704	0	0	384	0	4.2704	0	0	0	0	4.2704	0	0	0	0	4.2704	0	0	0	0
4.28202	0	0	0	0	4.28202	0	0	0	0	4.28202	0	0	0	0	4.28202	0	0	0	0
4.29399	0	0	0	0	4.29399	0	0	0	0	4.29399	0	0	0	0	4.29399	0	0	0	0
4.30587	0	0	0	0	4.30587	0	0	0	0	4.30587	0	0	0	0	4.30587	0	0	0	0
4.31789	0	0	0	328	4.31789	0	0	0	0	4.31789	0	0	0	0	4.31789	0	0	0	0
4.32881	0	0	0	0	4.32881	0	0	0	0	4.32881	0	0	0	0	4.32881	0	0	0	0
4.34049	0	0	0	0	4.34049	0	0	0	0	4.34049	0	0	0	0	4.34049	0	0	0	0
4.35227	0	0	0	0	4.35227	0	0	0	0	4.35227	0	0	0	0	4.35227	0	0	0	0
4.36333	0	0	0	0	4.36333	0	0	0	0	4.36333	0	0	0	0	4.36333	0	0	0	0
4.37877	0	0	0	0	4.37877	0	0	0	0	4.37877	0	0	0	0	4.37877	0	0	0	0
4.38963	0	0	0	0	4.38963	1193	0	0	0	4.38963	0	0	0	0	4.38963	0	0	0	0
4.40148	0	0	335	0	4.40148	0	0	0	0	4.40148	0	0	0	0	4.40148	0	0	0	0
4.41308	0	0	0	0	4.41308	0	0	0	0	4.41308	0	0	0	0	4.41308	0	0	0	0
4.42481	0	0	0	0	4.42481	0	0	0	0	4.42481	0	0	0	0	4.42481	0	0	0	0
4.4365	0	0	0	0	4.4365	0	0	0	0	4.4365	0	0	0	0	4.4365	0	0	0	0
4.44795	0	0	0	0	4.44795	0	0	0	0	4.44795	0	0	0	0	4.44795	0	0	0	0
4.45975	0	0	0	0	4.45975	0	0	0	0	4.45975	0	0	0	0	4.45975	0	0	0	0
4.47118	0	0	0	0	4.47118	0	0	0	0	4.47118	0	0	0	0	4.47118	0	0	0	0
4.48291	0	0	0	0	4.48291	0	0	0	0	4.48291	0	0	0	0	4.48291	0	0	0	0
4.49452	0	0	0	313	4.49452	0	0	0	0	4.49452	0	0	0	0	4.49452	0	0	0	0
4.50636	0	0	0	0	4.50636	0	0	0	0	4.50636	0	0	0	0	4.50636	0	0	0	0
4.51827	0	0	0	0	4.51827	0	0	0	0	4.51827	0	0	0	0	4.51827	0	0	0	0
4.53029	0	0	0	0	4.53029	0	0	0	0	4.53029	0	0	0	0	4.53029	0	0	0	0
4.54216	0	0	0	0	4.54216	0	0	0	0	4.54216	0	0	0	0	4.54216	0	0	0	0
4.55431	0	0	0	0	4.55431	0	0	0	0	4.55431	0	0	0	0	4.55431	0	0	0	0
4.56626	0	0	0	0	4.56626	0	0	0	0	4.56626	0	0	0	0	4.56626	0	0	0	0
4.57814	0	0	0	0	4.57814	0	0	0	0	4.57814	0	0	0	0	4.57814	0	0	0	0
4.58983	0	0	0	0	4.58983	0	0	0	0	4.58983	0	0	0	0	4.58983	0	0	0	0
4.60158	0	0	0	0	4.60158	0	0	0	0	4.60158	0	0	0	0	4.60158	0	0	0	0
4.61292	0	0	0	0	4.61292	0	0	0	0	4.61292	0	0	0	0	4.61292	0	0	0	0
4.62403	0	0	0	0	4.62403	0	0	0	0	4.62403	0	0	0	0	4.62403	0	0	0	0
4.63534	0	0	0	0	4.63534	0	0	0	0	4.63534	0	0	0	0	4.63534	0	0	0	0
4.64597	0	0	0	0	4.64597	0	0	0	0	4.64597	0	0	0	0	4.64597	0	0	0	0
4.65654	0	0	0	0	4.65654	0	0	0	0	4.65654	0	0	0	0	4.65654	0	0	0	0
4.66704	0	0	0	0	4.66704	0	0	0	0	4.66704	0	0	0	0	4.66704	0	0	0	0
4.67737	0	0	0	0	4.67737	0	0	0	0	4.67737	0	0	0	0	4.67737	0	0	0	0
4.69128	0	0	0	0	4.69128	0	0	0	0	4.69128	0	0	0	0	4.69128	0	0	0	0
4.70183	0	0	0	0	4.70183	0	0	0	0	4.70183	0	0	0	0	4.70183	0	0	0	0
4.71267	0	0	0	0	4.71267	0	0	0	0	4.71267	0	0	0	0	4.71267	0	0	0	0
4.72362	0	0	0	0	4.72362	0	0	0	0	4.72362	0	0	0	0	4.72362	0	0	0	0
4.73475	0	0	0	0	4.73475	0	0	0	0	4.73475	0	0	0	0	4.73475	0	0	0	0
4.74561	0	0	0	0	4.74561	0	0	0	0	4.74561	0	0	0	0	4.74561	0	0	0	0
4.75633	0	0	0	0	4.75633	0	0	0	0	4.75633	0	0	0	0	4.75633	0	0	0	0
4.76739	0	0	0	396	4.76739	0	0	0	0	4.76739	0	0	0	0	4.76739	0	0	0	0
4.77842	0	0	0	0	4.77842	0	0	0	0	4.77842	0	0	0	0	4.77842	0	0	0	0
4.78972	0	0	0	0	4.78972	0	0	0	0	4.78972	0	0	0	0	4.78972	0	0	0	0
4.80083	0	0	392	0	4.80083	0	0	0	0	4.80083	0	0	0	0	4.80083	0	0	0	0
4.81189	0	0	0	444	4.81189	0	0	0	0	4.81189	0	0	0	0	4.81189	0	0	0	0
4.82336	0	0	0	0	4.82336	0	0	0	0	4.82336	0	0	0	0	4.82336	0	0	0	0
4.83489	0	0	0	0	4.83489	0	0	0	0	4.83489	0	0	0	0	4.83489	0	0	0	0
4.84609	0	0	0	0	4.84609	0	0	0	0	4.84609	0	0	0	0	4.84609	0	0	0	0
4.85777	0	0	0	0	4.85777	0	0	0	0	4.85777	0	0	0	0	4.85777	0	0	0	0
4.86911	0	0	0	0	4.86911	0	0	0	0	4.86911	0	0	0	0	4.86911	0	0	0	0
4.88057	0	0	0	0	4.88057	0	0	0	0	4.88057	0	0	0	0	4.88057	0	0	0	0
4.89186	0	0	0	0	4.89186	0	0	0	0	4.89186	0	0	0	0	4.89186	0	0	0	0
4.90337	0	0	0	383	4.90337	0	0	0	0	4.90337	0	0	0	0	4.90337	0	0	0	0
4.91461	0	0	0	0	4.91461	0	0	0	0	4.91461	0	0	0	0	4.91461	0	0	0	0
4.92598	0	0	0	0	4.92598	0	0	0	0	4.92598	0	0	0	0	4.92598	0	0	0	0
4.9375	0	0	0	0	4.9375	0	0	0	0	4.9375	0	0	0	0	4.9375	0	0	0	0
4.94895	0	0	0	361	4.94895	0	0	0	0	4.94895	0	0	0	0	4.94895	0	0	0	0
4.96029	0	0	0	0	4.96029	0	0	781	0	4.96029	0	0	0	0	4.96029	0	0	0	0
4.97139	0	0	0	0	4.97139	0	0	0	0	4.97139	0	0	0	0	4.97139	0	0	0	0
4.98282	0	0	0	0	4.98282	0	0	0	0	4.98282	0	0	0	316	4.98282	0	0	0	316
4.99401	0	0	0	0	4.99401	0	0	0	0	4.99401	0	0	0	0	4.99401	0	0	0	0

## Sheet: Fig3
3c									3d									3e									3f
RT (min)	0h	0h	0h	0h	24h	24h	24h	24h	RT (min)	0h	0h	0h	0h	24h	24h	24h	24h	RT (min)	0h	0h	0h	0h	24h	24h	24h	24h	m/z	intensity
0.001088	0	0	0	0	0	0	0	0	0.001088	0	0	0	0	0	0	0	0	0.001088	0	0	0	0	0	0	0	0	55.4832	9309.23
0.005968	0	0	0	0	0	0	0	0	0.005968	0	0	0	0	0	0	0	0	0.005968	0	0	0	0	0	0	0	0	61.2552	10208.6
0.010503	0	0	0	0	0	0	0	0	0.010503	0	0	0	0	0	0	0	0	0.010503	0	0	0	0	0	0	0	0	73.065	14169.1
0.01502	0	0	0	0	0	0	0	0	0.01502	0	0	0	0	0	0	0	0	0.01502	0	0	0	0	0	0	0	0	108.996	9498.44
0.019624	0	0	0	0	0	0	0	0	0.019624	0	0	0	0	0	0	0	0	0.019624	0	0	0	0	0	0	0	0	111.466	9270.01
0.02414	0	0	0	0	0	0	0	0	0.02414	0	0	0	0	0	0	0	0	0.02414	0	0	0	0	0	0	0	0	130.989	9884.41
0.02868	0	0	0	0	0	0	0	0	0.02868	0	0	0	0	0	0	0	0	0.02868	0	0	0	0	0	0	0	0	131.072	95931.6
0.033205	0	0	0	0	0	0	0	0	0.033205	0	0	0	0	0	0	0	0	0.033205	0	0	0	0	0	0	0	0	136.967	28376.9
0.037744	0	0	0	0	0	0	0	0	0.037744	0	0	0	0	0	0	0	0	0.037744	0	0	0	0	0	0	0	0	139.03	39844.1
0.041494	0	0	0	0	0	0	0	0	0.041494	0	0	0	0	0	0	0	0	0.041494	0	0	0	0	0	0	0	0	147.066	11826
0.045919	0	0	0	0	0	0	0	0	0.045919	0	0	0	0	0	0	0	0	0.045919	0	0	0	0	0	0	0	0	154.977	43351.4
0.050346	0	0	0	0	0	0	0	0	0.050346	0	0	0	0	0	0	0	0	0.050346	0	0	0	0	0	0	0	0	166.041	81665.9
0.054831	0	0	0	0	0	0	0	0	0.054831	0	0	0	0	0	0	0	0	0.054831	0	0	0	0	0	0	0	0	167.025	30780
0.059266	0	0	0	0	0	0	0	0	0.059266	0	0	0	0	0	0	0	0	0.059266	0	0	0	0	0	0	0	0	182.037	16805.6
0.063345	0	0	0	0	0	0	0	0	0.063345	0	0	0	0	0	0	0	0	0.063345	0	0	0	0	0	0	0	0	184.052	100419
0.067585	0	0	0	0	0	0	0	0	0.067585	0	0	0	0	0	0	0	0	0.067585	0	0	0	0	0	0	0	0	200.047	18085
0.071651	0	0	0	0	0	0	0	0	0.071651	0	0	0	0	0	0	0	0	0.071651	0	0	0	0	0	0	0	0	214.981	18911.2
0.076251	0	0	0	0	0	0	0	0	0.076251	0	0	0	0	0	0	0	0	0.076251	0	0	0	0	0	0	0	0	238.098	15232.7
0.080836	0	0	0	0	0	0	0	0	0.080836	0	0	0	0	0	0	0	0	0.080836	0	0	0	0	0	0	0	0	256.109	68999.2
0.085488	0	0	0	0	0	0	0	0	0.085488	0	0	0	0	0	0	0	0	0.085488	0	0	0	0	0	0	0	0
0.090094	0	0	0	0	0	0	0	0	0.090094	0	0	0	0	0	0	0	0	0.090094	0	0	0	0	0	0	0	0
0.094517	0	0	0	0	0	0	0	0	0.094517	0	0	0	0	0	0	0	0	0.094517	0	0	0	0	0	0	0	0
0.098944	0	0	0	0	0	0	0	0	0.098944	0	0	0	0	0	0	0	0	0.098944	0	0	0	0	0	0	0	0
0.103194	0	0	0	0	0	0	0	0	0.103194	0	0	0	0	0	0	0	0	0.103194	0	0	0	0	0	0	0	0
0.107635	0	0	0	0	0	0	0	0	0.107635	0	0	0	0	0	0	0	0	0.107635	0	0	0	0	0	0	0	0
0.11205	0	0	0	0	0	0	0	0	0.11205	0	0	0	0	0	0	0	0	0.11205	0	0	0	0	0	0	0	0
0.116493	0	0	0	0	0	0	0	0	0.116493	0	0	0	0	0	0	0	0	0.116493	0	0	0	0	0	0	0	0
0.120995	0	0	0	0	0	0	0	0	0.120995	0	0	0	0	0	0	0	0	0.120995	0	0	0	0	0	0	0	0
0.125249	0	0	0	0	0	0	0	0	0.125249	0	0	0	0	0	0	0	0	0.125249	0	0	0	0	0	0	0	0
0.129516	0	0	0	0	0	0	0	0	0.129516	0	0	0	0	0	0	0	0	0.129516	0	0	0	0	0	0	0	0
0.133947	0	0	0	0	0	0	0	0	0.133947	0	0	0	0	0	0	0	0	0.133947	0	0	0	0	0	0	0	0
0.138382	0	0	0	0	0	0	0	0	0.138382	0	0	0	0	0	0	0	0	0.138382	0	0	0	0	0	0	0	0
0.142813	0	0	0	0	0	0	0	0	0.142813	0	0	0	0	0	0	0	0	0.142813	0	0	0	0	0	0	0	0
0.147244	0	0	0	0	0	0	0	0	0.147244	0	0	0	0	0	0	0	0	0.147244	0	0	0	0	0	0	0	0
0.151915	0	0	0	0	0	0	0	0	0.151915	0	0	0	0	0	0	0	0	0.151915	0	0	0	0	0	0	0	0
0.156348	0	0	0	0	0	0	0	0	0.156348	0	0	0	0	0	0	0	0	0.156348	0	0	0	0	0	0	0	0
0.160948	0	0	0	0	0	0	0	0	0.160948	0	0	0	0	0	0	0	0	0.160948	0	0	0	0	0	0	0	0
0.165381	0	0	0	0	0	0	0	0	0.165381	0	0	0	0	0	0	0	0	0.165381	0	0	0	0	0	0	0	0
0.169639	0	0	0	0	0	0	0	0	0.169639	0	0	0	0	0	0	0	0	0.169639	0	0	0	0	0	0	0	0
0.174056	0	0	0	0	0	0	0	0	0.174056	0	0	0	0	0	0	0	0	0.174056	0	0	0	0	0	0	0	0
0.178306	0	0	0	0	0	0	0	0	0.178306	0	0	0	0	0	0	0	0	0.178306	0	0	0	0	0	0	0	0
0.182741	0	0	0	0	0	0	0	0	0.182741	0	0	0	0	0	0	0	0	0.182741	0	0	0	0	0	0	0	0
0.187226	0	0	0	0	0	0	0	0	0.187226	0	0	0	0	0	0	0	0	0.187226	0	0	0	0	0	0	0	0
0.191647	0	0	0	0	0	0	0	0	0.191647	0	0	0	0	0	0	0	0	0.191647	0	0	0	0	0	0	0	0
0.196097	0	0	0	0	0	0	0	0	0.196097	0	0	0	0	0	0	0	0	0.196097	0	0	0	0	0	0	0	0
0.200697	0	0	0	0	0	0	0	0	0.200697	0	0	0	0	0	0	0	0	0.200697	0	0	0	0	0	0	0	0
0.205113	0	0	0	0	0	0	0	0	0.205113	0	0	0	0	0	0	0	0	0.205113	0	0	0	0	0	0	0	0
0.209555	0	0	0	0	0	0	0	0	0.209555	0	0	0	0	0	0	0	0	0.209555	0	0	0	0	0	0	0	0
0.21398	0	0	0	0	0	0	0	0	0.21398	0	0	0	0	0	0	0	0	0.21398	0	0	0	0	0	0	0	0
0.21845	0	0	0	0	0	0	0	0	0.21845	0	0	0	0	0	0	0	0	0.21845	0	0	0	0	0	0	0	0
0.222871	0	0	0	0	0	0	0	0	0.222871	0	0	0	0	0	0	0	0	0.222871	0	0	0	0	0	0	0	0
0.227304	0	0	0	0	0	0	0	0	0.227304	0	0	0	0	0	0	0	0	0.227304	0	0	0	0	0	0	0	0
0.231738	0	0	0	0	0	0	0	0	0.231738	0	0	0	0	0	0	0	0	0.231738	0	0	0	0	0	0	0	0
0.236325	0	0	0	0	0	0	0	0	0.236325	0	0	0	0	0	0	0	0	0.236325	0	0	0	0	0	0	0	0
0.240758	0	0	0	0	0	0	0	0	0.240758	0	0	0	0	0	0	0	0	0.240758	0	0	0	0	0	0	0	0
0.245008	0	0	0	0	0	0	0	0	0.245008	0	0	0	0	0	0	0	0	0.245008	0	0	0	0	0	0	0	0
0.249426	0	0	0	0	0	0	0	0	0.249426	0	0	0	0	0	0	0	0	0.249426	0	0	0	0	0	0	0	0
0.253928	0	0	0	0	0	0	0	0	0.253928	0	0	0	0	0	0	0	0	0.253928	0	0	0	0	0	0	0	0
0.258345	0	0	0	0	0	0	0	0	0.258345	0	0	0	0	0	0	0	0	0.258345	0	0	0	0	0	0	0	0
0.262782	0	0	0	0	0	0	0	0	0.262782	0	0	0	0	0	0	0	0	0.262782	0	0	0	0	0	0	0	0
0.267032	0	0	0	0	0	0	0	0	0.267032	0	0	0	0	0	0	0	0	0.267032	0	0	0	0	0	0	0	0
0.271465	0	0	0	0	0	0	0	0	0.271465	0	0	0	0	0	0	0	0	0.271465	0	0	0	0	0	0	0	0
0.275901	0	0	0	0	0	0	0	0	0.275901	0	0	0	0	0	0	0	0	0.275901	0	0	0	0	0	0	0	0
0.280317	0	0	0	0	0	0	0	0	0.280317	0	0	0	0	0	0	0	0	0.280317	0	0	0	0	0	0	0	0
0.284802	0	0	0	0	0	0	0	0	0.284802	0	0	0	0	0	0	0	0	0.284802	0	0	0	0	0	0	0	0
0.289238	0	0	0	0	0	0	0	0	0.289238	0	0	0	0	0	0	0	0	0.289238	0	0	0	0	0	0	0	0
0.293654	0	0	0	0	0	0	0	0	0.293654	0	0	0	0	0	0	0	0	0.293654	0	0	0	0	0	0	0	0
0.298087	0	0	0	0	0	0	0	0	0.298087	0	0	0	0	0	0	0	0	0.298087	0	0	0	0	0	0	0	0
0.302512	0	0	0	0	0	0	0	0	0.302512	0	0	0	0	0	0	0	0	0.302512	0	0	0	0	0	0	0	0
0.306939	0	0	0	0	0	0	0	0	0.306939	0	0	0	0	0	0	0	0	0.306939	0	0	0	0	0	0	0	0
0.311189	0	0	0	0	0	0	0	0	0.311189	0	0	0	0	0	0	0	0	0.311189	0	0	0	0	0	0	0	0
0.315622	0	0	0	0	0	0	0	0	0.315622	0	0	0	0	0	0	0	0	0.315622	0	0	0	0	0	0	0	0
0.320124	0	0	0	0	0	0	0	0	0.320124	0	0	0	0	0	0	0	0	0.320124	0	0	0	0	0	0	0	0
0.324557	0	0	0	0	0	0	0	0	0.324557	0	0	0	0	0	0	0	0	0.324557	0	0	0	0	0	0	0	0
0.32899	0	0	0	0	0	0	0	0	0.32899	0	0	0	0	0	0	0	0	0.32899	0	0	0	0	0	72262	0	0
0.333244	0	0	0	0	0	0	0	0	0.333244	0	0	0	0	0	0	0	0	0.333244	0	0	0	0	0	145724	0	159848
0.337509	0	0	0	0	0	0	0	0	0.337509	0	0	0	0	0	0	0	0	0.337509	0	0	0	0	0	334702	0	0
0.341925	0	0	0	0	0	6158	0	0	0.341925	0	0	0	0	0	0	0	0	0.341925	0	0	0	0	0	798290	133941	1300311
0.346346	0	0	0	0	0	0	0	0	0.346346	0	0	0	0	0	0	0	0	0.346346	0	0	0	0	72928	1477459	567620	1408873
0.350246	0	0	0	0	28915	26024	81104	67242	0.350246	0	0	0	0	40514	0	26752	0	0.350246	0	0	0	0	251308	1847395	1007369	1206062
0.354198	0	0	0	0	70879	90713	250058	0	0.354198	0	0	0	0	52663	0	0	0	0.354198	0	0	0	0	753373	1362583	1632697	2926859
0.357895	0	0	0	0	148189	105623	314290	118890	0.357895	0	0	0	0	0	0	0	0	0.357895	0	0	0	0	988020	3367240	2185035	3303079
0.361596	0	0	0	0	178016	108585	272021	124082	0.361596	0	0	0	0	0	25144	46524	0	0.361596	0	0	0	0	1503220	3058567	2617994	3759848
0.365297	0	0	0	0	238021	117916	200743	360481	0.365297	0	0	0	0	0	0	57969	97099	0.365297	0	0	0	0	2890927	4448195	2910969	3589903
0.368976	0	0	0	0	442397	164117	314135	228934	0.368976	0	0	0	0	0	41682	0	0	0.368976	0	0	0	0	3682550	5645063	4333212	3586783
0.372687	0	0	0	0	293113	225538	325415	406957	0.372687	0	0	0	0	115676	84510	0	64914	0.372687	0	0	0	0	4203529	2905182	4480381	2870332
0.376377	0	0	0	0	275250	368646	441747	289547	0.376377	0	0	0	0	0	0	0	0	0.376377	0	0	0	0	3603858	2571375	3950832	3361481
0.380091	0	0	0	0	355699	426477	454797	426201	0.380091	0	0	0	0	0	0	0	0	0.380091	0	0	0	0	4682638	1531160	3292363	1674918
0.383797	0	0	0	0	301628	274122	437312	648463	0.383797	0	0	0	0	100124	0	0	0	0.383797	0	0	0	0	3975766	1055397	3341652	1315101
0.387566	0	0	0	0	275992	358777	395664	355548	0.387566	0	0	0	0	111075	0	0	0	0.387566	0	0	0	0	2848664	734186	1794723	699598
0.391273	0	0	0	0	228169	389196	238662	398932	0.391273	0	0	0	0	0	0	0	0	0.391273	0	0	0	0	2002698	609939	1453468	559499
0.394971	0	0	0	0	170138	376069	293257	398814	0.394971	0	0	0	0	0	0	0	0	0.394971	0	0	0	0	1825609	300922	1031821	309964
0.398692	0	0	0	0	175097	270811	341696	393137	0.398692	0	0	0	0	0	0	0	0	0.398692	0	0	0	0	738026	382377	567483	276295
0.402418	0	0	0	0	213790	328427	148276	219986	0.402418	0	0	0	0	0	0	0	0	0.402418	0	0	0	0	785705	124727	296764	209953
0.406309	0	0	0	0	147010	212690	137353	255666	0.406309	0	0	0	0	0	0	0	0	0.406309	0	0	0	0	293459	69469	205476	103568
0.410203	0	0	0	0	106166	149580	85359	190433	0.410203	0	0	0	0	0	0	0	0	0.410203	0	0	0	0	383453	68820	109278	55767
0.414067	0	0	0	0	80248	73731	66382	141641	0.414067	0	0	0	0	0	0	0	0	0.414067	0	0	0	0	249892	38482	144679	63824
0.418009	0	0	0	0	69456	93958	59787	106573	0.418009	0	0	0	0	0	0	0	0	0.418009	0	0	0	0	166396	36394	85583	49181
0.421894	0	0	0	0	74723	62813	36120	39107	0.421894	0	0	0	0	0	0	0	0	0.421894	0	0	0	0	88994	31321	88556	38460
0.425774	0	0	0	0	63441	47176	0	35613	0.425774	0	0	0	0	0	0	0	0	0.425774	0	0	0	0	88237	16379	36366	18968
0.429508	0	0	0	0	58208	22600	0	0	0.429508	0	0	0	0	0	0	0	0	0.429508	0	0	0	0	45220	18206	33965	18064
0.433241	0	0	0	0	39874	15794	23659	19119	0.433241	0	0	0	0	0	0	0	0	0.433241	0	0	0	0	46222	22468	19846	23560
0.437143	0	0	0	0	35936	10794	18191	15144	0.437143	0	0	0	0	0	6923	0	0	0.437143	0	0	0	0	25398	9374	27504	26477
0.44106	0	0	0	0	24732	0	0	21362	0.44106	0	0	0	0	0	0	0	0	0.44106	0	0	0	0	27506	8962	27817	14535
0.445168	0	0	0	0	24068	5696	12412	6867	0.445168	0	0	0	0	0	0	0	0	0.445168	0	0	0	0	25977	7506	32290	10134
0.449088	0	0	0	0	16270	0	15407	7365	0.449088	0	0	0	0	0	0	0	0	0.449088	0	0	0	0	15163	14998	11584	7253
0.453241	0	0	0	0	20900	0	0	0	0.453241	0	0	0	0	0	0	0	0	0.453241	0	0	0	0	20150	0	8184	8888
0.457306	0	0	0	0	9394	0	12034	0	0.457306	0	0	0	0	0	0	0	0	0.457306	0	0	0	0	9281	0	7407	0
0.461535	0	0	0	0	5827	0	0	0	0.461535	0	0	0	0	0	0	0	0	0.461535	0	0	0	0	6848	0	6164	0
0.465739	0	0	0	0	7522	0	0	6430	0.465739	0	0	0	0	0	0	0	0	0.465739	0	0	0	0	14179	0	0	0
0.470197	0	0	0	0	7072	0	0	7785	0.470197	0	0	0	0	0	0	0	0	0.470197	0	0	0	0	8772	0	7588	4899
0.475832	0	0	0	0	0	0	0	0	0.475832	0	0	0	0	0	0	0	0	0.475832	0	0	0	0	0	0	6779	0
0.480269	0	0	0	0	0	0	0	0	0.480269	0	0	0	0	0	0	0	0	0.480269	0	0	0	0	10665	0	8086	0
0.484462	0	0	0	0	0	0	0	0	0.484462	0	0	0	0	0	0	0	0	0.484462	0	0	0	0	0	0	8640	0
0.488394	0	0	0	0	0	0	0	0	0.488394	0	0	0	0	0	0	0	0	0.488394	0	0	0	0	0	0	5911	0
0.492357	0	0	0	0	0	0	0	0	0.492357	0	0	0	0	0	0	0	0	0.492357	0	0	0	0	0	0	0	0
0.496261	0	0	0	0	0	4540	0	0	0.496261	0	0	0	0	0	0	0	0	0.496261	0	0	0	0	0	0	0	0
0.50015	0	0	0	0	0	0	0	0	0.50015	0	0	0	0	0	0	0	0	0.50015	0	0	0	0	0	0	0	0
0.504029	0	0	0	0	0	0	0	0	0.504029	0	0	0	0	0	0	0	0	0.504029	0	0	0	0	0	0	0	0
0.507943	0	0	0	0	0	0	0	0	0.507943	0	0	0	0	0	0	0	0	0.507943	0	0	0	0	9429	0	0	0
0.511869	0	0	0	0	0	0	0	0	0.511869	0	0	0	0	0	0	0	0	0.511869	0	0	0	0	0	0	0	0
0.515756	0	0	0	0	0	0	0	0	0.515756	0	0	0	0	0	0	0	0	0.515756	0	0	0	0	0	0	0	0
0.519731	0	0	0	0	0	0	0	0	0.519731	0	0	0	0	0	0	0	0	0.519731	0	0	0	0	0	0	0	0
0.523664	0	0	0	0	0	0	0	0	0.523664	0	0	0	0	0	0	0	0	0.523664	0	0	0	0	0	0	0	0
0.527369	0	0	0	0	0	0	0	0	0.527369	0	0	0	0	0	0	0	0	0.527369	0	0	0	0	0	0	0	5507
0.53109	0	0	0	0	0	0	0	0	0.53109	0	0	0	0	0	0	0	0	0.53109	0	0	0	0	0	0	0	4361
0.534812	0	0	0	0	0	0	0	0	0.534812	0	0	0	0	0	0	0	0	0.534812	0	0	0	0	0	0	0	0
0.538706	0	0	0	0	0	0	0	0	0.538706	0	0	0	0	0	0	0	0	0.538706	0	0	0	0	0	0	0	4668
0.542433	0	0	0	0	0	0	0	0	0.542433	0	0	0	0	0	0	0	0	0.542433	0	0	0	0	0	0	0	0
0.546333	0	0	0	0	0	0	0	0	0.546333	0	0	0	0	0	0	0	0	0.546333	0	0	0	0	0	0	0	0
0.55041	0	0	0	0	0	0	0	0	0.55041	0	0	0	0	0	0	0	0	0.55041	0	0	0	0	0	0	0	0
0.554193	0	0	0	0	0	0	0	0	0.554193	0	0	0	0	0	0	0	0	0.554193	0	0	0	0	0	0	0	0
0.558097	0	0	0	0	0	0	0	0	0.558097	0	0	0	0	0	0	0	0	0.558097	0	0	0	0	0	0	0	0
0.561997	0	0	0	0	0	0	0	0	0.561997	0	0	0	0	0	0	0	0	0.561997	0	0	0	0	3374	0	0	5191
0.566082	0	0	0	0	0	0	0	0	0.566082	0	0	0	0	0	0	0	0	0.566082	0	0	0	0	0	0	0	0
0.570161	0	0	0	0	0	0	0	0	0.570161	0	0	0	0	0	0	0	0	0.570161	0	0	0	0	0	0	0	0
0.574071	0	0	0	0	0	0	0	0	0.574071	0	0	0	0	0	0	0	0	0.574071	0	0	0	0	0	0	0	0
0.578323	0	0	0	0	0	0	0	0	0.578323	0	0	0	0	0	0	0	0	0.578323	0	0	0	0	4458	3014	0	0
0.582571	0	0	0	0	0	0	0	0	0.582571	0	0	0	0	0	0	0	0	0.582571	0	0	0	0	3349	0	0	0
0.586548	0	0	0	0	0	0	0	0	0.586548	0	0	0	0	0	0	0	0	0.586548	0	0	0	0	0	0	0	0
0.590438	0	0	0	0	0	0	0	0	0.590438	0	0	0	0	0	0	0	0	0.590438	0	0	0	0	0	0	0	0
0.594539	0	0	0	0	0	0	0	0	0.594539	0	0	0	0	0	0	0	0	0.594539	0	0	0	0	0	0	0	0
0.598792	0	0	0	0	0	0	0	0	0.598792	0	0	0	0	0	0	0	0	0.598792	0	0	0	0	0	0	0	0
0.602693	0	0	0	0	0	0	0	0	0.602693	0	0	0	0	0	0	0	0	0.602693	0	0	0	0	3473	0	3385	0
0.60677	0	0	0	0	0	0	0	0	0.60677	0	0	0	0	0	0	0	0	0.60677	0	0	0	0	0	0	0	0
0.610837	0	0	0	0	0	0	0	0	0.610837	0	0	0	0	0	0	0	0	0.610837	0	0	0	0	0	0	0	0
0.614747	0	0	0	0	0	0	0	0	0.614747	0	0	0	0	0	0	0	0	0.614747	0	0	0	0	3419	2835	2321	0
0.619063	0	0	0	0	0	0	0	0	0.619063	0	0	0	0	0	0	0	0	0.619063	0	0	0	0	0	6002	0	0
0.623493	0	0	0	0	0	0	0	0	0.623493	0	0	0	0	0	0	0	0	0.623493	0	0	0	0	0	0	3462	0
0.627591	0	0	0	0	0	0	0	0	0.627591	0	0	0	0	0	0	0	0	0.627591	0	0	0	0	0	0	0	0
0.631702	0	0	0	0	0	0	0	0	0.631702	0	0	0	0	0	0	0	0	0.631702	0	0	0	0	3990	3093	2770	0
0.635904	0	0	0	0	0	0	0	0	0.635904	0	0	0	0	0	0	0	0	0.635904	0	0	0	0	0	0	0	3016
0.64007	0	0	0	0	0	0	0	0	0.64007	0	0	0	0	0	0	0	0	0.64007	0	0	0	0	0	0	0	0
0.644435	0	0	0	0	0	0	0	0	0.644435	0	0	0	0	0	0	0	0	0.644435	0	0	0	0	3248	3447	4053	0
0.64863	0	0	0	0	0	0	0	0	0.64863	0	0	0	0	0	0	0	0	0.64863	0	0	0	0	0	3097	4330	0
0.653144	0	0	0	0	0	0	0	0	0.653144	0	0	0	0	0	0	0	0	0.653144	0	0	0	0	3776	0	3559	4635
0.657418	0	0	0	0	0	0	0	0	0.657418	0	0	0	0	0	0	0	0	0.657418	0	0	0	0	4916	0	3571	4089
0.661789	0	0	0	0	0	0	0	0	0.661789	0	0	0	0	0	0	0	0	0.661789	0	0	0	0	3100	2822	3870	0
0.666088	0	0	0	0	0	0	0	0	0.666088	0	0	0	0	0	0	0	0	0.666088	0	0	0	0	0	5173	3318	5520
0.670321	0	0	0	0	0	0	0	0	0.670321	0	0	0	0	0	0	0	0	0.670321	0	0	0	0	0	4414	0	2881
0.674598	0	0	0	0	0	0	0	0	0.674598	0	0	0	0	0	0	0	0	0.674598	0	0	0	0	2736	0	4571	2793
0.678902	0	0	0	0	0	0	0	0	0.678902	0	0	0	0	0	0	0	0	0.678902	0	0	0	0	3583	0	3676	0
0.683169	0	0	0	0	0	0	0	0	0.683169	0	0	0	0	0	0	0	0	0.683169	0	0	0	0	0	0	3638	0
0.687322	0	0	0	0	0	0	0	0	0.687322	0	0	0	0	0	0	0	0	0.687322	0	0	0	0	0	0	0	0
0.691567	0	0	0	0	0	0	0	0	0.691567	0	0	0	0	0	0	0	0	0.691567	0	0	0	0	0	0	0	0
0.695817	0	0	0	0	0	0	0	0	0.695817	0	0	0	0	0	0	0	0	0.695817	0	0	0	0	0	0	0	0
0.700075	0	0	0	0	0	0	0	0	0.700075	0	0	0	0	0	0	0	0	0.700075	0	0	0	0	0	0	0	0
0.704148	0	0	0	0	0	0	0	0	0.704148	0	0	0	0	0	0	0	0	0.704148	0	0	0	0	0	0	0	0
0.708567	0	0	0	0	0	0	0	0	0.708567	0	0	0	0	0	0	0	0	0.708567	0	0	0	0	0	0	0	0
0.712825	0	0	0	0	0	0	0	0	0.712825	0	0	0	0	0	0	0	0	0.712825	0	0	0	0	0	0	0	0
0.717081	0	0	0	0	0	0	0	0	0.717081	0	0	0	0	0	0	0	0	0.717081	0	0	0	0	0	0	0	0
0.721389	0	0	0	0	0	0	0	0	0.721389	0	0	0	0	0	0	0	0	0.721389	0	0	0	0	0	0	0	0
0.725633	0	0	0	0	0	0	0	0	0.725633	0	0	0	0	0	0	0	0	0.725633	0	0	0	0	0	0	0	0
0.729899	0	0	0	0	0	0	0	0	0.729899	0	0	0	0	0	0	0	0	0.729899	0	0	0	0	0	0	0	0
0.734333	0	0	0	0	0	0	0	0	0.734333	0	0	0	0	0	0	0	0	0.734333	0	0	0	0	0	0	0	0
0.738766	0	0	0	0	0	0	0	0	0.738766	0	0	0	0	0	0	0	0	0.738766	0	0	0	0	0	0	0	0
0.743033	0	0	0	0	0	0	0	0	0.743033	0	0	0	0	0	0	0	0	0.743033	0	0	0	0	0	0	0	0
0.747299	0	0	0	0	0	0	0	0	0.747299	0	0	0	0	0	0	0	0	0.747299	0	0	0	0	0	0	0	0
0.751474	0	0	0	0	0	0	0	0	0.751474	0	0	0	0	0	0	0	0	0.751474	0	0	0	0	0	0	0	0
0.75559	0	0	0	0	0	0	0	0	0.75559	0	0	0	0	0	0	0	0	0.75559	0	0	0	0	0	0	0	0
0.759698	0	0	0	0	0	0	0	0	0.759698	0	0	0	0	0	0	0	0	0.759698	0	0	0	0	0	0	0	0
0.763832	0	0	0	0	0	0	0	0	0.763832	0	0	0	0	0	0	0	0	0.763832	0	0	0	0	0	0	0	0
0.767956	0	0	0	0	0	0	0	0	0.767956	0	0	0	0	0	0	0	0	0.767956	0	0	0	0	0	0	0	0
0.772077	0	0	0	0	0	0	0	0	0.772077	0	0	0	0	0	0	0	0	0.772077	0	0	0	0	0	0	0	0
0.776198	0	0	0	0	0	0	0	0	0.776198	0	0	0	0	0	0	0	0	0.776198	0	0	0	0	0	0	0	0
0.780321	0	0	0	0	0	0	0	0	0.780321	0	0	0	0	0	0	0	0	0.780321	0	0	0	0	0	0	0	0
0.784498	0	0	0	0	0	0	0	0	0.784498	0	0	0	0	0	0	0	0	0.784498	0	0	0	0	0	0	0	0
0.788552	0	0	0	0	0	0	0	0	0.788552	0	0	0	0	0	0	0	0	0.788552	0	0	0	0	0	0	0	0
0.792531	0	0	0	0	0	0	0	0	0.792531	0	0	0	0	0	0	0	0	0.792531	0	0	0	0	0	0	0	0
0.796457	0	0	0	0	0	0	0	0	0.796457	0	0	0	0	0	0	0	0	0.796457	0	0	0	0	0	0	0	0
0.800366	0	0	0	0	0	0	0	0	0.800366	0	0	0	0	0	0	0	0	0.800366	0	0	0	0	0	0	0	0
0.804291	0	0	0	0	0	0	0	0	0.804291	0	0	0	0	0	0	0	0	0.804291	0	0	0	0	0	0	0	0
0.808203	0	0	0	0	0	0	0	0	0.808203	0	0	0	0	0	0	0	0	0.808203	0	0	0	0	0	0	0	0
0.812099	0	0	0	0	0	0	0	0	0.812099	0	0	0	0	0	0	0	0	0.812099	0	0	0	0	0	0	0	0
0.816017	0	0	0	0	0	0	0	0	0.816017	0	0	0	0	0	0	0	0	0.816017	0	0	0	0	0	0	0	0
0.819988	0	0	0	0	0	0	0	0	0.819988	0	0	0	0	0	0	0	0	0.819988	0	0	0	0	0	0	0	0
0.823899	0	0	0	0	0	0	0	0	0.823899	0	0	0	0	0	0	0	0	0.823899	0	0	0	0	0	0	0	0
0.827802	0	0	0	0	0	0	0	0	0.827802	0	0	0	0	0	0	0	0	0.827802	0	0	0	0	0	0	0	0
0.831702	0	0	0	0	0	0	0	0	0.831702	0	0	0	0	0	0	0	0	0.831702	0	0	0	0	0	0	0	0
0.83565	0	0	0	0	0	0	0	0	0.83565	0	0	0	0	0	0	0	0	0.83565	0	0	0	0	0	0	0	0
0.839566	0	0	0	0	0	0	0	0	0.839566	0	0	0	0	0	0	0	0	0.839566	0	0	0	0	0	0	0	0
0.8435	0	0	0	0	0	0	0	0	0.8435	0	0	0	0	0	0	0	0	0.8435	0	0	0	0	0	0	0	0
0.847433	0	0	0	0	0	0	0	0	0.847433	0	0	0	0	0	0	0	0	0.847433	0	0	0	0	0	0	0	0
0.851431	0	0	0	0	0	0	0	0	0.851431	0	0	0	0	0	0	0	0	0.851431	0	0	0	0	0	0	0	0
0.855179	0	0	0	0	0	0	0	0	0.855179	0	0	0	0	0	0	0	0	0.855179	0	0	0	0	0	0	0	0
0.859031	0	0	0	0	0	0	0	0	0.859031	0	0	0	0	0	0	0	0	0.859031	0	0	0	0	0	0	0	0
0.862713	0	0	0	0	0	0	0	0	0.862713	0	0	0	0	0	0	0	0	0.862713	0	0	0	0	0	0	0	0
0.86643	0	0	0	0	0	0	0	0	0.86643	0	0	0	0	0	0	0	0	0.86643	0	0	0	0	0	0	0	0
0.870111	0	0	0	0	0	0	0	0	0.870111	0	0	0	0	0	0	0	0	0.870111	0	0	0	0	0	0	0	0
0.873809	0	0	0	0	0	0	0	0	0.873809	0	0	0	0	0	0	0	0	0.873809	0	0	0	0	0	0	0	0
0.877507	0	0	0	0	0	0	0	0	0.877507	0	0	0	0	0	0	0	0	0.877507	0	0	0	0	0	0	0	0
0.881188	0	0	0	0	0	0	0	0	0.881188	0	0	0	0	0	0	0	0	0.881188	0	0	0	0	0	0	0	0
0.884955	0	0	0	0	0	0	0	0	0.884955	0	0	0	0	0	0	0	0	0.884955	0	0	0	0	0	0	0	0
0.888635	0	0	0	0	0	0	0	0	0.888635	0	0	0	0	0	0	0	0	0.888635	0	0	0	0	0	0	0	0
0.892333	0	0	0	0	0	0	0	0	0.892333	0	0	0	0	0	0	0	0	0.892333	0	0	0	0	0	0	0	0
0.896033	0	0	0	0	0	0	0	0	0.896033	0	0	0	0	0	0	0	0	0.896033	0	0	0	0	0	0	0	0
0.899715	0	0	0	0	0	0	0	0	0.899715	0	0	0	0	0	0	0	0	0.899715	0	0	0	0	0	0	0	0
0.903412	0	0	0	0	0	0	0	0	0.903412	0	0	0	0	0	0	0	0	0.903412	0	0	0	0	0	0	0	0
0.907112	0	0	0	0	0	0	0	0	0.907112	0	0	0	0	0	0	0	0	0.907112	0	0	0	0	0	0	0	0
0.910793	0	0	0	0	0	0	0	0	0.910793	0	0	0	0	0	0	0	0	0.910793	0	0	0	0	0	0	0	0
0.914495	0	0	0	0	0	0	0	0	0.914495	0	0	0	0	0	0	0	0	0.914495	0	0	0	0	0	0	0	0
0.918257	0	0	0	0	0	0	0	0	0.918257	0	0	0	0	0	0	0	0	0.918257	0	0	0	0	0	0	0	0
0.921939	0	0	0	0	0	0	0	0	0.921939	0	0	0	0	0	0	0	0	0.921939	0	0	0	0	0	0	0	0
0.925636	0	0	0	0	0	0	0	0	0.925636	0	0	0	0	0	0	0	0	0.925636	0	0	0	0	0	0	0	0
0.929334	0	0	0	0	0	0	0	0	0.929334	0	0	0	0	0	0	0	0	0.929334	0	0	0	0	0	0	0	0
0.933034	0	0	0	0	0	0	0	0	0.933034	0	0	0	0	0	0	0	0	0.933034	0	0	0	0	0	0	0	0
0.936732	0	0	0	0	0	0	0	0	0.936732	0	0	0	0	0	0	0	0	0.936732	0	0	0	0	0	0	0	0
0.940432	0	0	0	0	0	0	0	0	0.940432	0	0	0	0	0	0	0	0	0.940432	0	0	0	0	0	0	0	0
0.94413	0	0	0	0	0	0	0	0	0.94413	0	0	0	0	0	0	0	0	0.94413	0	0	0	0	0	0	0	0
0.947844	0	0	0	0	0	0	0	0	0.947844	0	0	0	0	0	0	0	0	0.947844	0	0	0	0	0	0	0	0
0.951608	0	0	0	0	0	0	0	0	0.951608	0	0	0	0	0	0	0	0	0.951608	0	0	0	0	0	0	0	0
0.955361	0	0	0	0	0	0	0	0	0.955361	0	0	0	0	0	0	0	0	0.955361	0	0	0	0	0	0	0	0
0.95933	0	0	0	0	0	0	0	0	0.95933	0	0	0	0	0	0	0	0	0.95933	0	0	0	0	0	0	0	0
0.963362	0	0	0	0	0	0	0	0	0.963362	0	0	0	0	0	0	0	0	0.963362	0	0	0	0	0	0	0	0
0.967361	0	0	0	0	0	0	0	0	0.967361	0	0	0	0	0	0	0	0	0.967361	0	0	0	0	0	0	0	0
0.971348	0	0	0	0	0	0	0	0	0.971348	0	0	0	0	0	0	0	0	0.971348	0	0	0	0	0	0	0	0
0.975317	0	0	0	0	0	0	0	0	0.975317	0	0	0	0	0	0	0	0	0.975317	0	0	0	0	0	0	0	0
0.979286	0	0	0	0	0	0	0	0	0.979286	0	0	0	0	0	0	0	0	0.979286	0	0	0	0	0	0	0	0
0.983238	0	0	0	0	0	0	0	0	0.983238	0	0	0	0	0	0	0	0	0.983238	0	0	0	0	0	0	0	0
0.98716	0	0	0	0	0	0	0	0	0.98716	0	0	0	0	0	0	0	0	0.98716	0	0	0	0	0	0	0	0
0.99111	0	0	0	0	0	0	0	0	0.99111	0	0	0	0	0	0	0	0	0.99111	0	0	0	0	0	0	0	0
0.995062	0	0	0	0	0	0	0	0	0.995062	0	0	0	0	0	0	0	0	0.995062	0	0	0	0	0	0	0	0
0.998997	0	0	0	0	0	0	0	0	0.998997	0	0	0	0	0	0	0	0	0.998997	0	0	0	0	0	0	0	0
1.003	0	0	0	0	0	0	0	0	1.003	0	0	0	0	0	0	0	0	1.003	0	0	0	0	0	0	0	0
1.00699	0	0	0	0	0	0	0	0	1.00699	0	0	0	0	0	0	0	0	1.00699	0	0	0	0	0	0	0	0
1.01097	0	0	0	0	0	0	0	0	1.01097	0	0	0	0	0	0	0	0	1.01097	0	0	0	0	0	0	0	0
1.01493	0	0	0	0	0	0	0	0	1.01493	0	0	0	0	0	0	0	0	1.01493	0	0	0	0	0	0	0	0
1.01881	0	0	0	0	0	0	0	0	1.01881	0	0	0	0	0	0	0	0	1.01881	0	0	0	0	0	0	0	0
1.02267	0	0	0	0	0	0	0	0	1.02267	0	0	0	0	0	0	0	0	1.02267	0	0	0	0	0	0	0	0
1.0265	0	0	0	0	0	0	0	0	1.0265	0	0	0	0	0	0	0	0	1.0265	0	0	0	0	0	0	0	0
1.03032	0	0	0	0	0	0	0	0	1.03032	0	0	0	0	0	0	0	0	1.03032	0	0	0	0	0	0	0	0
1.03397	0	0	0	0	0	0	0	0	1.03397	0	0	0	0	0	0	0	0	1.03397	0	0	0	0	0	0	0	0
1.03767	0	0	0	0	0	0	0	0	1.03767	0	0	0	0	0	0	0	0	1.03767	0	0	0	0	0	0	0	0
1.04136	0	0	0	0	0	0	0	0	1.04136	0	0	0	0	0	0	0	0	1.04136	0	0	0	0	0	0	0	0
1.04505	0	0	0	0	0	0	0	0	1.04505	0	0	0	0	0	0	0	0	1.04505	0	0	0	0	0	0	0	0
1.04875	0	0	0	0	0	0	0	0	1.04875	0	0	0	0	0	0	0	0	1.04875	0	0	0	0	0	0	0	0
1.05249	0	0	0	0	0	0	0	0	1.05249	0	0	0	0	0	0	0	0	1.05249	0	0	0	0	0	0	0	0
1.05618	0	0	0	0	0	0	0	0	1.05618	0	0	0	0	0	0	0	0	1.05618	0	0	0	0	0	0	0	0
1.05986	0	0	0	0	0	0	0	0	1.05986	0	0	0	0	0	0	0	0	1.05986	0	0	0	0	0	0	0	0
1.06356	0	0	0	0	0	0	0	0	1.06356	0	0	0	0	0	0	0	0	1.06356	0	0	0	0	0	0	0	0
1.06724	0	0	0	0	0	0	0	0	1.06724	0	0	0	0	0	0	0	0	1.06724	0	0	0	0	0	0	0	0
1.07094	0	0	0	0	0	0	0	0	1.07094	0	0	0	0	0	0	0	0	1.07094	0	0	0	0	0	0	0	0
1.07462	0	0	0	0	0	0	0	0	1.07462	0	0	0	0	0	0	0	0	1.07462	0	0	0	0	0	0	0	0
1.07832	0	0	0	0	0	0	0	0	1.07832	0	0	0	0	0	0	0	0	1.07832	0	0	0	0	0	0	0	0
1.08202	0	0	0	0	0	0	0	0	1.08202	0	0	0	0	0	0	0	0	1.08202	0	0	0	0	0	0	0	0
1.08576	0	0	0	0	0	0	0	0	1.08576	0	0	0	0	0	0	0	0	1.08576	0	0	0	0	0	0	0	0
1.08947	0	0	0	0	0	0	0	0	1.08947	0	0	0	0	0	0	0	0	1.08947	0	0	0	0	0	0	0	0
1.09316	0	0	0	0	0	0	0	0	1.09316	0	0	0	0	0	0	0	0	1.09316	0	0	0	0	0	0	0	0
1.09685	0	0	0	0	0	0	0	0	1.09685	0	0	0	0	0	0	0	0	1.09685	0	0	0	0	0	0	0	0
1.10054	0	0	0	0	0	0	0	0	1.10054	0	0	0	0	0	0	0	0	1.10054	0	0	0	0	0	0	0	0
1.10424	0	0	0	0	0	0	0	0	1.10424	0	0	0	0	0	0	0	0	1.10424	0	0	0	0	0	0	0	0
1.10794	0	0	0	0	0	0	0	0	1.10794	0	0	0	0	0	0	0	0	1.10794	0	0	0	0	0	0	0	0
1.11162	0	0	0	0	0	0	0	0	1.11162	0	0	0	0	0	0	0	0	1.11162	0	0	0	0	0	0	0	0
1.11533	0	0	0	0	0	0	0	0	1.11533	0	0	0	0	0	0	0	0	1.11533	0	0	0	0	0	0	0	0
1.11909	0	0	0	0	0	0	0	0	1.11909	0	0	0	0	0	0	0	0	1.11909	0	0	0	0	0	0	0	0
1.12278	0	0	0	0	0	0	0	0	1.12278	0	0	0	0	0	0	0	0	1.12278	0	0	0	0	0	0	0	0
1.12648	0	0	0	0	0	0	0	0	1.12648	0	0	0	0	0	0	0	0	1.12648	0	0	0	0	0	0	0	0
1.13018	0	0	0	0	0	0	0	0	1.13018	0	0	0	0	0	0	0	0	1.13018	0	0	0	0	0	0	0	0
1.13387	0	0	0	0	0	0	0	0	1.13387	0	0	0	0	0	0	0	0	1.13387	0	0	0	0	0	0	0	0
1.13757	0	0	0	0	0	0	0	0	1.13757	0	0	0	0	0	0	0	0	1.13757	0	0	0	0	0	0	0	0
1.14127	0	0	0	0	0	0	0	0	1.14127	0	0	0	0	0	0	0	0	1.14127	0	0	0	0	0	0	0	0
1.14497	0	0	0	0	0	0	0	0	1.14497	0	0	0	0	0	0	0	0	1.14497	0	0	0	0	0	0	0	0
1.14867	0	0	0	0	0	0	0	0	1.14867	0	0	0	0	0	0	0	0	1.14867	0	0	0	0	0	0	0	0
1.15243	0	0	0	0	0	0	0	0	1.15243	0	0	0	0	0	0	0	0	1.15243	0	0	0	0	0	0	0	0
1.15613	0	0	0	0	0	0	0	0	1.15613	0	0	0	0	0	0	0	0	1.15613	0	0	0	0	0	0	0	0
1.15983	0	0	0	0	0	0	0	0	1.15983	0	0	0	0	0	0	0	0	1.15983	0	0	0	0	0	0	0	0
1.16351	0	0	0	0	0	0	0	0	1.16351	0	0	0	0	0	0	0	0	1.16351	0	0	0	0	0	0	0	0
1.16721	0	0	0	0	0	0	0	0	1.16721	0	0	0	0	0	0	0	0	1.16721	0	0	0	0	0	0	0	0
1.17091	0	0	0	0	0	0	0	0	1.17091	0	0	0	0	0	0	0	0	1.17091	0	0	0	0	0	0	0	0
1.17461	0	0	0	0	0	0	0	0	1.17461	0	0	0	0	0	0	0	0	1.17461	0	0	0	0	0	0	0	0
1.17829	0	0	0	0	0	0	0	0	1.17829	0	0	0	0	0	0	0	0	1.17829	0	0	0	0	0	0	0	0
1.18199	0	0	0	0	0	0	0	0	1.18199	0	0	0	0	0	0	0	0	1.18199	0	0	0	0	0	0	0	0
1.18574	0	0	0	0	0	0	0	0	1.18574	0	0	0	0	0	0	0	0	1.18574	0	0	0	0	0	0	0	0
1.18943	0	0	0	0	0	0	0	0	1.18943	0	0	0	0	0	0	0	0	1.18943	0	0	0	0	0	0	0	0
1.19312	0	0	0	0	0	0	0	0	1.19312	0	0	0	0	0	0	0	0	1.19312	0	0	0	0	0	0	0	0
1.19682	0	0	0	0	0	0	0	0	1.19682	0	0	0	0	0	0	0	0	1.19682	0	0	0	0	0	0	0	0
1.20051	0	0	0	0	0	0	0	0	1.20051	0	0	0	0	0	0	0	0	1.20051	0	0	0	0	0	0	0	0
1.20421	0	0	0	0	0	0	0	0	1.20421	0	0	0	0	0	0	0	0	1.20421	0	0	0	0	0	0	0	0
1.20789	0	0	0	0	0	0	0	0	1.20789	0	0	0	0	0	0	0	0	1.20789	0	0	0	0	0	0	0	0
1.21162	0	0	0	0	0	0	0	0	1.21162	0	0	0	0	0	0	0	0	1.21162	0	0	0	0	0	0	0	0
1.21532	0	0	0	0	0	0	0	0	1.21532	0	0	0	0	0	0	0	0	1.21532	0	0	0	0	0	0	0	0
1.21907	0	0	0	0	0	0	0	0	1.21907	0	0	0	0	0	0	0	0	1.21907	0	0	0	0	0	0	0	0
1.22275	0	0	0	0	0	0	0	0	1.22275	0	0	0	0	0	0	0	0	1.22275	0	0	0	0	0	0	0	0
1.22645	0	0	0	0	0	0	0	0	1.22645	0	0	0	0	0	0	0	0	1.22645	0	0	0	0	0	0	0	0
1.23015	0	0	0	0	0	0	0	0	1.23015	0	0	0	0	0	0	0	0	1.23015	0	0	0	0	0	0	0	0
1.23385	0	0	0	0	0	0	0	0	1.23385	0	0	0	0	0	0	0	0	1.23385	0	0	0	0	0	0	0	0
1.23754	0	0	0	0	0	0	0	0	1.23754	0	0	0	0	0	0	0	0	1.23754	0	0	0	0	0	0	0	0
1.24123	0	0	0	0	0	0	0	0	1.24123	0	0	0	0	0	0	0	0	1.24123	0	0	0	0	0	0	0	0
1.24493	0	0	0	0	0	0	0	0	1.24493	0	0	0	0	0	0	0	0	1.24493	0	0	0	0	0	0	0	0
1.24862	0	0	0	0	0	0	0	0	1.24862	0	0	0	0	0	0	0	0	1.24862	0	0	0	0	0	0	0	0
1.25237	0	0	0	0	0	0	0	0	1.25237	0	0	0	0	0	0	0	0	1.25237	0	0	0	0	0	0	0	0
1.25605	0	0	0	0	0	0	0	0	1.25605	0	0	0	0	0	0	0	0	1.25605	0	0	0	0	0	0	0	0
1.25975	0	0	0	0	0	0	0	0	1.25975	0	0	0	0	0	0	0	0	1.25975	0	0	0	0	0	0	0	0
1.26344	0	0	0	0	0	0	0	0	1.26344	0	0	0	0	0	0	0	0	1.26344	0	0	0	0	0	0	0	0
1.26713	0	0	0	0	0	0	0	0	1.26713	0	0	0	0	0	0	0	0	1.26713	0	0	0	0	0	0	0	0
1.27083	0	0	0	0	0	0	0	0	1.27083	0	0	0	0	0	0	0	0	1.27083	0	0	0	0	0	0	0	0
1.27451	0	0	0	0	0	0	0	0	1.27451	0	0	0	0	0	0	0	0	1.27451	0	0	0	0	0	0	0	0
1.27822	0	0	0	0	0	0	0	0	1.27822	0	0	0	0	0	0	0	0	1.27822	0	0	0	0	0	0	0	0
1.28191	0	0	0	0	0	0	0	0	1.28191	0	0	0	0	0	0	0	0	1.28191	0	0	0	0	0	0	0	0
1.28566	0	0	0	0	0	0	0	0	1.28566	0	0	0	0	0	0	0	0	1.28566	0	0	0	0	0	0	0	0
1.28935	0	0	0	0	0	0	0	0	1.28935	0	0	0	0	0	0	0	0	1.28935	0	0	0	0	0	0	0	0
1.29304	0	0	0	0	0	0	0	0	1.29304	0	0	0	0	0	0	0	0	1.29304	0	0	0	0	0	0	0	0
1.29674	0	0	0	0	0	0	0	0	1.29674	0	0	0	0	0	0	0	0	1.29674	0	0	0	0	0	0	0	0
1.30042	0	0	0	0	0	0	0	0	1.30042	0	0	0	0	0	0	0	0	1.30042	0	0	0	0	0	0	0	0
1.30412	0	0	0	0	0	0	0	0	1.30412	0	0	0	0	0	0	0	0	1.30412	0	0	0	0	0	0	0	0
1.3078	0	0	0	0	0	0	0	0	1.3078	0	0	0	0	0	0	0	0	1.3078	0	0	0	0	0	0	0	0
1.3115	0	0	0	0	0	0	0	0	1.3115	0	0	0	0	0	0	0	0	1.3115	0	0	0	0	0	0	0	0
1.3152	0	0	0	0	0	0	0	0	1.3152	0	0	0	0	0	0	0	0	1.3152	0	0	0	0	0	0	0	0
1.31896	0	0	0	0	0	0	0	0	1.31896	0	0	0	0	0	0	0	0	1.31896	0	0	0	0	0	0	0	0
1.32266	0	0	0	0	0	0	0	0	1.32266	0	0	0	0	0	0	0	0	1.32266	0	0	0	0	0	0	0	0
1.32636	0	0	0	0	0	0	0	0	1.32636	0	0	0	0	0	0	0	0	1.32636	0	0	0	0	0	0	0	0
1.33006	0	0	0	0	0	0	0	0	1.33006	0	0	0	0	0	0	0	0	1.33006	0	0	0	0	0	0	0	0
1.33376	0	0	0	0	0	0	0	0	1.33376	0	0	0	0	0	0	0	0	1.33376	0	0	0	0	0	0	0	0
1.33744	0	0	0	0	0	0	0	0	1.33744	0	0	0	0	0	0	0	0	1.33744	0	0	0	0	0	0	0	0
1.34113	0	0	0	0	0	0	0	0	1.34113	0	0	0	0	0	0	0	0	1.34113	0	0	0	0	0	0	0	0
1.34483	0	0	0	0	0	0	0	0	1.34483	0	0	0	0	0	0	0	0	1.34483	0	0	0	0	0	0	0	0
1.34853	0	0	0	0	0	0	0	0	1.34853	0	0	0	0	0	0	0	0	1.34853	0	0	0	0	0	0	0	0
1.35228	0	0	0	0	0	0	0	0	1.35228	0	0	0	0	0	0	0	0	1.35228	0	0	0	0	0	0	0	0
1.35598	0	0	0	0	0	0	0	0	1.35598	0	0	0	0	0	0	0	0	1.35598	0	0	0	0	0	0	0	0
1.35968	0	0	0	0	0	0	0	0	1.35968	0	0	0	0	0	0	0	0	1.35968	0	0	0	0	0	0	0	0
1.36338	0	0	0	0	0	0	0	0	1.36338	0	0	0	0	0	0	0	0	1.36338	0	0	0	0	0	0	0	0
1.36707	0	0	0	0	0	0	0	0	1.36707	0	0	0	0	0	0	0	0	1.36707	0	0	0	0	0	0	0	0
1.37075	0	0	0	0	0	0	0	0	1.37075	0	0	0	0	0	0	0	0	1.37075	0	0	0	0	0	0	0	0
1.37445	0	0	0	0	0	0	0	0	1.37445	0	0	0	0	0	0	0	0	1.37445	0	0	0	0	0	0	0	0
1.37815	0	0	0	0	0	0	0	0	1.37815	0	0	0	0	0	0	0	0	1.37815	0	0	0	0	0	0	0	0
1.38183	0	0	0	0	0	0	0	0	1.38183	0	0	0	0	0	0	0	0	1.38183	0	0	0	0	0	0	0	0
1.38561	0	0	0	0	0	0	0	0	1.38561	0	0	0	0	0	0	0	0	1.38561	0	0	0	0	0	0	0	0
1.3893	0	0	0	0	0	0	0	0	1.3893	0	0	0	0	0	0	0	0	1.3893	0	0	0	0	0	0	0	0
1.39299	0	0	0	0	0	0	0	0	1.39299	0	0	0	0	0	0	0	0	1.39299	0	0	0	0	0	0	0	0
1.39668	0	0	0	0	0	0	0	0	1.39668	0	0	0	0	0	0	0	0	1.39668	0	0	0	0	0	0	0	0
1.40038	0	0	0	0	0	0	0	0	1.40038	0	0	0	0	0	0	0	0	1.40038	0	0	0	0	0	0	0	0
1.40408	0	0	0	0	0	0	0	0	1.40408	0	0	0	0	0	0	0	0	1.40408	0	0	0	0	0	0	0	0
1.40777	0	0	0	0	0	0	0	0	1.40777	0	0	0	0	0	0	0	0	1.40777	0	0	0	0	0	0	0	0
1.41147	0	0	0	0	0	0	0	0	1.41147	0	0	0	0	0	0	0	0	1.41147	0	0	0	0	0	0	0	0
1.41517	0	0	0	0	0	0	0	0	1.41517	0	0	0	0	0	0	0	0	1.41517	0	0	0	0	0	0	0	0
1.41893	0	0	0	0	0	0	0	0	1.41893	0	0	0	0	0	0	0	0	1.41893	0	0	0	0	0	0	0	0
1.42264	0	0	0	0	0	0	0	0	1.42264	0	0	0	0	0	0	0	0	1.42264	0	0	0	0	0	0	0	0
1.42632	0	0	0	0	0	0	0	0	1.42632	0	0	0	0	0	0	0	0	1.42632	0	0	0	0	0	0	0	0
1.43002	0	0	0	0	0	0	0	0	1.43002	0	0	0	0	0	0	0	0	1.43002	0	0	0	0	0	0	0	0
1.43373	0	0	0	0	0	0	0	0	1.43373	0	0	0	0	0	0	0	0	1.43373	0	0	0	0	0	0	0	0
1.43742	0	0	0	0	0	0	0	0	1.43742	0	0	0	0	0	0	0	0	1.43742	0	0	0	0	0	0	2779	0
1.44113	0	0	0	0	0	0	0	0	1.44113	0	0	0	0	0	0	0	0	1.44113	0	0	0	0	0	0	0	0
1.44481	0	0	0	0	0	0	0	0	1.44481	0	0	0	0	0	0	0	0	1.44481	0	0	0	0	0	0	0	0
1.44853	0	0	0	0	0	0	0	0	1.44853	0	0	0	0	0	0	0	0	1.44853	0	0	0	0	0	0	0	0
1.45228	0	0	0	0	0	0	0	0	1.45228	0	0	0	0	0	0	0	0	1.45228	0	0	0	0	0	0	0	0
1.45599	0	0	0	0	0	0	0	0	1.45599	0	0	0	0	0	0	0	0	1.45599	0	0	0	0	0	0	0	0
1.45969	0	0	0	0	0	0	0	0	1.45969	0	0	0	0	0	0	0	0	1.45969	0	0	0	0	0	0	0	0
1.46338	0	0	0	0	0	0	0	0	1.46338	0	0	0	0	0	0	0	0	1.46338	0	0	0	0	0	0	0	0
1.46708	0	0	0	0	0	0	0	0	1.46708	0	0	0	0	0	0	0	0	1.46708	0	0	0	0	0	0	0	0
1.47078	0	0	0	0	0	0	0	0	1.47078	0	0	0	0	0	0	0	0	1.47078	0	0	0	0	0	0	0	0
1.47448	0	0	0	0	0	0	0	0	1.47448	0	0	0	0	0	0	0	0	1.47448	0	0	0	0	0	0	0	0
1.47818	0	0	0	0	0	0	0	0	1.47818	0	0	0	0	0	0	0	0	1.47818	0	0	0	0	0	0	0	0
1.48188	0	0	0	0	0	0	0	0	1.48188	0	0	0	0	0	0	0	0	1.48188	0	0	0	0	0	0	0	0
1.48581	0	0	0	0	0	0	0	0	1.48581	0	0	0	0	0	0	0	0	1.48581	0	0	0	0	0	0	0	0
1.48968	0	0	0	0	0	0	0	0	1.48968	0	0	0	0	0	0	0	0	1.48968	0	0	0	0	0	0	0	0
1.49337	0	0	0	0	0	0	0	0	1.49337	0	0	0	0	0	0	0	0	1.49337	0	0	0	0	0	0	0	0
1.49708	0	0	0	0	0	0	0	0	1.49708	0	0	0	0	0	0	0	0	1.49708	0	0	0	0	0	0	0	0
1.50077	0	0	0	0	0	0	0	0	1.50077	0	0	0	0	0	0	0	0	1.50077	0	0	0	0	0	0	0	0
1.50448	0	0	0	0	0	0	0	0	1.50448	0	0	0	0	0	0	0	0	1.50448	0	0	0	0	0	0	0	0
1.50817	0	0	0	0	0	0	0	0	1.50817	0	0	0	0	0	0	0	0	1.50817	0	0	0	0	0	0	0	0
1.51203	0	0	0	0	0	0	0	0	1.51203	0	0	0	0	0	0	0	0	1.51203	0	0	0	0	0	0	0	0
1.51573	0	0	0	0	0	0	0	0	1.51573	0	0	0	0	0	0	0	0	1.51573	0	0	0	0	0	0	0	0
1.5195	0	0	0	0	0	0	0	0	1.5195	0	0	0	0	0	0	0	0	1.5195	0	0	0	0	0	0	0	0
1.5232	0	0	0	0	0	0	0	0	1.5232	0	0	0	0	0	0	0	0	1.5232	0	0	0	0	0	0	0	0
1.52706	0	0	0	0	0	0	0	0	1.52706	0	0	0	0	0	0	0	0	1.52706	0	0	0	0	0	0	0	0
1.53076	0	0	0	0	0	0	0	0	1.53076	0	0	0	0	0	0	0	0	1.53076	0	0	0	0	0	0	0	0
1.53447	0	0	0	0	0	0	0	0	1.53447	0	0	0	0	0	0	0	0	1.53447	0	0	0	0	0	0	0	0
1.53817	0	0	0	0	0	0	0	0	1.53817	0	0	0	0	0	0	0	0	1.53817	0	0	0	0	0	0	0	0
1.54185	0	0	0	0	0	0	0	0	1.54185	0	0	0	0	0	0	0	0	1.54185	0	0	0	0	0	0	0	0
1.54555	0	0	0	0	0	0	0	0	1.54555	0	0	0	0	0	0	0	0	1.54555	0	0	0	0	0	0	0	0
1.54925	0	0	0	0	0	0	0	0	1.54925	0	0	0	0	0	0	0	0	1.54925	0	0	0	0	0	0	0	0
1.55302	0	0	0	0	0	0	0	0	1.55302	0	0	0	0	0	0	0	0	1.55302	0	0	0	0	0	0	0	0
1.55672	0	0	0	0	0	0	0	0	1.55672	0	0	0	0	0	0	0	0	1.55672	0	0	0	0	0	0	0	0
1.56042	0	0	0	0	0	0	0	0	1.56042	0	0	0	0	0	0	0	0	1.56042	0	0	0	0	0	0	0	0
1.56411	0	0	0	0	0	0	0	0	1.56411	0	0	0	0	0	0	0	0	1.56411	0	0	0	0	0	0	0	0
1.56781	0	0	0	0	0	0	0	0	1.56781	0	0	0	0	0	0	0	0	1.56781	0	0	0	0	0	0	0	0
1.57151	0	0	0	0	0	0	0	0	1.57151	0	0	0	0	0	0	0	0	1.57151	0	0	0	0	0	0	0	0
1.57523	0	0	0	0	0	0	0	0	1.57523	0	0	0	0	0	0	0	0	1.57523	0	0	0	0	0	0	0	0
1.57892	0	0	0	0	0	0	0	0	1.57892	0	0	0	0	0	0	0	0	1.57892	0	0	0	0	0	0	0	0
1.58281	0	0	0	0	0	0	0	0	1.58281	0	0	0	0	0	0	0	0	1.58281	0	0	0	0	0	0	0	0
1.58657	0	0	0	0	0	0	0	0	1.58657	0	0	0	0	0	0	0	0	1.58657	0	0	0	0	0	0	0	0
1.59028	0	0	0	0	0	0	0	0	1.59028	0	0	0	0	0	0	0	0	1.59028	0	0	0	0	0	0	0	0
1.59397	0	0	0	0	0	0	0	0	1.59397	0	0	0	0	0	0	0	0	1.59397	0	0	0	0	0	0	0	0
1.59768	0	0	0	0	0	0	0	0	1.59768	0	0	0	0	0	0	0	0	1.59768	0	0	0	0	0	0	0	0
1.60136	0	0	0	0	0	0	0	0	1.60136	0	0	0	0	0	0	0	0	1.60136	0	0	0	0	0	0	0	0
1.60508	0	0	0	0	0	0	0	0	1.60508	0	0	0	0	0	0	0	0	1.60508	0	0	0	0	0	0	0	0
1.60876	0	0	0	0	0	0	0	0	1.60876	0	0	0	0	0	0	0	0	1.60876	0	0	0	0	0	0	0	0
1.61246	0	0	0	0	0	0	0	0	1.61246	0	0	0	0	0	0	0	0	1.61246	0	0	0	0	0	0	0	0
1.61634	0	0	0	0	0	0	0	0	1.61634	0	0	0	0	0	0	0	0	1.61634	0	0	0	0	0	0	0	0
1.62009	0	0	0	0	0	0	0	0	1.62009	0	0	0	0	0	0	0	0	1.62009	0	0	0	0	0	0	0	0
1.62379	0	0	0	0	0	0	0	0	1.62379	0	0	0	0	0	0	0	0	1.62379	0	0	0	0	0	0	0	0
1.62749	0	0	0	0	0	0	0	0	1.62749	0	0	0	0	0	0	0	0	1.62749	0	0	0	0	0	0	0	0
1.63119	0	0	0	0	0	0	0	0	1.63119	0	0	0	0	0	0	0	0	1.63119	0	0	0	0	0	0	0	0
1.63507	0	0	0	0	0	0	0	0	1.63507	0	0	0	0	0	0	0	0	1.63507	0	0	0	0	0	0	0	0
1.63877	0	0	0	0	0	0	0	0	1.63877	0	0	0	0	0	0	0	0	1.63877	0	0	0	0	0	0	0	0
1.64263	0	0	0	0	0	0	0	0	1.64263	0	0	0	0	0	0	0	0	1.64263	0	0	0	0	0	0	0	0
1.64633	0	0	0	0	0	0	0	0	1.64633	0	0	0	0	0	0	0	0	1.64633	0	0	0	0	0	0	0	0
1.6502	0	0	0	0	0	0	0	0	1.6502	0	0	0	0	0	0	0	0	1.6502	0	0	0	0	0	0	0	0
1.65396	0	0	0	0	0	0	0	0	1.65396	0	0	0	0	0	0	0	0	1.65396	0	0	0	0	0	0	0	0
1.65783	0	0	0	0	0	0	0	0	1.65783	0	0	0	0	0	0	0	0	1.65783	0	0	0	0	0	0	0	0
1.66169	0	0	0	0	0	0	0	0	1.66169	0	0	0	0	0	0	0	0	1.66169	0	0	0	0	0	0	0	0
1.66541	0	0	0	0	0	0	0	0	1.66541	0	0	0	0	0	0	0	0	1.66541	0	0	0	0	0	0	0	0
1.66911	0	0	0	0	0	0	0	0	1.66911	0	0	0	0	0	0	0	0	1.66911	0	0	0	0	0	0	0	0
1.67297	0	0	0	0	0	0	0	0	1.67297	0	0	0	0	0	0	0	0	1.67297	0	0	0	0	0	0	0	0
1.67665	0	0	0	0	0	0	0	0	1.67665	0	0	0	0	0	0	0	0	1.67665	0	0	0	0	0	0	0	0
1.68037	0	0	0	0	0	0	0	0	1.68037	0	0	0	0	0	0	0	0	1.68037	0	0	0	0	0	0	0	0
1.6843	0	0	0	0	0	0	0	0	1.6843	0	0	0	0	0	0	0	0	1.6843	0	0	0	0	0	0	0	0
1.68801	0	0	0	0	0	0	0	0	1.68801	0	0	0	0	0	0	0	0	1.68801	0	0	0	0	0	0	0	0
1.69188	0	0	0	0	0	0	0	0	1.69188	0	0	0	0	0	0	0	0	1.69188	0	0	0	0	0	0	0	0
1.69575	0	0	0	0	0	0	0	0	1.69575	0	0	0	0	0	0	0	0	1.69575	0	0	0	0	0	0	0	0
1.69961	0	0	0	0	0	0	0	0	1.69961	0	0	0	0	0	0	0	0	1.69961	0	0	0	0	0	0	0	0
1.70348	0	0	0	0	0	0	0	0	1.70348	0	0	0	0	0	0	0	0	1.70348	0	0	0	0	0	0	0	0
1.70718	0	0	0	0	0	0	0	0	1.70718	0	0	0	0	0	0	0	0	1.70718	0	0	0	0	0	0	0	0
1.71087	0	0	0	0	0	0	0	0	1.71087	0	0	0	0	0	0	0	0	1.71087	0	0	0	0	0	0	0	0
1.71476	0	0	0	0	0	0	0	0	1.71476	0	0	0	0	0	0	0	0	1.71476	0	0	0	0	0	0	0	0
1.71869	0	0	0	0	0	0	0	0	1.71869	0	0	0	0	0	0	0	0	1.71869	0	0	0	0	0	0	0	0
1.72256	0	0	0	0	0	0	0	0	1.72256	0	0	0	0	0	0	0	0	1.72256	0	0	0	0	0	0	0	0
1.72644	0	0	0	0	0	0	0	0	1.72644	0	0	0	0	0	0	0	0	1.72644	0	0	0	0	0	0	0	0
1.73014	0	0	0	0	0	0	0	0	1.73014	0	0	0	0	0	0	0	0	1.73014	0	0	0	0	0	0	0	0
1.73385	0	0	0	0	0	0	0	0	1.73385	0	0	0	0	0	0	0	0	1.73385	0	0	0	0	0	0	0	0
1.73771	0	0	0	0	0	0	0	0	1.73771	0	0	0	0	0	0	0	0	1.73771	0	0	0	0	0	0	0	0
1.74143	0	0	0	0	0	0	0	0	1.74143	0	0	0	0	0	0	0	0	1.74143	0	0	0	0	0	0	0	0
1.74531	0	0	0	0	0	0	0	0	1.74531	0	0	0	0	0	0	0	0	1.74531	0	0	0	0	0	0	0	0
1.7492	0	0	0	0	0	0	0	0	1.7492	0	0	0	0	0	0	0	0	1.7492	0	0	0	0	0	0	0	0
1.75298	0	0	0	0	0	0	0	0	1.75298	0	0	0	0	0	0	0	0	1.75298	0	0	0	0	0	0	0	0
1.75667	0	0	0	0	0	0	0	0	1.75667	0	0	0	0	0	0	0	0	1.75667	0	0	0	0	0	0	0	0
1.76039	0	0	0	0	0	0	0	0	1.76039	0	0	0	0	0	0	0	0	1.76039	0	0	0	0	0	0	0	0
1.76409	0	0	0	0	0	0	0	0	1.76409	0	0	0	0	0	0	0	0	1.76409	0	0	0	0	0	0	0	0
1.7678	0	0	0	0	0	0	0	0	1.7678	0	0	0	0	0	0	0	0	1.7678	0	0	0	0	0	0	0	0
1.7715	0	0	0	0	0	0	0	0	1.7715	0	0	0	0	0	0	0	0	1.7715	0	0	0	0	0	0	0	0
1.77522	0	0	0	0	0	0	0	0	1.77522	0	0	0	0	0	0	0	0	1.77522	0	0	0	0	0	0	0	0
1.77892	0	0	0	0	0	0	0	0	1.77892	0	0	0	0	0	0	0	0	1.77892	0	0	0	0	0	0	0	0
1.78263	0	0	0	0	0	0	0	0	1.78263	0	0	0	0	0	0	0	0	1.78263	0	0	0	0	0	0	0	0
1.7864	0	0	0	0	0	0	0	0	1.7864	0	0	0	0	0	0	0	0	1.7864	0	0	0	0	0	0	0	0
1.79009	0	0	0	0	0	0	0	0	1.79009	0	0	0	0	0	0	0	0	1.79009	0	0	0	0	0	0	0	0
1.79381	0	0	0	0	0	0	0	0	1.79381	0	0	0	0	0	0	0	0	1.79381	0	0	0	0	0	0	0	0
1.79751	0	0	0	0	0	0	0	0	1.79751	0	0	0	0	0	0	0	0	1.79751	0	0	0	0	0	0	0	0
1.80119	0	0	0	0	0	0	0	0	1.80119	0	0	0	0	0	0	0	0	1.80119	0	0	0	0	0	0	0	0
1.80489	0	0	0	0	0	0	0	0	1.80489	0	0	0	0	0	0	0	0	1.80489	0	0	0	0	0	0	0	0
1.8086	0	0	0	0	0	0	0	0	1.8086	0	0	0	0	0	0	0	0	1.8086	0	0	0	0	0	0	0	0
1.8123	0	0	0	0	0	0	0	0	1.8123	0	0	0	0	0	0	0	0	1.8123	0	0	0	0	0	0	0	0
1.816	0	0	0	0	0	0	0	0	1.816	0	0	0	0	0	0	0	0	1.816	0	0	0	0	0	0	0	0
1.81978	0	0	0	0	0	0	0	0	1.81978	0	0	0	0	0	0	0	0	1.81978	0	0	0	0	0	0	0	0
1.82365	0	0	0	0	0	0	0	0	1.82365	0	0	0	0	0	0	0	0	1.82365	0	0	0	0	0	0	0	0
1.82736	0	0	0	0	0	0	0	0	1.82736	0	0	0	0	0	0	0	0	1.82736	0	0	0	0	0	0	0	0
1.83106	0	0	0	0	0	0	0	0	1.83106	0	0	0	0	0	0	0	0	1.83106	0	0	0	0	0	0	0	0
1.83494	0	0	0	0	0	0	0	0	1.83494	0	0	0	0	0	0	0	0	1.83494	0	0	0	0	0	0	0	0
1.8388	0	0	0	0	0	0	0	0	1.8388	0	0	0	0	0	0	0	0	1.8388	0	0	0	0	0	0	0	0
1.84267	0	0	0	0	0	0	0	0	1.84267	0	0	0	0	0	0	0	0	1.84267	0	0	0	0	0	0	0	0
1.84639	0	0	0	0	0	0	0	0	1.84639	0	0	0	0	0	0	0	0	1.84639	0	0	0	0	0	0	0	0
1.85027	0	0	0	0	0	0	0	0	1.85027	0	0	0	0	0	0	0	0	1.85027	0	0	0	0	0	0	0	0
1.8542	0	0	0	0	0	0	0	0	1.8542	0	0	0	0	0	0	0	0	1.8542	0	0	0	0	0	0	0	0
1.8581	0	0	0	0	0	0	0	0	1.8581	0	0	0	0	0	0	0	0	1.8581	0	0	0	0	0	0	0	0
1.86199	0	0	0	0	0	0	0	0	1.86199	0	0	0	0	0	0	0	0	1.86199	0	0	0	0	0	0	0	0
1.86604	0	0	0	0	0	0	0	0	1.86604	0	0	0	0	0	0	0	0	1.86604	0	0	0	0	0	0	0	0
1.86993	0	0	0	0	0	0	0	0	1.86993	0	0	0	0	0	0	0	0	1.86993	0	0	0	0	0	0	0	0
1.8738	0	0	0	0	0	0	0	0	1.8738	0	0	0	0	0	0	0	0	1.8738	0	0	0	0	0	0	0	0
1.8777	0	0	0	0	0	0	0	0	1.8777	0	0	0	0	0	0	0	0	1.8777	0	0	0	0	0	0	0	0
1.88158	0	0	0	0	0	0	0	0	1.88158	0	0	0	0	0	0	0	0	1.88158	0	0	0	0	0	0	0	0
1.8857	0	0	0	0	0	0	0	0	1.8857	0	0	0	0	0	0	0	0	1.8857	0	0	0	0	0	0	0	0
1.88976	0	0	0	0	0	0	0	0	1.88976	0	0	0	0	0	0	0	0	1.88976	0	0	0	0	0	0	0	0
1.89365	0	0	0	0	0	0	0	0	1.89365	0	0	0	0	0	0	0	0	1.89365	0	0	0	0	0	0	0	0
1.89753	0	0	0	0	0	0	0	0	1.89753	0	0	0	0	0	0	0	0	1.89753	0	0	0	0	0	0	0	0
1.90142	0	0	0	0	0	0	0	0	1.90142	0	0	0	0	0	0	0	0	1.90142	0	0	0	0	0	0	0	0
1.90549	0	0	0	0	0	0	0	0	1.90549	0	0	0	0	0	0	0	0	1.90549	0	0	0	0	0	0	0	0
1.90953	0	0	0	0	0	0	0	0	1.90953	0	0	0	0	0	0	0	0	1.90953	0	0	0	0	0	4040	0	0
1.91359	0	0	0	0	0	0	0	0	1.91359	0	0	0	0	0	0	0	0	1.91359	0	0	0	0	0	0	0	0
1.91753	0	0	0	0	0	0	0	0	1.91753	0	0	0	0	0	0	0	0	1.91753	0	0	0	0	0	0	0	0
1.92159	0	0	0	0	0	0	0	0	1.92159	0	0	0	0	0	0	0	0	1.92159	0	0	0	0	0	0	0	0
1.92565	0	0	0	0	0	0	0	0	1.92565	0	0	0	0	0	0	0	0	1.92565	0	0	0	0	0	0	0	0
1.9297	0	0	0	0	0	0	0	0	1.9297	0	0	0	0	0	0	0	0	1.9297	0	0	0	0	0	0	0	0
1.93376	0	0	0	0	0	0	0	0	1.93376	0	0	0	0	0	0	0	0	1.93376	0	0	0	0	0	0	0	0
1.9378	0	0	0	0	0	0	0	0	1.9378	0	0	0	0	0	0	0	0	1.9378	0	0	0	0	0	0	0	0
1.9417	0	0	0	0	0	0	0	0	1.9417	0	0	0	0	0	0	0	0	1.9417	0	0	0	0	0	0	0	0
1.94558	0	0	0	0	0	0	0	0	1.94558	0	0	0	0	0	0	0	0	1.94558	0	0	0	0	0	0	0	0
1.94964	0	0	0	0	0	0	0	0	1.94964	0	0	0	0	0	0	0	0	1.94964	0	0	0	0	0	0	0	0
1.95359	0	0	0	0	0	0	0	0	1.95359	0	0	0	0	0	0	0	0	1.95359	0	0	0	0	0	0	0	0
1.95747	0	0	0	0	0	0	0	0	1.95747	0	0	0	0	0	0	0	0	1.95747	0	0	0	0	0	0	0	0
1.96153	0	0	0	0	0	0	0	0	1.96153	0	0	0	0	0	0	0	0	1.96153	0	0	0	0	0	0	0	0
1.9656	0	0	0	0	0	0	0	0	1.9656	0	0	0	0	0	0	0	0	1.9656	0	0	0	0	0	0	0	0
1.9695	0	0	0	0	0	0	0	0	1.9695	0	0	0	0	0	0	0	0	1.9695	0	0	0	0	0	0	0	0
1.97355	0	0	0	0	0	0	0	0	1.97355	0	0	0	0	0	0	0	0	1.97355	0	0	0	0	0	0	0	0
1.9776	0	0	0	0	0	0	0	0	1.9776	0	0	0	0	0	0	0	0	1.9776	0	0	0	0	0	0	0	0
1.98166	0	0	0	0	0	0	0	0	1.98166	0	0	0	0	0	0	0	0	1.98166	0	0	0	0	0	0	0	0
1.9856	0	0	0	0	0	0	0	0	1.9856	0	0	0	0	0	0	0	0	1.9856	0	0	0	0	0	0	0	0
1.98948	0	0	0	0	0	0	0	0	1.98948	0	0	0	0	0	0	0	0	1.98948	0	0	0	0	0	0	0	0
1.99336	0	0	0	0	0	0	0	0	1.99336	0	0	0	0	0	0	0	0	1.99336	0	0	0	0	0	0	0	0
1.99726	0	0	0	0	0	0	0	0	1.99726	0	0	0	0	0	0	0	0	1.99726	0	0	0	0	0	0	0	0
2.00115	0	0	0	0	0	0	0	0	2.00115	0	0	0	0	0	0	0	0	2.00115	0	0	0	0	0	0	0	0
2.00504	0	0	0	0	0	0	0	0	2.00504	0	0	0	0	0	0	0	0	2.00504	0	0	0	0	0	0	0	0
2.00909	0	0	0	0	0	0	0	0	2.00909	0	0	0	0	0	0	0	0	2.00909	0	0	0	0	0	0	0	0
2.01314	0	0	0	0	0	0	0	0	2.01314	0	0	0	0	0	0	0	0	2.01314	0	0	0	0	0	0	0	0
2.01721	0	0	0	0	0	0	0	0	2.01721	0	0	0	0	0	0	0	0	2.01721	0	0	0	0	0	0	0	0
2.02131	0	0	0	0	0	0	0	0	2.02131	0	0	0	0	0	0	0	0	2.02131	0	0	0	0	0	0	0	0
2.02538	0	0	0	0	0	0	0	0	2.02538	0	0	0	0	0	0	0	0	2.02538	0	0	0	0	0	0	0	0
2.02943	0	0	0	0	0	0	0	0	2.02943	0	0	0	0	0	0	0	0	2.02943	0	0	0	0	0	0	0	0
2.0335	0	0	0	0	0	0	0	0	2.0335	0	0	0	0	0	0	0	0	2.0335	0	0	0	0	0	0	0	0
2.03755	0	0	0	0	0	0	0	0	2.03755	0	0	0	0	0	0	0	0	2.03755	0	0	0	0	0	0	0	0
2.04142	0	0	0	0	0	0	0	0	2.04142	0	0	0	0	0	0	0	0	2.04142	0	0	0	0	0	0	0	0
2.04549	0	0	0	0	0	0	0	0	2.04549	0	0	0	0	0	0	0	0	2.04549	0	0	0	0	0	0	0	0
2.04954	0	0	0	0	0	0	0	0	2.04954	0	0	0	0	0	0	0	0	2.04954	0	0	0	0	0	0	0	0
2.05367	0	0	0	0	0	0	0	0	2.05367	0	0	0	0	0	0	0	0	2.05367	0	0	0	0	0	0	0	0
2.05774	0	0	0	0	0	0	0	0	2.05774	0	0	0	0	0	0	0	0	2.05774	0	0	0	0	0	0	0	0
2.0618	0	0	0	0	0	0	0	0	2.0618	0	0	0	0	0	0	0	0	2.0618	0	0	0	0	0	0	0	0
2.06567	0	0	0	0	0	0	0	0	2.06567	0	0	0	0	0	0	0	0	2.06567	0	0	0	0	0	0	0	0
2.06974	0	0	0	0	0	0	0	0	2.06974	0	0	0	0	0	0	0	0	2.06974	0	0	0	0	0	0	0	0
2.07362	0	0	0	0	0	0	0	0	2.07362	0	0	0	0	0	0	0	0	2.07362	0	0	0	0	0	0	0	0
2.07768	0	0	0	0	0	0	0	0	2.07768	0	0	0	0	0	0	0	0	2.07768	0	0	0	0	0	0	0	0
2.08158	0	0	0	0	0	0	0	0	2.08158	0	0	0	0	0	0	0	0	2.08158	0	0	0	0	0	0	0	0
2.0857	0	0	0	0	0	0	0	0	2.0857	0	0	0	0	0	0	0	0	2.0857	0	0	0	0	0	0	0	0
2.08975	0	0	0	0	0	0	0	0	2.08975	0	0	0	0	0	0	0	0	2.08975	0	0	0	0	0	0	0	0
2.09382	0	0	0	0	0	0	0	0	2.09382	0	0	0	0	0	0	0	0	2.09382	0	0	0	0	0	0	0	0
2.09786	0	0	0	0	0	0	0	0	2.09786	0	0	0	0	0	0	0	0	2.09786	0	0	0	0	0	0	0	0
2.10193	0	0	0	0	0	0	0	0	2.10193	0	0	0	0	0	0	0	0	2.10193	0	0	0	0	0	0	0	0
2.10582	0	0	0	0	0	0	0	0	2.10582	0	0	0	0	0	0	0	0	2.10582	0	0	0	0	0	0	0	0
2.11006	0	0	0	0	0	0	0	0	2.11006	0	0	0	0	0	0	0	0	2.11006	0	0	0	0	0	0	0	0
2.11411	0	0	0	0	0	0	0	0	2.11411	0	0	0	0	0	0	0	0	2.11411	0	0	0	0	0	0	0	0
2.11842	0	0	0	0	0	0	0	0	2.11842	0	0	0	0	0	0	0	0	2.11842	0	0	0	0	0	0	0	0
2.1226	0	0	0	0	0	0	0	0	2.1226	0	0	0	0	0	0	0	0	2.1226	0	0	0	0	0	0	0	0
2.12678	0	0	0	0	0	0	0	0	2.12678	0	0	0	0	0	0	0	0	2.12678	0	0	0	0	0	0	0	0
2.13102	0	0	0	0	0	0	0	0	2.13102	0	0	0	0	0	0	0	0	2.13102	0	0	0	0	0	0	0	0
2.1349	0	0	0	0	0	0	0	0	2.1349	0	0	0	0	0	0	0	0	2.1349	0	0	0	0	0	0	0	0
2.13896	0	0	0	0	0	0	0	0	2.13896	0	0	0	0	0	0	0	0	2.13896	0	0	0	0	0	0	0	0
2.14302	0	0	0	0	0	0	0	0	2.14302	0	0	0	0	0	0	0	0	2.14302	0	0	0	0	0	0	0	0
2.14725	0	0	0	0	0	0	0	0	2.14725	0	0	0	0	0	0	0	0	2.14725	0	0	0	0	0	0	0	0
2.15137	0	0	0	0	0	0	0	0	2.15137	0	0	0	0	0	0	0	0	2.15137	0	0	0	0	0	0	0	0
2.15562	0	0	0	0	0	0	0	0	2.15562	0	0	0	0	0	0	0	0	2.15562	0	0	0	0	0	0	0	0
2.15957	0	0	0	0	0	0	0	0	2.15957	0	0	0	0	0	0	0	0	2.15957	0	0	0	0	0	0	0	0
2.16377	0	0	0	0	0	0	0	0	2.16377	0	0	0	0	0	0	0	0	2.16377	0	0	0	0	0	0	0	0
2.16932	0	0	0	0	0	0	0	0	2.16932	0	0	0	0	0	0	0	0	2.16932	0	0	0	0	0	0	0	0
2.17339	0	0	0	0	0	0	0	0	2.17339	0	0	0	0	0	0	0	0	2.17339	0	0	0	0	0	0	0	0
2.17746	0	0	0	0	0	0	0	0	2.17746	0	0	0	0	0	0	0	0	2.17746	0	0	0	0	0	0	0	0
2.18157	0	0	0	0	0	0	0	0	2.18157	0	0	0	0	0	0	0	0	2.18157	0	0	0	0	0	0	0	0
2.18571	0	0	0	0	0	0	0	0	2.18571	0	0	0	0	0	0	0	0	2.18571	0	0	0	0	0	0	0	0
2.18966	0	0	0	0	0	0	0	0	2.18966	0	0	0	0	0	0	0	0	2.18966	0	0	0	0	0	0	0	0
2.19393	0	0	0	0	0	0	0	0	2.19393	0	0	0	0	0	0	0	0	2.19393	0	0	0	0	0	0	0	0
2.198	0	0	0	0	0	0	0	0	2.198	0	0	0	0	0	0	0	0	2.198	0	0	0	0	0	0	0	0
2.20206	0	0	0	0	0	0	0	0	2.20206	0	0	0	0	0	0	0	0	2.20206	0	0	0	0	0	0	0	0
2.20626	0	0	0	0	0	0	0	0	2.20626	0	0	0	0	0	0	0	0	2.20626	0	0	0	0	0	0	0	0
2.21041	0	0	0	0	0	0	0	0	2.21041	0	0	0	0	0	0	0	0	2.21041	0	0	0	0	0	0	0	0
2.21446	0	0	0	0	0	0	0	0	2.21446	0	0	0	0	0	0	0	0	2.21446	0	0	0	0	0	0	0	0
2.21875	0	0	0	0	0	0	0	0	2.21875	0	0	0	0	0	0	0	0	2.21875	0	0	0	0	0	0	0	0
2.22279	0	0	0	0	0	0	0	0	2.22279	0	0	0	0	0	0	0	0	2.22279	0	0	0	0	0	0	0	0
2.22688	0	0	0	0	0	0	0	0	2.22688	0	0	0	0	0	0	0	0	2.22688	0	0	0	0	0	0	0	0
2.23106	0	0	0	0	0	0	0	0	2.23106	0	0	0	0	0	0	0	0	2.23106	0	0	0	0	0	0	0	0
2.23532	0	0	0	0	0	0	0	0	2.23532	0	0	0	0	0	0	0	0	2.23532	0	0	0	0	0	0	0	0
2.23936	0	0	0	0	0	0	0	0	2.23936	0	0	0	0	0	0	0	0	2.23936	0	0	0	0	0	0	0	0
2.24342	0	0	0	0	0	0	0	0	2.24342	0	0	0	0	0	0	0	0	2.24342	0	0	0	0	0	0	0	0
2.24766	0	0	0	0	0	0	0	0	2.24766	0	0	0	0	0	0	0	0	2.24766	0	0	0	0	0	0	0	0
2.25193	0	0	0	0	0	0	0	0	2.25193	0	0	0	0	0	0	0	0	2.25193	0	0	0	0	0	0	0	0
2.256	0	0	0	0	0	0	0	0	2.256	0	0	0	0	0	0	0	0	2.256	0	0	0	0	0	0	0	0
2.26006	0	0	0	0	0	0	0	0	2.26006	0	0	0	0	0	0	0	0	2.26006	0	0	0	0	0	0	0	0
2.26411	0	0	0	0	0	0	0	0	2.26411	0	0	0	0	0	0	0	0	2.26411	0	0	0	0	0	0	0	0
2.26835	0	0	0	0	0	0	0	0	2.26835	0	0	0	0	0	0	0	0	2.26835	0	0	0	0	0	0	0	0
2.27242	0	0	0	0	0	0	0	0	2.27242	0	0	0	0	0	0	0	0	2.27242	0	0	0	0	0	0	0	0
2.27648	0	0	0	0	0	0	0	0	2.27648	0	0	0	0	0	0	0	0	2.27648	0	0	0	0	0	0	0	0
2.28036	0	0	0	0	0	0	0	0	2.28036	0	0	0	0	0	0	0	0	2.28036	0	0	0	0	0	0	0	0
2.28466	0	0	0	0	0	0	0	0	2.28466	0	0	0	0	0	0	0	0	2.28466	0	0	0	0	0	0	0	0
2.28872	0	0	0	0	0	0	0	0	2.28872	0	0	0	0	0	0	0	0	2.28872	0	0	0	0	0	0	0	0
2.29295	0	0	0	0	0	0	0	0	2.29295	0	0	0	0	0	0	0	0	2.29295	0	0	0	0	0	0	0	0
2.29719	0	0	0	0	0	0	0	0	2.29719	0	0	0	0	0	0	0	0	2.29719	0	0	0	0	0	0	0	0
2.30125	0	0	0	0	0	0	0	0	2.30125	0	0	0	0	0	0	0	0	2.30125	0	0	0	0	0	0	0	0
2.30531	0	0	0	0	0	0	0	0	2.30531	0	0	0	0	0	0	0	0	2.30531	0	0	0	0	0	0	0	0
2.30937	0	0	0	0	0	0	0	0	2.30937	0	0	0	0	0	0	0	0	2.30937	0	0	0	0	0	0	0	0
2.31343	0	0	0	0	0	0	0	0	2.31343	0	0	0	0	0	0	0	0	2.31343	0	0	0	0	0	0	0	0
2.31755	0	0	0	0	0	0	0	0	2.31755	0	0	0	0	0	0	0	0	2.31755	0	0	0	0	0	0	0	0
2.32161	0	0	0	0	0	0	0	0	2.32161	0	0	0	0	0	0	0	0	2.32161	0	0	0	0	0	0	0	0
2.32566	0	0	0	0	0	0	0	0	2.32566	0	0	0	0	0	0	0	0	2.32566	0	0	0	0	0	0	0	0
2.32973	0	0	0	0	0	0	0	0	2.32973	0	0	0	0	0	0	0	0	2.32973	0	0	0	0	0	0	0	0
2.33379	0	0	0	0	0	0	0	0	2.33379	0	0	0	0	0	0	0	0	2.33379	0	0	0	0	0	0	0	0
2.33804	0	0	0	0	0	0	0	0	2.33804	0	0	0	0	0	0	0	0	2.33804	0	0	0	0	0	0	0	0
2.34226	0	0	0	0	0	0	0	0	2.34226	0	0	0	0	0	0	0	0	2.34226	0	0	0	0	0	0	0	0
2.34632	0	0	0	0	0	0	0	0	2.34632	0	0	0	0	0	0	0	0	2.34632	0	0	0	0	0	0	0	0
2.35039	0	0	0	0	0	0	0	0	2.35039	0	0	0	0	0	0	0	0	2.35039	0	0	0	0	0	0	0	0
2.35452	0	0	0	0	0	0	0	0	2.35452	0	0	0	0	0	0	0	0	2.35452	0	0	0	0	0	0	0	0
2.35879	0	0	0	0	0	0	0	0	2.35879	0	0	0	0	0	0	0	0	2.35879	0	0	0	0	0	0	0	0
2.36283	0	0	0	0	0	0	0	0	2.36283	0	0	0	0	0	0	0	0	2.36283	0	0	0	0	0	0	0	0
2.36706	0	0	0	0	0	0	0	0	2.36706	0	0	0	0	0	0	0	0	2.36706	0	0	0	0	0	0	0	0
2.37112	0	0	0	0	0	0	0	0	2.37112	0	0	0	0	0	0	0	0	2.37112	0	0	0	0	0	0	0	0
2.3753	0	0	0	0	0	0	0	0	2.3753	0	0	0	0	0	0	0	0	2.3753	0	0	0	0	0	0	0	0
2.37952	0	0	0	0	0	0	0	0	2.37952	0	0	0	0	0	0	0	0	2.37952	0	0	0	0	0	0	0	0
2.38359	0	0	0	0	0	0	0	0	2.38359	0	0	0	0	0	0	0	0	2.38359	0	0	0	0	0	0	0	0
2.38788	0	0	0	0	0	0	0	0	2.38788	0	0	0	0	0	0	0	0	2.38788	0	0	0	0	0	0	0	0
2.39195	0	0	0	0	0	0	0	0	2.39195	0	0	0	0	0	0	0	0	2.39195	0	0	0	0	0	0	0	0
2.39601	0	0	0	0	0	0	0	0	2.39601	0	0	0	0	0	0	0	0	2.39601	0	0	0	0	0	0	0	0
2.40008	0	0	0	0	0	0	0	0	2.40008	0	0	0	0	0	0	0	0	2.40008	0	0	0	0	0	0	0	0
2.40431	0	0	0	0	0	0	0	0	2.40431	0	0	0	0	0	0	0	0	2.40431	0	0	0	0	0	0	0	0
2.40856	0	0	0	0	0	0	0	0	2.40856	0	0	0	0	0	0	0	0	2.40856	0	0	0	0	0	0	0	0
2.41261	0	0	0	0	0	0	0	0	2.41261	0	0	0	0	0	0	0	0	2.41261	0	0	0	0	0	0	0	0
2.41685	0	0	0	0	0	0	0	0	2.41685	0	0	0	0	0	0	0	0	2.41685	0	0	0	0	0	0	0	0
2.42116	0	0	0	0	0	0	0	0	2.42116	0	0	0	0	0	0	0	0	2.42116	0	0	0	0	0	0	0	0
2.42545	0	0	0	0	0	0	0	0	2.42545	0	0	0	0	0	0	0	0	2.42545	0	0	0	0	0	0	0	0
2.4297	0	0	0	0	0	0	0	0	2.4297	0	0	0	0	0	0	0	0	2.4297	0	0	0	0	0	0	0	0
2.43391	0	0	0	0	0	0	0	0	2.43391	0	0	0	0	0	0	0	0	2.43391	0	0	0	0	0	0	0	0
2.43819	0	0	0	0	0	0	0	0	2.43819	0	0	0	0	0	0	0	0	2.43819	0	0	0	0	0	0	0	0
2.44225	0	0	0	0	0	0	0	0	2.44225	0	0	0	0	0	0	0	0	2.44225	0	0	0	0	0	0	0	0
2.44651	0	0	0	0	0	0	0	0	2.44651	0	0	0	0	0	0	0	0	2.44651	0	0	0	0	0	0	0	0
2.4507	0	0	0	0	0	0	0	0	2.4507	0	0	0	0	0	0	0	0	2.4507	0	0	0	0	0	0	0	0
2.45499	0	0	0	0	0	0	0	0	2.45499	0	0	0	0	0	0	0	0	2.45499	0	0	0	0	0	0	0	0
2.45922	0	0	0	0	0	0	0	0	2.45922	0	0	0	0	0	0	0	0	2.45922	0	0	0	0	0	0	0	0
2.46327	0	0	0	0	0	0	0	0	2.46327	0	0	0	0	0	0	0	0	2.46327	0	0	0	0	0	0	0	0
2.46751	0	0	0	0	0	0	0	0	2.46751	0	0	0	0	0	0	0	0	2.46751	0	0	0	0	0	0	0	0
2.47171	0	0	0	0	0	0	0	0	2.47171	0	0	0	0	0	0	0	0	2.47171	0	0	0	0	0	0	0	0
2.47593	0	0	0	0	0	0	0	0	2.47593	0	0	0	0	0	0	0	0	2.47593	0	0	0	0	0	0	0	0
2.48017	0	0	0	0	0	0	0	0	2.48017	0	0	0	0	0	0	0	0	2.48017	0	0	0	0	0	0	0	0
2.4843	0	0	0	0	0	0	0	0	2.4843	0	0	0	0	0	0	0	0	2.4843	0	0	0	0	0	0	0	0
2.48835	0	0	0	0	0	0	0	0	2.48835	0	0	0	0	0	0	0	0	2.48835	0	0	0	0	0	0	0	0
2.49243	0	0	0	0	0	0	0	0	2.49243	0	0	0	0	0	0	0	0	2.49243	0	0	0	0	0	0	0	0
2.49665	0	0	0	0	0	0	0	0	2.49665	0	0	0	0	0	0	0	0	2.49665	0	0	0	0	0	0	0	0
2.5009	0	0	0	0	0	0	0	0	2.5009	0	0	0	0	0	0	0	0	2.5009	0	0	0	0	0	0	0	0
2.50497	0	0	0	0	0	0	0	0	2.50497	0	0	0	0	0	0	0	0	2.50497	0	0	0	0	0	0	0	0
2.50921	0	0	0	0	0	0	0	0	2.50921	0	0	0	0	0	0	0	0	2.50921	0	0	0	0	0	0	0	0
2.51345	0	0	0	0	0	0	0	0	2.51345	0	0	0	0	0	0	0	0	2.51345	0	0	0	0	0	0	0	0
2.51774	0	0	0	0	0	0	0	0	2.51774	0	0	0	0	0	0	0	0	2.51774	0	0	0	0	0	0	0	0
2.52198	0	0	0	0	0	0	0	0	2.52198	0	0	0	0	0	0	0	0	2.52198	0	0	0	0	0	0	0	0
2.52621	0	0	0	0	0	0	0	0	2.52621	0	0	0	0	0	0	0	0	2.52621	0	0	0	0	0	0	0	0
2.53045	0	0	0	0	0	0	0	0	2.53045	0	0	0	0	0	0	0	0	2.53045	0	0	0	0	0	0	0	0
2.53469	0	0	0	0	0	0	0	0	2.53469	0	0	0	0	0	0	0	0	2.53469	0	0	0	0	0	0	0	0
2.53875	0	0	0	0	0	0	0	0	2.53875	0	0	0	0	0	0	0	0	2.53875	0	0	0	0	0	0	0	0
2.54298	0	0	0	0	0	0	0	0	2.54298	0	0	0	0	0	0	0	0	2.54298	0	0	0	0	0	0	0	0
2.54721	0	0	0	0	0	0	0	0	2.54721	0	0	0	0	0	0	0	0	2.54721	0	0	0	0	0	0	0	0
2.55133	0	0	0	0	0	0	0	0	2.55133	0	0	0	0	0	0	0	0	2.55133	0	0	0	0	0	0	0	0
2.55556	0	0	0	0	0	0	0	0	2.55556	0	0	0	0	0	0	0	0	2.55556	0	0	0	0	0	0	0	0
2.55978	0	0	0	0	0	0	0	0	2.55978	0	0	0	0	0	0	0	0	2.55978	0	0	0	0	0	0	0	0
2.56385	0	0	0	0	0	0	0	0	2.56385	0	0	0	0	0	0	0	0	2.56385	0	0	0	0	0	0	0	0
2.56809	0	0	0	0	0	0	0	0	2.56809	0	0	0	0	0	0	0	0	2.56809	0	0	0	0	0	0	0	0
2.57232	0	0	0	0	0	0	0	0	2.57232	0	0	0	0	0	0	0	0	2.57232	0	0	0	0	0	0	0	0
2.57638	0	0	0	0	0	0	0	0	2.57638	0	0	0	0	0	0	0	0	2.57638	0	0	0	0	0	0	0	0
2.58062	0	0	0	0	0	0	0	0	2.58062	0	0	0	0	0	0	0	0	2.58062	0	0	0	0	0	0	0	0
2.58492	0	0	0	0	0	0	0	0	2.58492	0	0	0	0	0	0	0	0	2.58492	0	0	0	0	0	0	0	0
2.58914	0	0	0	0	0	0	0	0	2.58914	0	0	0	0	0	0	0	0	2.58914	0	0	0	0	0	0	0	0
2.59355	0	0	0	0	0	0	0	0	2.59355	0	0	0	0	0	0	0	0	2.59355	0	0	0	0	0	0	0	0
2.5976	0	0	0	0	0	0	0	0	2.5976	0	0	0	0	0	0	0	0	2.5976	0	0	0	0	0	0	0	0
2.60184	0	0	0	0	0	0	0	0	2.60184	0	0	0	0	0	0	0	0	2.60184	0	0	0	0	0	0	0	0
2.60607	0	0	0	0	0	0	0	0	2.60607	0	0	0	0	0	0	0	0	2.60607	0	0	0	0	0	0	0	0
2.61014	0	0	0	0	0	0	0	0	2.61014	0	0	0	0	0	0	0	0	2.61014	0	0	0	0	0	0	0	0
2.61419	0	0	0	0	0	0	0	0	2.61419	0	0	0	0	0	0	0	0	2.61419	0	0	0	0	0	0	0	0
2.61832	0	0	0	0	0	0	0	0	2.61832	0	0	0	0	0	0	0	0	2.61832	0	0	0	0	0	0	0	0
2.62274	0	0	0	0	0	0	0	0	2.62274	0	0	0	0	0	0	0	0	2.62274	0	0	0	0	0	0	0	0
2.62697	0	0	0	0	0	0	0	0	2.62697	0	0	0	0	0	0	0	0	2.62697	0	0	0	0	0	0	0	0
2.6312	0	0	0	0	0	0	0	0	2.6312	0	0	0	0	0	0	0	0	2.6312	0	0	0	0	0	0	0	0
2.63561	0	0	0	0	0	0	0	0	2.63561	0	0	0	0	0	0	0	0	2.63561	0	0	0	0	0	0	0	0
2.63967	0	0	0	0	0	0	0	0	2.63967	0	0	0	0	0	0	0	0	2.63967	0	0	0	0	0	0	0	0
2.64371	0	0	0	0	0	0	0	0	2.64371	0	0	0	0	0	0	0	0	2.64371	0	0	0	0	0	0	0	0
2.64778	0	0	0	0	0	0	0	0	2.64778	0	0	0	0	0	0	0	0	2.64778	0	0	0	0	0	0	0	0
2.65208	0	0	0	0	0	0	0	0	2.65208	0	0	0	0	0	0	0	0	2.65208	0	0	0	0	0	0	0	0
2.65649	0	0	0	0	0	0	0	0	2.65649	0	0	0	0	0	0	0	0	2.65649	0	0	0	0	0	0	0	0
2.66071	0	0	0	0	0	0	0	0	2.66071	0	0	0	0	0	0	0	0	2.66071	0	0	0	0	0	0	0	0
2.66496	0	0	0	0	0	0	0	0	2.66496	0	0	0	0	0	0	0	0	2.66496	0	0	0	0	0	0	0	0
2.66901	0	0	0	0	0	0	0	0	2.66901	0	0	0	0	0	0	0	0	2.66901	0	0	0	0	0	0	0	0
2.67325	0	0	0	0	0	0	0	0	2.67325	0	0	0	0	0	0	0	0	2.67325	0	0	0	0	0	0	0	0
2.6773	0	0	0	0	0	0	0	0	2.6773	0	0	0	0	0	0	0	0	2.6773	0	0	0	0	0	0	0	0
2.68172	0	0	0	0	0	0	0	0	2.68172	0	0	0	0	0	0	0	0	2.68172	0	0	0	0	0	0	0	0
2.68583	0	0	0	0	0	0	0	0	2.68583	0	0	0	0	0	0	0	0	2.68583	0	0	0	0	0	0	0	0
2.69024	0	0	0	0	0	0	0	0	2.69024	0	0	0	0	0	0	0	0	2.69024	0	0	0	0	0	0	0	0
2.6943	0	0	0	0	0	0	0	0	2.6943	0	0	0	0	0	0	0	0	2.6943	0	0	0	0	0	0	0	0
2.69854	0	0	0	0	0	0	0	0	2.69854	0	0	0	0	0	0	0	0	2.69854	0	0	0	0	0	0	0	0
2.70259	0	0	0	0	0	0	0	0	2.70259	0	0	0	0	0	0	0	0	2.70259	0	0	0	0	0	0	0	0
2.70665	0	0	0	0	0	0	0	0	2.70665	0	0	0	0	0	0	0	0	2.70665	0	0	0	0	0	0	0	0
2.71089	0	0	0	0	0	0	0	0	2.71089	0	0	0	0	0	0	0	0	2.71089	0	0	0	0	0	0	0	0
2.71512	0	0	0	0	0	0	0	0	2.71512	0	0	0	0	0	0	0	0	2.71512	0	0	0	0	0	0	0	0
2.71942	0	0	0	0	0	0	0	0	2.71942	0	0	0	0	0	0	0	0	2.71942	0	0	0	0	0	0	0	0
2.72367	0	0	0	0	0	0	0	0	2.72367	0	0	0	0	0	0	0	0	2.72367	0	0	0	0	0	0	0	0
2.72791	0	0	0	0	0	0	0	0	2.72791	0	0	0	0	0	0	0	0	2.72791	0	0	0	0	0	0	0	0
2.73215	0	0	0	0	0	0	0	0	2.73215	0	0	0	0	0	0	0	0	2.73215	0	0	0	0	0	0	0	0
2.73638	0	0	0	0	0	0	0	0	2.73638	0	0	0	0	0	0	0	0	2.73638	0	0	0	0	0	0	0	0
2.74065	0	0	0	0	0	0	0	0	2.74065	0	0	0	0	0	0	0	0	2.74065	0	0	0	0	0	0	0	0
2.74488	0	0	0	0	0	0	0	0	2.74488	0	0	0	0	0	0	0	0	2.74488	0	0	0	0	0	0	0	0
2.74894	0	0	0	0	0	0	0	0	2.74894	0	0	0	0	0	0	0	0	2.74894	0	0	0	0	0	0	0	0
2.75324	0	0	0	0	0	0	0	0	2.75324	0	0	0	0	0	0	0	0	2.75324	0	0	0	0	0	0	0	0
2.75747	0	0	0	0	0	0	0	0	2.75747	0	0	0	0	0	0	0	0	2.75747	0	0	0	0	0	0	0	0
2.76153	0	0	0	0	0	0	0	0	2.76153	0	0	0	0	0	0	0	0	2.76153	0	0	0	0	0	0	0	0
2.76577	0	0	0	0	0	0	0	0	2.76577	0	0	0	0	0	0	0	0	2.76577	0	0	0	0	0	0	0	0
2.77035	0	0	0	0	0	0	0	0	2.77035	0	0	0	0	0	0	0	0	2.77035	0	0	0	0	0	0	0	0
2.77458	0	0	0	0	0	0	0	0	2.77458	0	0	0	0	0	0	0	0	2.77458	0	0	0	0	0	0	0	0
2.77882	0	0	0	0	0	0	0	0	2.77882	0	0	0	0	0	0	0	0	2.77882	0	0	0	0	0	0	0	0
2.78288	0	0	0	0	0	0	0	0	2.78288	0	0	0	0	0	0	0	0	2.78288	0	0	0	0	0	0	0	0
2.78718	0	0	0	0	0	0	0	0	2.78718	0	0	0	0	0	0	0	0	2.78718	0	0	0	0	0	0	0	0
2.79141	0	0	0	0	0	0	0	0	2.79141	0	0	0	0	0	0	0	0	2.79141	0	0	0	0	0	0	0	0
2.79585	0	0	0	0	0	0	0	0	2.79585	0	0	0	0	0	0	0	0	2.79585	0	0	0	0	0	0	0	0
2.80007	0	0	0	0	0	0	0	0	2.80007	0	0	0	0	0	0	0	0	2.80007	0	0	0	0	0	0	0	0
2.80414	0	0	0	0	0	0	0	0	2.80414	0	0	0	0	0	0	0	0	2.80414	0	0	0	0	0	0	0	0
2.80838	0	0	0	0	0	0	0	0	2.80838	0	0	0	0	0	0	0	0	2.80838	0	0	0	0	0	0	0	0
2.81261	0	0	0	0	0	0	0	0	2.81261	0	0	0	0	0	0	0	0	2.81261	0	0	0	0	0	0	0	0
2.81684	0	0	0	0	0	0	0	0	2.81684	0	0	0	0	0	0	0	0	2.81684	0	0	0	0	0	0	0	0
2.82116	0	0	0	0	0	0	0	0	2.82116	0	0	0	0	0	0	0	0	2.82116	0	0	0	0	0	0	0	0
2.8254	0	0	0	0	0	0	0	0	2.8254	0	0	0	0	0	0	0	0	2.8254	0	0	0	0	0	0	0	0
2.82963	0	0	0	0	0	0	0	0	2.82963	0	0	0	0	0	0	0	0	2.82963	0	0	0	0	0	0	0	0
2.83386	0	0	0	0	0	0	0	0	2.83386	0	0	0	0	0	0	0	0	2.83386	0	0	0	0	0	0	0	0
2.8381	0	0	0	0	0	0	0	0	2.8381	0	0	0	0	0	0	0	0	2.8381	0	0	0	0	0	0	0	0
2.84249	0	0	0	0	0	0	0	0	2.84249	0	0	0	0	0	0	0	0	2.84249	0	0	0	0	0	0	0	0
2.84691	0	0	0	0	0	0	0	0	2.84691	0	0	0	0	0	0	0	0	2.84691	0	0	0	0	0	0	0	0
2.85121	0	0	0	0	0	0	0	0	2.85121	0	0	0	0	0	0	0	0	2.85121	0	0	0	0	0	0	0	0
2.85528	0	0	0	0	0	0	0	0	2.85528	0	0	0	0	0	0	0	0	2.85528	0	0	0	0	0	0	0	0
2.85951	0	0	0	0	0	0	0	0	2.85951	0	0	0	0	0	0	0	0	2.85951	0	0	0	0	0	0	0	0
2.86358	0	0	0	0	0	0	0	0	2.86358	0	0	0	0	0	0	0	0	2.86358	0	0	0	0	0	0	0	0
2.86781	0	0	0	0	0	0	0	0	2.86781	0	0	0	0	0	0	0	0	2.86781	0	0	0	0	0	0	0	0
2.87204	0	0	0	0	0	0	0	0	2.87204	0	0	0	0	0	0	0	0	2.87204	0	0	0	0	0	0	0	0
2.87628	0	0	0	0	0	0	0	0	2.87628	0	0	0	0	0	0	0	0	2.87628	0	0	0	0	0	0	0	0
2.88051	0	0	0	0	0	0	0	0	2.88051	0	0	0	0	0	0	0	0	2.88051	0	0	0	0	0	0	0	0
2.88481	0	0	0	0	0	0	0	0	2.88481	0	0	0	0	0	0	0	0	2.88481	0	0	0	0	0	0	0	0
2.88888	0	0	0	0	0	0	0	0	2.88888	0	0	0	0	0	0	0	0	2.88888	0	0	0	0	0	0	0	0
2.89311	0	0	0	0	0	0	0	0	2.89311	0	0	0	0	0	0	0	0	2.89311	0	0	0	0	0	0	0	0
2.89735	0	0	0	0	0	0	0	0	2.89735	0	0	0	0	0	0	0	0	2.89735	0	0	0	0	0	0	0	0
2.90159	0	0	0	0	0	0	0	0	2.90159	0	0	0	0	0	0	0	0	2.90159	0	0	0	0	0	0	0	0
2.90583	0	0	0	0	0	0	0	0	2.90583	0	0	0	0	0	0	0	0	2.90583	0	0	0	0	0	0	0	0
2.9099	0	0	0	0	0	0	0	0	2.9099	0	0	0	0	0	0	0	0	2.9099	0	0	0	0	0	0	0	0
2.91395	0	0	0	0	0	0	0	0	2.91395	0	0	0	0	0	0	0	0	2.91395	0	0	0	0	0	0	0	0
2.91843	0	0	0	0	0	0	0	0	2.91843	0	0	0	0	0	0	0	0	2.91843	0	0	0	0	0	0	0	0
2.92266	0	0	0	0	0	0	0	0	2.92266	0	0	0	0	0	0	0	0	2.92266	0	0	0	0	0	0	0	0
2.9269	0	0	0	0	0	0	0	0	2.9269	0	0	0	0	0	0	0	0	2.9269	0	0	0	0	0	0	0	0
2.93114	0	0	0	0	0	0	0	0	2.93114	0	0	0	0	0	0	0	0	2.93114	0	0	0	0	0	0	0	0
2.93521	0	0	0	0	0	0	0	0	2.93521	0	0	0	0	0	0	0	0	2.93521	0	0	0	0	0	0	0	0
2.93945	0	0	0	0	0	0	0	0	2.93945	0	0	0	0	0	0	0	0	2.93945	0	0	0	0	0	0	0	0
2.94368	0	0	0	0	0	0	0	0	2.94368	0	0	0	0	0	0	0	0	2.94368	0	0	0	0	0	0	0	0
2.94791	0	0	0	0	0	0	0	0	2.94791	0	0	0	0	0	0	0	0	2.94791	0	0	0	0	0	0	0	0
2.9524	0	0	0	0	0	0	0	0	2.9524	0	0	0	0	0	0	0	0	2.9524	0	0	0	0	0	0	0	0
2.95668	0	0	0	0	0	0	0	0	2.95668	0	0	0	0	0	0	0	0	2.95668	0	0	0	0	0	0	0	0
2.96075	0	0	0	0	0	0	0	0	2.96075	0	0	0	0	0	0	0	0	2.96075	0	0	0	0	0	0	0	0
2.96499	0	0	0	0	0	0	0	0	2.96499	0	0	0	0	0	0	0	0	2.96499	0	0	0	0	0	0	0	0
2.9694	0	0	0	0	0	0	0	0	2.9694	0	0	0	0	0	0	0	0	2.9694	0	0	0	0	0	0	0	0
2.97364	0	0	0	0	0	0	0	0	2.97364	0	0	0	0	0	0	0	0	2.97364	0	0	0	0	0	0	0	0
2.97787	0	0	0	0	0	0	0	0	2.97787	0	0	0	0	0	0	0	0	2.97787	0	0	0	0	0	0	0	0
2.98212	0	0	0	0	0	0	0	0	2.98212	0	0	0	0	0	0	0	0	2.98212	0	0	0	0	0	0	0	0
2.9866	0	0	0	0	0	0	0	0	2.9866	0	0	0	0	0	0	0	0	2.9866	0	0	0	0	0	0	0	0
2.99084	0	0	0	0	0	0	0	0	2.99084	0	0	0	0	0	0	0	0	2.99084	0	0	0	0	0	0	0	0
2.99508	0	0	0	0	0	0	0	0	2.99508	0	0	0	0	0	0	0	0	2.99508	0	0	0	0	0	0	0	0
2.99931	0	0	0	0	0	0	0	0	2.99931	0	0	0	0	0	0	0	0	2.99931	0	0	0	0	0	0	0	0
3.00355	0	0	0	0	0	0	0	0	3.00355	0	0	0	0	0	0	0	0	3.00355	0	0	0	0	0	0	0	0
3.0078	0	0	0	0	0	0	0	0	3.0078	0	0	0	0	0	0	0	0	3.0078	0	0	0	0	0	0	0	0
3.012	0	0	0	0	0	0	0	0	3.012	0	0	0	0	0	0	0	0	3.012	0	0	0	0	0	0	0	0
3.01637	0	0	0	0	0	0	0	0	3.01637	0	0	0	0	0	0	0	0	3.01637	0	0	0	0	0	0	0	0
3.02066	0	0	0	0	0	0	0	0	3.02066	0	0	0	0	0	0	0	0	3.02066	0	0	0	0	0	0	0	0
3.0247	0	0	0	0	0	0	0	0	3.0247	0	0	0	0	0	0	0	0	3.0247	0	0	0	0	0	0	0	0
3.02895	0	0	0	0	0	0	0	0	3.02895	0	0	0	0	0	0	0	0	3.02895	0	0	0	0	0	0	0	0
3.03319	0	0	0	0	0	0	0	0	3.03319	0	0	0	0	0	0	0	0	3.03319	0	0	0	0	0	0	0	0
3.03742	0	0	0	0	0	0	0	0	3.03742	0	0	0	0	0	0	0	0	3.03742	0	0	0	0	0	0	0	0
3.04184	0	0	0	0	0	0	0	0	3.04184	0	0	0	0	0	0	0	0	3.04184	0	0	0	0	0	0	0	0
3.04607	0	0	0	0	0	0	0	0	3.04607	0	0	0	0	0	0	0	0	3.04607	0	0	0	0	0	0	0	0
3.05029	0	0	0	0	0	0	0	0	3.05029	0	0	0	0	0	0	0	0	3.05029	0	0	0	0	0	0	0	0
3.05459	0	0	0	0	0	0	0	0	3.05459	0	0	0	0	0	0	0	0	3.05459	0	0	0	0	0	0	0	0
3.05899	0	0	0	0	0	0	0	0	3.05899	0	0	0	0	0	0	0	0	3.05899	0	0	0	0	0	0	0	0
3.06322	0	0	0	0	0	0	0	0	3.06322	0	0	0	0	0	0	0	0	3.06322	0	0	0	0	0	0	0	0
3.06747	0	0	0	0	0	0	0	0	3.06747	0	0	0	0	0	0	0	0	3.06747	0	0	0	0	0	0	0	0
3.0717	0	0	0	0	0	0	0	0	3.0717	0	0	0	0	0	0	0	0	3.0717	0	0	0	0	0	0	0	0
3.0761	0	0	0	0	0	0	0	0	3.0761	0	0	0	0	0	0	0	0	3.0761	0	0	0	0	0	0	0	0
3.08036	0	0	0	0	0	0	0	0	3.08036	0	0	0	0	0	0	0	0	3.08036	0	0	0	0	0	0	0	0
3.0847	0	0	0	0	0	0	0	0	3.0847	0	0	0	0	0	0	0	0	3.0847	0	0	0	0	0	0	0	0
3.08882	0	0	0	0	0	0	0	0	3.08882	0	0	0	0	0	0	0	0	3.08882	0	0	0	0	0	0	0	0
3.09306	0	0	0	0	0	0	0	0	3.09306	0	0	0	0	0	0	0	0	3.09306	0	0	0	0	0	0	0	0
3.09746	0	0	0	0	0	0	0	0	3.09746	0	0	0	0	0	0	0	0	3.09746	0	0	0	0	0	0	0	0
3.1017	0	0	0	0	0	0	0	0	3.1017	0	0	0	0	0	0	0	0	3.1017	0	0	0	0	0	0	0	0
3.1061	0	0	0	0	0	0	0	0	3.1061	0	0	0	0	0	0	0	0	3.1061	0	0	0	0	0	0	0	0
3.11034	0	0	0	0	0	0	0	0	3.11034	0	0	0	0	0	0	0	0	3.11034	0	0	0	0	0	0	0	0
3.11457	0	0	0	0	0	0	0	0	3.11457	0	0	0	0	0	0	0	0	3.11457	0	0	0	0	0	0	0	0
3.11903	0	0	0	0	0	0	0	0	3.11903	0	0	0	0	0	0	0	0	3.11903	0	0	0	0	0	0	0	0
3.12328	0	0	0	0	0	0	0	0	3.12328	0	0	0	0	0	0	0	0	3.12328	0	0	0	0	0	0	0	0
3.12769	0	0	0	0	0	0	0	0	3.12769	0	0	0	0	0	0	0	0	3.12769	0	0	0	0	0	0	0	0
3.13193	0	0	0	0	0	0	0	0	3.13193	0	0	0	0	0	0	0	0	3.13193	0	0	0	0	0	0	0	0
3.13634	0	0	0	0	0	0	0	0	3.13634	0	0	0	0	0	0	0	0	3.13634	0	0	0	0	0	0	0	0
3.14056	0	0	0	0	0	0	0	0	3.14056	0	0	0	0	0	0	0	0	3.14056	0	0	0	0	0	0	0	0
3.14479	0	0	0	0	0	0	0	0	3.14479	0	0	0	0	0	0	0	0	3.14479	0	0	0	0	0	0	0	0
3.14903	0	0	0	0	0	0	0	0	3.14903	0	0	0	0	0	0	0	0	3.14903	0	0	0	0	0	0	0	0
3.15316	0	0	0	0	0	0	0	0	3.15316	0	0	0	0	0	0	0	0	3.15316	0	0	0	0	0	0	0	0
3.15757	0	0	0	0	0	0	0	0	3.15757	0	0	0	0	0	0	0	0	3.15757	0	0	0	0	0	0	0	0
3.16197	0	0	0	0	0	0	0	0	3.16197	0	0	0	0	0	0	0	0	3.16197	0	0	0	0	0	0	0	0
3.16639	0	0	0	0	0	0	0	0	3.16639	0	0	0	0	0	0	0	0	3.16639	0	0	0	0	0	0	0	0
3.17063	0	0	0	0	0	0	0	0	3.17063	0	0	0	0	0	0	0	0	3.17063	0	0	0	0	0	0	0	0
3.17484	0	0	0	0	0	0	0	0	3.17484	0	0	0	0	0	0	0	0	3.17484	0	0	0	0	0	0	0	0
3.17928	0	0	0	0	0	0	0	0	3.17928	0	0	0	0	0	0	0	0	3.17928	0	0	0	0	0	0	0	0
3.18371	0	0	0	0	0	0	0	0	3.18371	0	0	0	0	0	0	0	0	3.18371	0	0	0	0	0	0	0	0
3.1882	0	0	0	0	0	0	0	0	3.1882	0	0	0	0	0	0	0	0	3.1882	0	0	0	0	0	0	0	0
3.19245	0	0	0	0	0	0	0	0	3.19245	0	0	0	0	0	0	0	0	3.19245	0	0	0	0	0	0	0	0
3.19682	0	0	0	0	0	0	0	0	3.19682	0	0	0	0	0	0	0	0	3.19682	0	0	0	0	0	0	0	0
3.20106	0	0	0	0	0	0	0	0	3.20106	0	0	0	0	0	0	0	0	3.20106	0	0	0	0	0	0	0	0
3.20543	0	0	0	0	0	0	0	0	3.20543	0	0	0	0	0	0	0	0	3.20543	0	0	0	0	0	0	0	0
3.20983	0	0	0	0	0	0	0	0	3.20983	0	0	0	0	0	0	0	0	3.20983	0	0	0	0	0	0	0	0
3.21408	0	0	0	0	0	0	0	0	3.21408	0	0	0	0	0	0	0	0	3.21408	0	0	0	0	0	0	0	0
3.21838	0	0	0	0	0	0	0	0	3.21838	0	0	0	0	0	0	0	0	3.21838	0	0	0	0	0	0	0	0
3.22283	0	0	0	0	0	0	0	0	3.22283	0	0	0	0	0	0	0	0	3.22283	0	0	0	0	0	0	0	0
3.22717	0	0	0	0	0	0	0	0	3.22717	0	0	0	0	0	0	0	0	3.22717	0	0	0	0	0	0	0	0
3.23158	0	0	0	0	0	0	0	0	3.23158	0	0	0	0	0	0	0	0	3.23158	0	0	0	0	0	0	0	0
3.23589	0	0	0	0	0	0	0	0	3.23589	0	0	0	0	0	0	0	0	3.23589	0	0	0	0	0	0	0	0
3.24014	0	0	0	0	0	0	0	0	3.24014	0	0	0	0	0	0	0	0	3.24014	0	0	0	0	0	0	0	0
3.24457	0	0	0	0	0	0	0	0	3.24457	0	0	0	0	0	0	0	0	3.24457	0	0	0	0	0	0	0	0
3.24894	0	0	0	0	0	0	0	0	3.24894	0	0	0	0	0	0	0	0	3.24894	0	0	0	0	0	0	0	0
3.25323	0	0	0	0	0	0	0	0	3.25323	0	0	0	0	0	0	0	0	3.25323	0	0	0	0	0	0	0	0
3.25767	0	0	0	0	0	0	0	0	3.25767	0	0	0	0	0	0	0	0	3.25767	0	0	0	0	0	0	0	0
3.26212	0	0	0	0	0	0	0	0	3.26212	0	0	0	0	0	0	0	0	3.26212	0	0	0	0	0	0	0	0
3.26643	0	0	0	0	0	0	0	0	3.26643	0	0	0	0	0	0	0	0	3.26643	0	0	0	0	0	0	0	0
3.27068	0	0	0	0	0	0	0	0	3.27068	0	0	0	0	0	0	0	0	3.27068	0	0	0	0	0	0	0	0
3.27511	0	0	0	0	0	0	0	0	3.27511	0	0	0	0	0	0	0	0	3.27511	0	0	0	0	0	0	0	0
3.27949	0	0	0	0	0	0	0	0	3.27949	0	0	0	0	0	0	0	0	3.27949	0	0	0	0	0	0	0	0
3.28396	0	0	0	0	0	0	0	0	3.28396	0	0	0	0	0	0	0	0	3.28396	0	0	0	0	0	0	0	0
3.28836	0	0	0	0	0	0	0	0	3.28836	0	0	0	0	0	0	0	0	3.28836	0	0	0	0	0	0	0	0
3.29263	0	0	0	0	0	0	0	0	3.29263	0	0	0	0	0	0	0	0	3.29263	0	0	0	0	0	0	0	0
3.29695	0	0	0	0	0	0	0	0	3.29695	0	0	0	0	0	0	0	0	3.29695	0	0	0	0	0	0	0	0
3.30142	0	0	0	0	0	0	0	0	3.30142	0	0	0	0	0	0	0	0	3.30142	0	0	0	0	0	0	0	0
3.30566	0	0	0	0	0	0	0	0	3.30566	0	0	0	0	0	0	0	0	3.30566	0	0	0	0	0	0	0	0
3.30995	0	0	0	0	0	0	0	0	3.30995	0	0	0	0	0	0	0	0	3.30995	0	0	0	0	0	0	0	0
3.3142	0	0	0	0	0	0	0	0	3.3142	0	0	0	0	0	0	0	0	3.3142	0	0	0	0	0	0	0	0
3.31857	0	0	0	0	0	0	0	0	3.31857	0	0	0	0	0	0	0	0	3.31857	0	0	0	0	0	0	0	0
3.32296	0	0	0	0	0	0	0	0	3.32296	0	0	0	0	0	0	0	0	3.32296	0	0	0	0	0	0	0	0
3.32733	0	0	0	0	0	0	0	0	3.32733	0	0	0	0	0	0	0	0	3.32733	0	0	0	0	0	0	0	0
3.33175	0	0	0	0	0	0	0	0	3.33175	0	0	0	0	0	0	0	0	3.33175	0	0	0	0	0	0	0	0
3.33612	0	0	0	0	0	0	0	0	3.33612	0	0	0	0	0	0	0	0	3.33612	0	0	0	0	0	0	0	0
3.34054	0	0	0	0	0	0	0	0	3.34054	0	0	0	0	0	0	0	0	3.34054	0	0	0	0	0	0	0	0
3.34497	0	0	0	0	0	0	0	0	3.34497	0	0	0	0	0	0	0	0	3.34497	0	0	0	0	0	0	0	0
3.34943	0	0	0	0	0	0	0	0	3.34943	0	0	0	0	0	0	0	0	3.34943	0	0	0	0	0	0	0	0
3.35401	0	0	0	0	0	0	0	0	3.35401	0	0	0	0	0	0	0	0	3.35401	0	0	0	0	0	0	0	0
3.3583	0	0	0	0	0	0	0	0	3.3583	0	0	0	0	0	0	0	0	3.3583	0	0	0	0	0	0	0	0
3.3627	0	0	0	0	0	0	0	0	3.3627	0	0	0	0	0	0	0	0	3.3627	0	0	0	0	0	0	0	0
3.36709	0	0	0	0	0	0	0	0	3.36709	0	0	0	0	0	0	0	0	3.36709	0	0	0	0	0	0	0	0
3.3716	0	0	0	0	0	0	0	0	3.3716	0	0	0	0	0	0	0	0	3.3716	0	0	0	0	0	0	0	0
3.37583	0	0	0	0	0	0	0	0	3.37583	0	0	0	0	0	0	0	0	3.37583	0	0	0	0	0	0	0	0
3.38007	0	0	0	0	0	0	0	0	3.38007	0	0	0	0	0	0	0	0	3.38007	0	0	0	0	0	0	0	0
3.38438	0	0	0	0	0	0	0	0	3.38438	0	0	0	0	0	0	0	0	3.38438	0	0	0	0	0	0	0	0
3.38871	0	0	0	0	0	0	0	0	3.38871	0	0	0	0	0	0	0	0	3.38871	0	0	0	0	0	0	0	0
3.39303	0	0	0	0	0	0	0	0	3.39303	0	0	0	0	0	0	0	0	3.39303	0	0	0	0	0	0	0	0
3.39748	0	0	0	0	0	0	0	0	3.39748	0	0	0	0	0	0	0	0	3.39748	0	0	0	0	0	0	0	0
3.40191	0	0	0	0	0	0	0	0	3.40191	0	0	0	0	0	0	0	0	3.40191	0	0	0	0	0	0	0	0
3.40646	0	0	0	0	0	0	0	0	3.40646	0	0	0	0	0	0	0	0	3.40646	0	0	0	0	0	0	0	0
3.41077	0	0	0	0	0	0	0	0	3.41077	0	0	0	0	0	0	0	0	3.41077	0	0	0	0	0	0	0	0
3.41507	0	0	0	0	0	0	0	0	3.41507	0	0	0	0	0	0	0	0	3.41507	0	0	0	0	0	0	0	0
3.41963	0	0	0	0	0	0	0	0	3.41963	0	0	0	0	0	0	0	0	3.41963	0	0	0	0	0	0	0	0
3.42408	0	0	0	0	0	0	0	0	3.42408	0	0	0	0	0	0	0	0	3.42408	0	0	0	0	0	0	0	0
3.42834	0	0	0	0	0	0	0	0	3.42834	0	0	0	0	0	0	0	0	3.42834	0	0	0	0	0	0	0	0
3.43264	0	0	0	0	0	0	0	0	3.43264	0	0	0	0	0	0	0	0	3.43264	0	0	0	0	0	0	0	0
3.43701	0	0	0	0	0	0	0	0	3.43701	0	0	0	0	0	0	0	0	3.43701	0	0	0	0	0	0	0	0
3.44158	0	0	0	0	0	0	0	0	3.44158	0	0	0	0	0	0	0	0	3.44158	0	0	0	0	0	0	0	0
3.44592	0	0	0	0	0	0	0	0	3.44592	0	0	0	0	0	0	0	0	3.44592	0	0	0	0	0	0	0	0
3.45037	0	0	0	0	0	0	0	0	3.45037	0	0	0	0	0	0	0	0	3.45037	0	0	0	0	0	0	0	0
3.45483	0	0	0	0	0	0	0	0	3.45483	0	0	0	0	0	0	0	0	3.45483	0	0	0	0	0	0	0	0
3.45933	0	0	0	0	0	0	0	0	3.45933	0	0	0	0	0	0	0	0	3.45933	0	0	0	0	0	0	0	0
3.46383	0	0	0	0	0	0	0	0	3.46383	0	0	0	0	0	0	0	0	3.46383	0	0	0	0	0	0	0	0
3.4681	0	0	0	0	0	0	0	0	3.4681	0	0	0	0	0	0	0	0	3.4681	0	0	0	0	0	0	0	0
3.47236	0	0	0	0	0	0	0	0	3.47236	0	0	0	0	0	0	0	0	3.47236	0	0	0	0	0	0	0	0
3.47678	0	0	0	0	0	0	0	0	3.47678	0	0	0	0	0	0	0	0	3.47678	0	0	0	0	0	0	0	0
3.4812	0	0	0	0	0	0	0	0	3.4812	0	0	0	0	0	0	0	0	3.4812	0	0	0	0	0	0	0	0
3.48552	0	0	0	0	0	0	0	0	3.48552	0	0	0	0	0	0	0	0	3.48552	0	0	0	0	0	0	0	0
3.4899	0	0	0	0	0	0	0	0	3.4899	0	0	0	0	0	0	0	0	3.4899	0	0	0	0	0	0	0	0
3.49416	0	0	0	0	0	0	0	0	3.49416	0	0	0	0	0	0	0	0	3.49416	0	0	0	0	0	0	0	0
3.49839	0	0	0	0	0	0	0	0	3.49839	0	0	0	0	0	0	0	0	3.49839	0	0	0	0	0	0	0	0
3.50283	0	0	0	0	0	0	0	0	3.50283	0	0	0	0	0	0	0	0	3.50283	0	0	0	0	0	0	0	0
3.50725	0	0	0	0	0	0	0	0	3.50725	0	0	0	0	0	0	0	0	3.50725	0	0	0	0	0	0	0	0
3.51166	0	0	0	0	0	0	0	0	3.51166	0	0	0	0	0	0	0	0	3.51166	0	0	0	0	0	0	0	0
3.51618	0	0	0	0	0	0	0	0	3.51618	0	0	0	0	0	0	0	0	3.51618	0	0	0	0	0	0	0	0
3.52056	0	0	0	0	0	0	0	0	3.52056	0	0	0	0	0	0	0	0	3.52056	0	0	0	0	0	0	0	0
3.52483	0	0	0	0	0	0	0	0	3.52483	0	0	0	0	0	0	0	0	3.52483	0	0	0	0	0	0	0	0
3.52938	0	0	0	0	0	0	0	0	3.52938	0	0	0	0	0	0	0	0	3.52938	0	0	0	0	0	0	0	0
3.5338	0	0	0	0	0	0	0	0	3.5338	0	0	0	0	0	0	0	0	3.5338	0	0	0	0	0	0	0	0
3.53805	0	0	0	0	0	0	0	0	3.53805	0	0	0	0	0	0	0	0	3.53805	0	0	0	0	0	0	0	0
3.5423	0	0	0	0	0	0	0	0	3.5423	0	0	0	0	0	0	0	0	3.5423	0	0	0	0	0	0	0	0
3.54672	0	0	0	0	0	0	0	0	3.54672	0	0	0	0	0	0	0	0	3.54672	0	0	0	0	0	0	0	0
3.55104	0	0	0	0	0	0	0	0	3.55104	0	0	0	0	0	0	0	0	3.55104	0	0	0	0	0	0	0	0
3.55536	0	0	0	0	0	0	0	0	3.55536	0	0	0	0	0	0	0	0	3.55536	0	0	0	0	0	0	0	0
3.55978	0	0	0	0	0	0	0	0	3.55978	0	0	0	0	0	0	0	0	3.55978	0	0	0	0	0	0	0	0
3.56421	0	0	0	0	0	0	0	0	3.56421	0	0	0	0	0	0	0	0	3.56421	0	0	0	0	0	0	0	0
3.56863	0	0	0	0	0	0	0	0	3.56863	0	0	0	0	0	0	0	0	3.56863	0	0	0	0	0	0	0	0
3.57305	0	0	0	0	0	0	0	0	3.57305	0	0	0	0	0	0	0	0	3.57305	0	0	0	0	0	0	0	0
3.57745	0	0	0	0	0	0	0	0	3.57745	0	0	0	0	0	0	0	0	3.57745	0	0	0	0	0	0	0	0
3.58186	0	0	0	0	0	0	0	0	3.58186	0	0	0	0	0	0	0	0	3.58186	0	0	0	0	0	0	0	0
3.58618	0	0	0	0	0	0	0	0	3.58618	0	0	0	0	0	0	0	0	3.58618	0	0	0	0	0	0	0	0
3.59042	0	0	0	0	0	0	0	0	3.59042	0	0	0	0	0	0	0	0	3.59042	0	0	0	0	0	0	0	0
3.59467	0	0	0	0	0	0	0	0	3.59467	0	0	0	0	0	0	0	0	3.59467	0	0	0	0	0	0	0	0
3.5989	0	0	0	0	0	0	0	0	3.5989	0	0	0	0	0	0	0	0	3.5989	0	0	0	0	0	0	0	0
3.60347	0	0	0	0	0	0	0	0	3.60347	0	0	0	0	0	0	0	0	3.60347	0	0	0	0	0	0	0	0
3.60772	0	0	0	0	0	0	0	0	3.60772	0	0	0	0	0	0	0	0	3.60772	0	0	0	0	0	0	0	0
3.61214	0	0	0	0	0	0	0	0	3.61214	0	0	0	0	0	0	0	0	3.61214	0	0	0	0	0	0	0	0
3.61656	0	0	0	0	0	0	0	0	3.61656	0	0	0	0	0	0	0	0	3.61656	0	0	0	0	0	0	0	0
3.62102	0	0	0	0	0	0	0	0	3.62102	0	0	0	0	0	0	0	0	3.62102	0	0	0	0	0	0	0	0
3.62544	0	0	0	0	0	0	0	0	3.62544	0	0	0	0	0	0	0	0	3.62544	0	0	0	0	0	0	0	0
3.62986	0	0	0	0	0	0	0	0	3.62986	0	0	0	0	0	0	0	0	3.62986	0	0	0	0	0	0	0	0
3.63429	0	0	0	0	0	0	0	0	3.63429	0	0	0	0	0	0	0	0	3.63429	0	0	0	0	0	0	0	0
3.63853	0	0	0	0	0	0	0	0	3.63853	0	0	0	0	0	0	0	0	3.63853	0	0	0	0	0	0	0	0
3.64276	0	0	0	0	0	0	0	0	3.64276	0	0	0	0	0	0	0	0	3.64276	0	0	0	0	0	0	0	0
3.64718	0	0	0	0	0	0	0	0	3.64718	0	0	0	0	0	0	0	0	3.64718	0	0	0	0	0	0	0	0
3.65183	0	0	0	0	0	0	0	0	3.65183	0	0	0	0	0	0	0	0	3.65183	0	0	0	0	0	0	0	0
3.65625	0	0	0	0	0	0	0	0	3.65625	0	0	0	0	0	0	0	0	3.65625	0	0	0	0	0	0	0	0
3.66069	0	0	0	0	0	0	0	0	3.66069	0	0	0	0	0	0	0	0	3.66069	0	0	0	0	0	0	0	0
3.66509	0	0	0	0	0	0	0	0	3.66509	0	0	0	0	0	0	0	0	3.66509	0	0	0	0	0	0	0	0
3.66952	0	0	0	0	0	0	0	0	3.66952	0	0	0	0	0	0	0	0	3.66952	0	0	0	0	0	0	0	0
3.67375	0	0	0	0	0	0	0	0	3.67375	0	0	0	0	0	0	0	0	3.67375	0	0	0	0	0	0	0	0
3.67798	0	0	0	0	0	0	0	0	3.67798	0	0	0	0	0	0	0	0	3.67798	0	0	0	0	0	0	0	0
3.68223	0	0	0	0	0	0	0	0	3.68223	0	0	0	0	0	0	0	0	3.68223	0	0	0	0	0	0	0	0
3.68672	0	0	0	0	0	0	0	0	3.68672	0	0	0	0	0	0	0	0	3.68672	0	0	0	0	0	0	0	0
3.69095	0	0	0	0	0	0	0	0	3.69095	0	0	0	0	0	0	0	0	3.69095	0	0	0	0	0	0	0	0
3.6952	0	0	0	0	0	0	0	0	3.6952	0	0	0	0	0	0	0	0	3.6952	0	0	0	0	0	0	0	0
3.69943	0	0	0	0	0	0	0	0	3.69943	0	0	0	0	0	0	0	0	3.69943	0	0	0	0	0	0	0	0
3.7035	0	0	0	0	0	0	0	0	3.7035	0	0	0	0	0	0	0	0	3.7035	0	0	0	0	0	0	0	0
3.70757	0	0	0	0	0	0	0	0	3.70757	0	0	0	0	0	0	0	0	3.70757	0	0	0	0	0	0	0	0
3.71182	0	0	0	0	0	0	0	0	3.71182	0	0	0	0	0	0	0	0	3.71182	0	0	0	0	0	0	0	0
3.71605	0	0	0	0	0	0	0	0	3.71605	0	0	0	0	0	0	0	0	3.71605	0	0	0	0	0	0	0	0
3.72018	0	0	0	0	0	0	0	0	3.72018	0	0	0	0	0	0	0	0	3.72018	0	0	0	0	0	0	0	0
3.72425	0	0	0	0	0	0	0	0	3.72425	0	0	0	0	0	0	0	0	3.72425	0	0	0	0	0	0	0	0
3.72831	0	0	0	0	0	0	0	0	3.72831	0	0	0	0	0	0	0	0	3.72831	0	0	0	0	0	0	0	0
3.73222	0	0	0	0	0	0	0	0	3.73222	0	0	0	0	0	0	0	0	3.73222	0	0	0	0	0	0	0	0
3.73628	0	0	0	0	0	0	0	0	3.73628	0	0	0	0	0	0	0	0	3.73628	0	0	0	0	0	0	0	0
3.74016	0	0	0	0	0	0	0	0	3.74016	0	0	0	0	0	0	0	0	3.74016	0	0	0	0	0	0	0	0
3.74406	0	0	0	0	0	0	0	0	3.74406	0	0	0	0	0	0	0	0	3.74406	0	0	0	0	0	0	0	0
3.74795	0	0	0	0	0	0	0	0	3.74795	0	0	0	0	0	0	0	0	3.74795	0	0	0	0	0	0	0	0
3.75172	0	0	0	0	0	0	0	0	3.75172	0	0	0	0	0	0	0	0	3.75172	0	0	0	0	0	0	0	0
3.75562	0	0	0	0	0	0	0	0	3.75562	0	0	0	0	0	0	0	0	3.75562	0	0	0	0	0	0	0	0
3.7595	0	0	0	0	0	0	0	0	3.7595	0	0	0	0	0	0	0	0	3.7595	0	0	0	0	0	0	0	0
3.76322	0	0	0	0	0	0	0	0	3.76322	0	0	0	0	0	0	0	0	3.76322	0	0	0	0	0	0	0	0
3.76709	0	0	0	0	0	0	0	0	3.76709	0	0	0	0	0	0	0	0	3.76709	0	0	0	0	0	0	0	0
3.7708	0	0	0	0	0	0	0	0	3.7708	0	0	0	0	0	0	0	0	3.7708	0	0	0	0	0	0	0	0
3.7745	0	0	0	0	0	0	0	0	3.7745	0	0	0	0	0	0	0	0	3.7745	0	0	0	0	0	0	0	0
3.77822	0	0	0	0	0	0	0	0	3.77822	0	0	0	0	0	0	0	0	3.77822	0	0	0	0	0	0	0	0
3.78192	0	0	0	0	0	0	0	0	3.78192	0	0	0	0	0	0	0	0	3.78192	0	0	0	0	0	0	0	0
3.78566	0	0	0	0	0	0	0	0	3.78566	0	0	0	0	0	0	0	0	3.78566	0	0	0	0	0	0	0	0
3.78939	0	0	0	0	0	0	0	0	3.78939	0	0	0	0	0	0	0	0	3.78939	0	0	0	0	0	0	0	0
3.79308	0	0	0	0	0	0	0	0	3.79308	0	0	0	0	0	0	0	0	3.79308	0	0	0	0	0	0	0	0
3.79679	0	0	0	0	0	0	0	0	3.79679	0	0	0	0	0	0	0	0	3.79679	0	0	0	0	0	0	0	0
3.80051	0	0	0	0	0	0	0	0	3.80051	0	0	0	0	0	0	0	0	3.80051	0	0	0	0	0	0	0	0
3.80421	0	0	0	0	0	0	0	0	3.80421	0	0	0	0	0	0	0	0	3.80421	0	0	0	0	0	0	0	0
3.80792	0	0	0	0	0	0	0	0	3.80792	0	0	0	0	0	0	0	0	3.80792	0	0	0	0	4844	0	0	0
3.81162	0	0	0	0	0	0	0	0	3.81162	0	0	0	0	0	0	0	0	3.81162	0	0	0	0	0	0	0	0
3.8153	0	0	0	0	0	0	0	0	3.8153	0	0	0	0	0	0	0	0	3.8153	0	0	0	0	0	0	0	0
3.81908	0	0	0	0	0	0	0	0	3.81908	0	0	0	0	0	0	0	0	3.81908	0	0	0	0	0	0	0	0
3.82278	0	0	0	0	0	0	0	0	3.82278	0	0	0	0	0	0	0	0	3.82278	0	0	0	0	0	0	0	0
3.82648	0	0	0	0	0	0	0	0	3.82648	0	0	0	0	0	0	0	0	3.82648	0	0	0	0	0	0	0	0
3.8302	0	0	0	0	0	0	0	0	3.8302	0	0	0	0	0	0	0	0	3.8302	0	0	0	0	0	0	0	0
3.83389	0	0	0	0	0	0	0	0	3.83389	0	0	0	0	0	0	0	0	3.83389	0	0	0	0	0	0	0	0
3.83759	0	0	0	0	0	0	0	0	3.83759	0	0	0	0	0	0	0	0	3.83759	0	0	0	0	0	0	0	0
3.84131	0	0	0	0	0	0	0	0	3.84131	0	0	0	0	0	0	0	0	3.84131	0	0	0	0	0	0	0	0
3.845	0	0	0	0	0	0	0	0	3.845	0	0	0	0	0	0	0	0	3.845	0	0	0	0	0	0	0	0
3.84872	0	0	0	0	0	0	0	0	3.84872	0	0	0	0	0	0	0	0	3.84872	0	0	0	0	0	0	0	0
3.85248	0	0	0	0	0	0	0	0	3.85248	0	0	0	0	0	0	0	0	3.85248	0	0	0	0	0	0	0	0
3.85618	0	0	0	0	0	0	0	0	3.85618	0	0	0	0	0	0	0	0	3.85618	0	0	0	0	0	0	0	0
3.8599	0	0	0	0	0	0	0	0	3.8599	0	0	0	0	0	0	0	0	3.8599	0	0	0	0	0	0	0	0
3.86361	0	0	0	0	0	0	0	0	3.86361	0	0	0	0	0	0	0	0	3.86361	0	0	0	0	0	0	0	0
3.8675	0	0	0	0	0	0	0	0	3.8675	0	0	0	0	0	0	0	0	3.8675	0	0	0	0	0	0	0	0
3.87121	0	0	0	0	0	0	0	0	3.87121	0	0	0	0	0	0	0	0	3.87121	0	0	0	0	0	0	0	0
3.87508	0	0	0	0	0	0	0	0	3.87508	0	0	0	0	0	0	0	0	3.87508	0	0	0	0	0	0	0	0
3.87896	0	0	0	0	0	0	0	0	3.87896	0	0	0	0	0	0	0	0	3.87896	0	0	0	0	0	0	0	0
3.88286	0	0	0	0	0	0	0	0	3.88286	0	0	0	0	0	0	0	0	3.88286	0	0	0	0	0	0	0	0
3.88681	0	0	0	0	0	0	0	0	3.88681	0	0	0	0	0	0	0	0	3.88681	0	0	0	0	0	0	0	0
3.89052	0	0	0	0	0	0	0	0	3.89052	0	0	0	0	0	0	0	0	3.89052	0	0	0	0	0	0	0	0
3.89442	0	0	0	0	0	0	0	0	3.89442	0	0	0	0	0	0	0	0	3.89442	0	0	0	0	0	0	0	0
3.89832	0	0	0	0	0	0	0	0	3.89832	0	0	0	0	0	0	0	0	3.89832	0	0	0	0	0	0	0	0
3.90221	0	0	0	0	0	0	0	0	3.90221	0	0	0	0	0	0	0	0	3.90221	0	0	0	0	0	0	0	0
3.90627	0	0	0	0	0	0	0	0	3.90627	0	0	0	0	0	0	0	0	3.90627	0	0	0	0	0	0	0	0
3.91017	0	0	0	0	0	0	0	0	3.91017	0	0	0	0	0	0	0	0	3.91017	0	0	0	0	0	0	0	0
3.91407	0	0	0	0	0	0	0	0	3.91407	0	0	0	0	0	0	0	0	3.91407	0	0	0	0	0	0	0	0
3.91802	0	0	0	0	0	0	0	0	3.91802	0	0	0	0	0	0	0	0	3.91802	0	0	0	0	0	0	0	0
3.92208	0	0	0	0	0	0	0	0	3.92208	0	0	0	0	0	0	0	0	3.92208	0	0	0	0	0	0	0	0
3.92615	0	0	0	0	0	0	0	0	3.92615	0	0	0	0	0	0	0	0	3.92615	0	0	0	0	0	0	0	0
3.93022	0	0	0	0	0	0	0	0	3.93022	0	0	0	0	0	0	0	0	3.93022	0	0	0	0	0	0	0	0
3.93429	0	0	0	0	0	0	0	0	3.93429	0	0	0	0	0	0	0	0	3.93429	0	0	0	0	0	0	0	0
3.93835	0	0	0	0	0	0	0	0	3.93835	0	0	0	0	0	0	0	0	3.93835	0	0	0	0	0	0	0	0
3.94244	0	0	0	0	0	0	0	0	3.94244	0	0	0	0	0	0	0	0	3.94244	0	0	0	0	0	0	0	0
3.94668	0	0	0	0	0	0	0	0	3.94668	0	0	0	0	0	0	0	0	3.94668	0	0	0	0	0	0	0	0
3.95063	0	0	0	0	0	0	0	0	3.95063	0	0	0	0	0	0	0	0	3.95063	0	0	0	0	0	0	0	0
3.95472	0	0	0	0	0	0	0	0	3.95472	0	0	0	0	0	0	0	0	3.95472	0	0	0	0	0	0	0	0
3.9588	0	0	0	0	0	0	0	0	3.9588	0	0	0	0	0	0	0	0	3.9588	0	0	0	0	0	0	0	0
3.9627	0	0	0	0	0	0	0	0	3.9627	0	0	0	0	0	0	0	0	3.9627	0	0	0	0	0	0	0	0
3.96678	0	0	0	0	0	0	0	0	3.96678	0	0	0	0	0	0	0	0	3.96678	0	0	0	0	0	0	0	0
3.97085	0	0	0	0	0	0	0	0	3.97085	0	0	0	0	0	0	0	0	3.97085	0	0	0	0	0	0	0	0
3.97493	0	0	0	0	0	0	0	0	3.97493	0	0	0	0	0	0	0	0	3.97493	0	0	0	0	0	0	0	0
3.97901	0	0	0	0	0	0	0	0	3.97901	0	0	0	0	0	0	0	0	3.97901	0	0	0	0	0	0	0	0
3.98308	0	0	0	0	0	0	0	0	3.98308	0	0	0	0	0	0	0	0	3.98308	0	0	0	0	0	0	0	0
3.98721	0	0	0	0	0	0	0	0	3.98721	0	0	0	0	0	0	0	0	3.98721	0	0	0	0	0	0	0	0
3.99131	0	0	0	0	0	0	0	0	3.99131	0	0	0	0	0	0	0	0	3.99131	0	0	0	0	0	0	0	0
3.99505	0	0	0	0	0	0	0	0	3.99505	0	0	0	0	0	0	0	0	3.99505	0	0	0	0	0	0	0	0
3.99913	0	0	0	0	0	0	0	0	3.99913	0	0	0	0	0	0	0	0	3.99913	0	0	0	0	0	0	0	0
4.00286	0	0	0	0	0	0	0	0	4.00286	0	0	0	0	0	0	0	2574	4.00286	0	0	0	0	0	0	0	0
4.00694	0	0	0	0	0	0	0	0	4.00694	0	0	0	0	0	0	0	0	4.00694	0	0	0	0	0	0	0	0
4.01086	0	0	0	0	0	0	0	0	4.01086	0	0	0	0	0	0	0	0	4.01086	0	0	0	0	0	0	0	0
4.01459	0	0	0	0	0	0	0	0	4.01459	0	0	0	0	0	0	0	0	4.01459	0	0	0	0	0	0	0	0
4.01854	0	0	0	0	0	0	0	0	4.01854	0	0	0	0	0	0	0	0	4.01854	0	0	0	0	0	0	0	0
4.02264	0	0	0	0	0	0	0	0	4.02264	0	0	0	0	0	0	0	0	4.02264	0	0	0	0	0	0	0	0
4.02638	0	0	0	0	0	0	0	0	4.02638	0	0	0	0	0	0	0	0	4.02638	0	0	0	0	0	0	0	0
4.03011	0	0	0	0	0	0	0	0	4.03011	0	0	0	0	0	0	0	0	4.03011	0	0	0	0	0	0	0	0
4.03401	0	0	0	0	0	0	0	0	4.03401	0	0	0	0	0	0	0	0	4.03401	0	0	0	0	0	0	0	0
4.03792	0	0	0	0	0	0	0	0	4.03792	0	0	0	0	0	0	0	0	4.03792	0	0	0	0	0	0	0	0
4.04183	0	0	0	0	0	0	0	0	4.04183	0	0	0	0	0	0	0	0	4.04183	0	0	0	0	0	0	0	0
4.04573	0	0	0	0	0	0	0	0	4.04573	0	0	0	0	0	0	0	0	4.04573	0	0	0	0	0	0	0	0
4.04946	0	0	0	0	0	0	0	0	4.04946	0	0	0	0	0	0	0	0	4.04946	0	0	0	0	0	0	0	0
4.05346	0	0	0	0	0	0	0	0	4.05346	0	0	0	0	0	0	0	0	4.05346	0	0	0	0	0	0	0	0
4.05736	0	0	0	0	0	0	0	0	4.05736	0	0	0	0	0	0	0	0	4.05736	0	0	0	0	0	0	0	0
4.06128	0	0	0	0	0	0	0	0	4.06128	0	0	0	0	0	0	0	0	4.06128	0	0	0	0	0	0	0	0
4.06501	0	0	0	0	0	0	0	0	4.06501	0	0	0	0	0	0	0	0	4.06501	0	0	0	0	0	0	0	0
4.06874	0	0	0	0	0	0	0	0	4.06874	0	0	0	0	0	0	0	0	4.06874	0	0	0	0	0	0	0	0
4.07264	0	0	0	0	0	0	0	0	4.07264	0	0	0	0	0	0	0	0	4.07264	0	0	0	0	0	0	0	0
4.07656	0	0	0	0	0	0	0	0	4.07656	0	0	0	0	0	0	0	0	4.07656	0	0	0	0	0	0	0	0
4.08029	0	0	0	0	0	0	0	0	4.08029	0	0	0	0	0	0	0	0	4.08029	0	0	0	0	0	0	0	0
4.08409	0	0	0	0	0	0	0	0	4.08409	0	0	0	0	0	0	0	0	4.08409	0	0	0	0	0	0	0	0
4.08782	0	0	0	0	0	0	0	0	4.08782	0	0	0	0	0	0	0	0	4.08782	0	0	0	0	0	0	0	0
4.09174	0	0	0	0	0	0	0	0	4.09174	0	0	0	0	0	0	0	0	4.09174	0	0	0	0	0	0	0	0
4.09547	0	0	0	0	0	0	0	0	4.09547	0	0	0	0	0	0	0	0	4.09547	0	0	0	0	0	0	0	0
4.09937	0	0	0	0	0	0	0	0	4.09937	0	0	0	0	0	0	0	0	4.09937	0	0	0	0	0	0	0	0
4.1031	0	0	0	0	0	0	0	0	4.1031	0	0	0	0	0	0	0	0	4.1031	0	0	0	0	0	0	0	0
4.10686	0	0	0	0	0	0	0	0	4.10686	0	0	0	0	0	0	0	0	4.10686	0	0	0	0	0	0	0	0
4.11078	0	0	0	0	0	0	0	0	4.11078	0	0	0	0	0	0	0	0	4.11078	0	0	0	0	0	0	0	0
4.11468	0	0	0	0	0	0	0	0	4.11468	0	0	0	0	0	0	0	0	4.11468	0	0	0	0	0	0	0	0
4.11857	0	0	0	0	0	0	0	0	4.11857	0	0	0	0	0	0	0	0	4.11857	0	0	0	0	0	0	0	0
4.1225	0	0	0	0	0	0	0	0	4.1225	0	0	0	0	0	0	0	0	4.1225	0	0	0	0	0	0	0	0
4.12643	0	0	0	0	0	0	0	0	4.12643	0	0	0	0	0	0	0	0	4.12643	0	0	0	0	0	0	0	0
4.13018	0	0	0	0	0	0	0	0	4.13018	0	0	0	0	0	0	0	0	4.13018	0	0	0	0	0	0	0	0
4.13393	0	0	0	0	0	0	0	0	4.13393	0	0	0	0	0	0	0	0	4.13393	0	0	0	0	0	0	0	0
4.13784	0	0	0	0	0	0	0	0	4.13784	0	0	0	0	0	0	0	0	4.13784	0	0	0	0	0	0	0	0
4.14177	0	0	0	0	0	0	0	0	4.14177	0	0	0	0	0	0	0	0	4.14177	0	0	0	0	0	0	0	0
4.14553	0	0	0	0	0	0	0	0	4.14553	0	0	0	0	0	0	0	0	4.14553	0	0	0	0	0	0	2732	0
4.14944	0	0	0	0	0	0	0	0	4.14944	0	0	0	0	0	0	0	0	4.14944	0	0	0	0	0	11736	0	0
4.15334	0	0	0	0	0	0	0	0	4.15334	0	0	0	0	0	0	0	0	4.15334	0	0	0	0	0	0	0	0
4.15717	0	0	0	0	0	0	0	0	4.15717	0	0	0	0	0	0	0	0	4.15717	0	0	0	0	0	0	0	0
4.16108	0	0	0	0	0	0	0	0	4.16108	0	0	0	0	0	0	0	0	4.16108	0	0	0	0	0	0	0	0
4.16502	0	0	0	0	0	0	0	0	4.16502	0	0	0	0	0	0	0	0	4.16502	0	0	0	0	0	0	0	0
4.1689	0	0	0	0	0	0	0	0	4.1689	0	0	0	0	0	0	0	0	4.1689	0	0	0	0	0	0	0	0
4.17279	0	0	0	0	0	0	0	0	4.17279	0	0	0	0	0	0	0	0	4.17279	0	0	0	0	0	0	0	0
4.17652	0	0	0	0	0	0	0	0	4.17652	0	0	0	0	0	0	0	0	4.17652	0	0	0	0	0	0	0	0
4.18044	0	0	0	0	0	0	0	0	4.18044	0	0	0	0	0	0	0	0	4.18044	0	0	0	0	0	0	0	0
4.1844	0	0	0	0	0	0	0	0	4.1844	0	0	0	0	0	0	0	0	4.1844	0	0	0	0	0	0	0	0
4.18814	0	0	0	0	0	0	0	0	4.18814	0	0	0	0	0	0	0	0	4.18814	0	0	0	0	0	0	0	0
4.19203	0	0	0	0	0	0	0	0	4.19203	0	0	0	0	0	0	0	0	4.19203	0	0	0	0	0	0	0	0
4.19576	0	0	0	0	0	0	0	0	4.19576	0	0	0	0	0	0	0	0	4.19576	0	0	0	0	0	0	0	0
4.19967	0	0	0	0	0	0	0	0	4.19967	0	0	0	0	0	0	0	0	4.19967	0	0	0	0	0	0	0	0
4.20341	0	0	0	0	0	0	0	0	4.20341	0	0	0	0	0	0	0	0	4.20341	0	0	0	0	0	0	0	0
4.20714	0	0	0	0	0	0	0	0	4.20714	0	0	0	0	0	0	0	0	4.20714	0	0	0	0	0	0	0	0
4.21104	0	0	0	0	0	0	0	0	4.21104	0	0	0	0	0	0	0	0	4.21104	0	0	0	0	0	0	0	0
4.21478	0	0	0	0	0	0	0	0	4.21478	0	0	0	0	0	0	0	0	4.21478	0	0	0	0	0	0	0	0
4.21874	0	0	0	0	0	0	0	0	4.21874	0	0	0	0	0	0	0	0	4.21874	0	0	0	0	0	0	0	0
4.22264	0	0	0	0	0	0	0	0	4.22264	0	0	0	0	0	0	0	0	4.22264	0	0	0	0	0	0	0	0
4.22637	0	0	0	0	0	0	0	0	4.22637	0	0	0	0	0	0	0	0	4.22637	0	0	0	0	0	0	0	0
4.23012	0	0	0	0	0	0	0	0	4.23012	0	0	0	0	0	0	0	0	4.23012	0	0	0	0	0	0	0	0
4.23402	0	0	0	0	0	0	0	0	4.23402	0	0	0	0	0	0	0	0	4.23402	0	0	0	0	0	0	0	0
4.23792	0	0	0	0	0	0	0	0	4.23792	0	0	0	0	0	0	0	0	4.23792	0	0	0	0	0	0	0	0
4.24165	0	0	0	0	0	0	0	0	4.24165	0	0	0	0	0	0	0	0	4.24165	0	0	0	0	0	0	0	0
4.24557	0	0	0	0	0	0	0	0	4.24557	0	0	0	0	0	0	0	0	4.24557	0	0	0	0	0	0	0	0
4.24947	0	0	0	0	0	0	0	0	4.24947	0	0	0	0	0	0	0	0	4.24947	0	0	0	0	0	0	0	0
4.25327	0	0	0	0	0	0	0	0	4.25327	0	0	0	0	0	0	0	0	4.25327	0	0	0	0	0	0	0	0
4.25718	0	0	0	0	0	0	0	0	4.25718	0	0	0	0	0	0	0	0	4.25718	0	0	0	0	0	0	0	0
4.26091	0	0	0	0	0	0	0	0	4.26091	0	0	0	0	0	0	0	0	4.26091	0	0	0	0	0	0	0	0
4.26483	0	0	0	0	0	0	0	0	4.26483	0	0	0	0	0	0	0	0	4.26483	0	0	0	0	0	0	0	0
4.26856	0	0	0	0	0	0	0	0	4.26856	0	0	0	0	0	0	0	0	4.26856	0	0	0	0	0	0	0	0
4.27231	0	0	0	0	0	0	0	0	4.27231	0	0	0	0	0	0	0	0	4.27231	0	0	0	0	0	0	0	0
4.27604	0	0	0	0	0	0	0	0	4.27604	0	0	0	0	0	0	0	0	4.27604	0	0	0	0	0	0	0	0
4.27979	0	0	0	0	0	0	0	0	4.27979	0	0	0	0	0	0	0	0	4.27979	0	0	0	0	0	0	0	0
4.2837	0	0	0	0	0	0	0	0	4.2837	0	0	0	0	0	0	0	0	4.2837	0	0	0	0	0	0	0	0
4.2875	0	0	0	0	0	0	0	0	4.2875	0	0	0	0	0	0	0	0	4.2875	0	0	0	0	0	0	0	0
4.29142	0	0	0	0	0	0	0	0	4.29142	0	0	0	0	0	0	0	0	4.29142	0	0	0	0	0	0	0	0
4.29533	0	0	0	0	0	0	0	0	4.29533	0	0	0	0	0	0	0	0	4.29533	0	0	0	0	0	0	0	0
4.29907	0	0	0	0	0	0	0	0	4.29907	0	0	0	0	0	0	0	0	4.29907	0	0	0	0	0	0	0	0
4.30281	0	0	0	0	0	0	0	0	4.30281	0	0	0	0	0	0	0	0	4.30281	0	0	0	0	0	0	0	0
4.30673	9866	9866	9866	9866	0	0	0	0	4.30673	0	0	0	0	0	0	0	0	4.30673	9866	9866	9866	9866	0	0	0	0
4.31064	0	0	0	0	0	0	0	0	4.31064	0	0	0	0	0	0	0	0	4.31064	0	0	0	0	0	0	0	0
4.31441	0	0	0	0	0	0	0	0	4.31441	0	0	0	0	0	0	0	0	4.31441	0	0	0	0	0	0	0	0
4.31821	0	0	0	0	0	0	0	0	4.31821	0	0	0	0	0	0	0	0	4.31821	0	0	0	0	0	0	0	0
4.32197	0	0	0	0	0	0	0	0	4.32197	0	0	0	0	0	0	0	0	4.32197	0	0	0	0	0	4144	0	0
4.32571	0	0	0	0	0	0	0	0	4.32571	0	0	0	0	0	0	0	0	4.32571	0	0	0	0	0	0	0	0
4.32945	0	0	0	0	0	0	0	0	4.32945	0	0	0	0	0	0	0	0	4.32945	0	0	0	0	0	0	0	0
4.33337	0	0	0	0	0	0	0	0	4.33337	0	0	0	0	0	0	0	0	4.33337	0	0	0	0	0	0	0	0
4.3373	0	0	0	0	0	0	0	0	4.3373	0	0	0	0	0	0	0	0	4.3373	0	0	0	0	0	0	0	0
4.34122	0	0	0	0	0	0	0	0	4.34122	0	0	0	0	0	0	0	0	4.34122	0	0	0	0	0	0	0	0
4.34497	0	0	0	0	0	0	0	0	4.34497	0	0	0	0	0	0	0	0	4.34497	0	0	0	0	0	0	0	0
4.34888	0	0	0	0	0	0	0	0	4.34888	0	0	0	0	0	0	0	0	4.34888	0	0	0	0	0	0	0	0
4.3527	0	0	0	0	0	0	0	0	4.3527	0	0	0	0	0	0	0	0	4.3527	0	0	0	0	0	0	0	0
4.35661	0	0	0	0	0	0	0	0	4.35661	0	0	0	0	0	0	0	0	4.35661	0	0	0	0	0	0	0	0
4.36036	0	0	0	0	0	0	0	0	4.36036	0	0	0	0	0	0	0	0	4.36036	0	0	0	0	0	0	0	0
4.36409	0	0	0	0	0	0	0	0	4.36409	0	0	0	0	0	0	0	0	4.36409	0	0	0	0	0	0	0	0
4.36801	0	0	0	0	0	0	0	0	4.36801	0	0	0	0	0	0	0	0	4.36801	0	0	0	0	0	0	0	0
4.37194	0	0	0	0	0	0	0	0	4.37194	0	0	0	0	0	0	0	0	4.37194	0	0	0	0	0	0	0	0
4.37569	0	0	0	0	0	0	0	0	4.37569	0	0	0	0	0	0	0	0	4.37569	0	0	0	0	0	0	0	0
4.3796	0	0	0	0	0	0	0	0	4.3796	0	0	0	0	0	0	0	0	4.3796	0	0	0	0	0	0	0	0
4.38334	0	0	0	0	0	0	0	0	4.38334	0	0	0	0	0	0	0	0	4.38334	0	0	0	0	0	0	0	0
4.38715	0	0	0	0	0	0	0	0	4.38715	0	0	0	0	0	0	0	0	4.38715	0	0	0	0	0	0	0	0
4.3909	0	0	0	0	0	0	0	0	4.3909	0	0	0	0	0	0	0	0	4.3909	0	0	0	0	0	0	0	0
4.39482	0	0	0	0	0	0	0	0	4.39482	0	0	0	0	0	0	0	0	4.39482	0	0	0	0	0	0	0	0
4.39856	0	0	0	0	0	0	0	0	4.39856	0	0	0	0	0	0	0	0	4.39856	0	0	0	0	0	0	0	0
4.4023	0	0	0	0	0	0	0	0	4.4023	0	0	0	0	0	0	0	0	4.4023	0	0	0	0	0	0	0	0
4.4062	0	0	0	0	0	0	0	0	4.4062	0	0	0	0	0	0	0	0	4.4062	0	0	0	0	0	0	0	0
4.40995	0	0	0	0	0	0	0	0	4.40995	0	0	0	0	0	0	0	0	4.40995	0	0	0	0	0	0	0	0
4.41369	0	0	0	0	0	0	0	0	4.41369	0	0	0	0	0	0	0	0	4.41369	0	0	0	0	0	0	0	0
4.41749	0	0	0	0	0	0	0	0	4.41749	0	0	0	0	0	0	0	0	4.41749	0	0	0	0	0	0	0	0
4.42122	0	0	0	0	0	0	0	0	4.42122	0	0	0	0	0	0	0	0	4.42122	0	0	0	0	0	0	0	0
4.42497	0	0	0	0	0	0	0	0	4.42497	0	0	0	0	0	0	0	0	4.42497	0	0	0	0	0	0	0	0
4.4287	0	0	0	0	0	0	0	0	4.4287	0	0	0	0	0	0	0	0	4.4287	0	0	0	0	0	0	0	0
4.43245	0	0	0	0	0	0	0	0	4.43245	0	0	0	0	0	0	0	0	4.43245	0	0	0	0	0	0	0	0
4.43622	0	0	0	0	0	0	0	0	4.43622	0	0	0	0	0	0	0	0	4.43622	0	0	0	0	0	0	0	0
4.43997	0	0	0	0	0	0	0	0	4.43997	0	0	0	0	0	0	0	0	4.43997	0	0	0	0	0	0	0	0
4.4437	0	0	0	0	0	0	0	0	4.4437	0	0	0	0	0	0	0	0	4.4437	0	0	0	0	0	0	0	0
4.44745	0	0	0	0	0	0	0	0	4.44745	0	0	0	0	0	0	0	0	4.44745	0	0	0	0	0	0	0	0
4.45125	0	0	0	0	0	0	0	0	4.45125	0	0	0	0	0	0	0	0	4.45125	0	0	0	0	0	0	0	0
4.45498	0	0	0	0	0	0	0	0	4.45498	0	0	0	0	0	0	0	0	4.45498	0	0	0	0	0	0	0	0
4.45873	0	0	0	0	0	0	0	0	4.45873	0	0	0	0	0	0	0	0	4.45873	0	0	0	0	0	0	0	0
4.46246	0	0	0	0	0	0	0	0	4.46246	0	0	0	0	0	0	0	0	4.46246	0	0	0	0	0	0	0	0
4.46621	0	0	0	0	0	0	0	0	4.46621	0	0	0	0	0	0	0	0	4.46621	0	0	0	0	0	0	0	0
4.47013	0	0	0	0	0	0	0	0	4.47013	0	0	0	0	0	0	0	0	4.47013	0	0	0	0	0	0	0	0
4.47386	0	0	0	0	0	0	0	0	4.47386	0	0	0	0	0	0	0	0	4.47386	0	0	0	0	0	0	0	0
4.47778	0	0	0	0	0	0	0	0	4.47778	0	0	0	0	0	0	0	0	4.47778	0	0	0	0	0	0	0	0
4.48169	0	0	0	0	0	0	0	0	4.48169	0	0	0	0	0	0	0	0	4.48169	0	0	0	0	0	0	0	0
4.4855	0	0	0	0	0	0	0	0	4.4855	0	0	0	0	0	0	0	0	4.4855	0	0	0	0	0	0	0	0
4.4894	0	0	0	0	0	0	0	0	4.4894	0	0	0	0	0	0	0	0	4.4894	0	0	0	0	0	0	0	0
4.49333	0	0	0	0	0	0	0	0	4.49333	0	0	0	0	0	0	0	0	4.49333	0	0	0	0	0	0	0	0
4.49706	0	0	0	0	0	0	0	0	4.49706	0	0	0	0	0	0	0	0	4.49706	0	0	0	0	0	0	0	0
4.5008	0	0	0	0	0	0	0	0	4.5008	0	0	0	0	0	0	0	0	4.5008	0	0	0	0	0	0	0	0
4.50455	0	0	0	0	0	0	0	0	4.50455	0	0	0	0	0	0	0	0	4.50455	0	0	0	0	0	0	0	0
4.5083	0	0	0	0	0	0	0	0	4.5083	0	0	0	0	0	0	0	0	4.5083	0	0	0	0	0	0	0	0
4.5122	0	0	0	0	0	0	0	0	4.5122	0	0	0	0	0	0	0	0	4.5122	0	0	0	0	0	0	0	0
4.51595	0	0	0	0	0	0	0	0	4.51595	0	0	0	0	0	0	0	0	4.51595	0	0	0	0	0	0	0	0
4.51993	0	0	0	0	0	0	0	0	4.51993	0	0	0	0	0	0	0	0	4.51993	0	0	0	0	0	0	0	0
4.52368	0	0	0	0	0	0	0	0	4.52368	0	0	0	0	0	0	0	0	4.52368	0	0	0	0	0	0	0	0
4.52743	0	0	0	0	0	0	0	0	4.52743	0	0	0	0	0	0	0	0	4.52743	0	0	0	0	0	0	0	0
4.53116	0	0	0	0	0	0	0	0	4.53116	0	0	0	0	0	0	0	0	4.53116	0	0	0	0	0	0	0	0
4.5349	0	0	0	0	0	0	0	0	4.5349	0	0	0	0	0	0	0	0	4.5349	0	0	0	0	0	0	0	0
4.53881	0	0	0	0	0	0	0	0	4.53881	0	0	0	0	0	0	0	0	4.53881	0	0	0	0	0	0	0	0
4.54273	0	0	0	0	0	0	0	0	4.54273	0	0	0	0	0	0	0	0	4.54273	0	0	0	0	0	0	0	0
4.54646	0	0	0	0	0	0	0	0	4.54646	0	0	0	0	0	0	0	0	4.54646	0	0	0	0	0	0	0	0
4.55039	0	0	0	0	0	0	0	0	4.55039	0	0	0	0	0	0	0	0	4.55039	0	0	0	0	0	0	0	0
4.55419	0	0	0	0	0	0	0	0	4.55419	0	0	0	0	0	0	0	0	4.55419	0	0	0	0	0	0	0	0
4.55811	0	0	0	0	0	0	0	0	4.55811	0	0	0	0	0	0	0	0	4.55811	0	0	0	0	0	0	0	0
4.56185	0	0	0	0	0	0	0	0	4.56185	0	0	0	0	0	0	0	0	4.56185	0	0	0	0	0	0	0	0
4.56575	0	0	0	0	0	0	0	0	4.56575	0	0	0	0	0	0	0	0	4.56575	0	0	0	0	0	0	0	0
4.5695	0	0	0	0	0	0	0	0	4.5695	0	0	0	0	0	0	0	0	4.5695	0	0	0	0	0	0	0	0
4.5734	0	0	0	0	0	0	0	0	4.5734	0	0	0	0	0	0	0	0	4.5734	0	0	0	0	0	0	0	0
4.57714	0	0	0	0	0	0	0	0	4.57714	0	0	0	0	0	0	0	0	4.57714	0	0	0	0	2742	0	0	0
4.58106	0	0	0	0	0	0	0	0	4.58106	0	0	0	0	0	0	0	0	4.58106	0	0	0	0	0	0	0	0
4.58486	0	0	0	0	0	0	0	0	4.58486	0	0	0	0	0	0	0	0	4.58486	0	0	0	0	0	0	0	0
4.58859	0	0	0	0	0	0	0	0	4.58859	0	0	0	0	0	0	0	0	4.58859	0	0	0	0	0	0	0	0
4.59233	0	0	0	0	0	0	0	0	4.59233	0	0	0	0	0	0	0	0	4.59233	0	0	0	0	0	0	0	0
4.59624	0	0	0	0	0	0	0	0	4.59624	0	0	0	0	0	0	0	0	4.59624	0	0	0	0	0	0	0	0
4.59997	0	0	0	0	0	0	0	0	4.59997	0	0	0	0	0	0	0	0	4.59997	0	0	0	0	0	0	0	0
4.60373	0	0	0	0	0	0	0	0	4.60373	0	0	0	0	0	0	0	0	4.60373	0	0	0	0	0	0	0	0
4.60746	0	0	0	0	0	0	0	0	4.60746	0	0	0	0	0	0	0	0	4.60746	0	0	0	0	0	0	0	0
4.61118	0	0	0	0	0	0	0	0	4.61118	0	0	0	0	0	0	0	0	4.61118	0	0	0	0	0	0	0	0
4.61493	0	0	0	0	0	0	0	0	4.61493	0	0	0	0	0	0	0	0	4.61493	0	0	0	0	0	0	0	0
4.6189	0	0	0	0	0	0	0	0	4.6189	0	0	0	0	0	0	0	0	4.6189	0	0	0	0	0	0	0	0
4.62279	0	0	0	0	0	0	0	0	4.62279	0	0	0	0	0	0	0	0	4.62279	0	0	0	0	0	0	0	0
4.62655	0	0	0	0	0	0	0	0	4.62655	0	0	0	0	0	0	0	0	4.62655	0	0	0	0	0	0	0	0
4.63044	0	0	0	0	0	0	0	0	4.63044	0	0	0	0	0	0	0	0	4.63044	0	0	0	0	0	0	0	0
4.63454	0	0	0	0	0	0	0	0	4.63454	0	0	0	0	0	0	0	0	4.63454	0	0	0	0	0	0	0	0
4.63863	0	0	0	0	0	0	0	0	4.63863	0	0	0	0	0	0	0	0	4.63863	0	0	0	0	0	0	0	0
4.64254	0	0	0	0	0	0	0	0	4.64254	0	0	0	0	0	0	0	0	4.64254	0	0	0	0	0	0	0	0
4.64663	0	0	0	0	0	0	0	0	4.64663	0	0	0	0	0	0	0	0	4.64663	0	0	0	0	0	0	0	0
4.65062	0	0	0	0	0	0	0	0	4.65062	0	0	0	0	0	0	0	0	4.65062	0	0	0	0	0	0	0	0
4.65454	0	0	0	0	0	0	0	0	4.65454	0	0	0	0	0	0	0	0	4.65454	0	0	0	0	0	0	0	0
4.65864	0	0	0	0	0	0	0	0	4.65864	0	0	0	0	0	0	0	0	4.65864	0	0	0	0	0	0	0	0
4.66273	0	0	0	0	0	0	0	0	4.66273	0	0	0	0	0	0	0	0	4.66273	0	0	0	0	0	0	0	0
4.66666	0	0	0	0	0	0	0	0	4.66666	0	0	0	0	0	0	0	0	4.66666	0	0	0	0	0	0	0	0
4.67075	0	0	0	0	0	0	0	0	4.67075	0	0	0	0	0	0	0	0	4.67075	0	0	0	0	0	0	0	0
4.67449	0	0	0	0	0	0	0	0	4.67449	0	0	0	0	0	0	0	0	4.67449	0	0	0	0	0	0	0	0
4.67842	0	0	0	0	0	0	0	0	4.67842	0	0	0	0	0	0	0	0	4.67842	0	0	0	0	0	0	0	0
4.68216	0	0	0	0	0	0	0	0	4.68216	0	0	0	0	0	0	0	0	4.68216	0	0	0	0	0	0	0	0
4.68615	0	0	0	0	0	0	0	0	4.68615	0	0	0	0	0	0	0	0	4.68615	0	0	0	0	0	0	0	0
4.68989	0	0	0	0	0	0	0	0	4.68989	0	0	0	0	0	0	0	0	4.68989	0	0	0	0	0	0	0	0
4.69382	0	0	0	0	0	0	0	0	4.69382	0	0	0	0	0	0	0	0	4.69382	0	0	0	0	0	0	0	0
4.69773	0	0	0	0	0	0	0	0	4.69773	0	0	0	0	0	0	0	0	4.69773	0	0	0	0	0	0	0	0
4.70165	0	0	0	0	0	0	0	0	4.70165	0	0	0	0	0	0	0	0	4.70165	0	0	0	0	0	0	0	0
4.70557	0	0	0	0	0	0	0	0	4.70557	0	0	0	0	0	0	0	0	4.70557	0	0	0	0	0	0	0	0
4.70965	0	0	0	0	0	0	0	0	4.70965	0	0	0	0	0	0	0	0	4.70965	0	0	0	0	0	0	0	0
4.71373	0	0	0	0	0	0	0	0	4.71373	0	0	0	0	0	0	0	0	4.71373	0	0	0	0	0	0	0	0
4.71786	0	0	0	0	0	0	0	0	4.71786	0	0	0	0	0	0	0	0	4.71786	0	0	0	0	0	0	0	0
4.72195	0	0	0	0	0	0	0	0	4.72195	0	0	0	0	0	0	0	0	4.72195	0	0	0	0	0	0	0	0
4.72603	0	0	0	0	0	0	0	0	4.72603	0	0	0	0	0	0	0	0	4.72603	0	0	0	0	0	0	0	0
4.73011	0	0	0	0	0	0	0	0	4.73011	0	0	0	0	0	0	0	0	4.73011	0	0	0	0	0	0	0	0
4.73419	0	0	0	0	0	0	0	0	4.73419	0	0	0	0	0	0	0	0	4.73419	0	0	0	0	0	0	0	0
4.73828	0	0	0	0	0	0	0	0	4.73828	0	0	0	0	0	0	0	0	4.73828	0	0	0	0	0	0	0	0
4.74236	0	0	0	0	0	0	0	0	4.74236	0	0	0	0	0	0	0	0	4.74236	0	0	0	0	0	0	0	0
4.74662	0	0	0	0	0	0	0	0	4.74662	0	0	0	0	0	0	0	0	4.74662	0	0	0	0	0	0	0	0
4.75092	0	0	0	0	0	0	0	0	4.75092	0	0	0	0	0	0	0	0	4.75092	0	0	0	0	0	0	0	0
4.75502	0	0	0	0	0	0	0	0	4.75502	0	0	0	0	0	0	0	0	4.75502	0	0	0	0	0	0	0	0
4.75911	0	0	0	0	0	0	0	0	4.75911	0	0	0	0	0	0	0	0	4.75911	0	0	0	0	0	0	0	0
4.76319	0	0	0	0	0	0	0	0	4.76319	0	0	0	0	0	0	0	0	4.76319	0	0	0	0	0	0	0	0
4.76727	0	0	0	0	0	0	0	0	4.76727	0	0	0	0	0	0	0	0	4.76727	0	0	0	0	0	0	0	0
4.77137	0	0	0	0	0	0	0	0	4.77137	0	0	0	0	0	0	0	0	4.77137	0	0	0	0	0	0	0	0
4.77546	0	0	0	0	0	0	0	0	4.77546	0	0	0	0	0	0	0	0	4.77546	0	0	0	0	0	0	0	0
4.77956	0	0	0	0	0	0	0	0	4.77956	0	0	0	0	0	0	0	0	4.77956	0	0	0	0	0	0	0	0
4.78364	0	0	0	0	0	0	0	0	4.78364	0	0	0	0	0	0	0	0	4.78364	0	0	0	0	0	0	0	0
4.78779	0	0	0	0	0	0	0	0	4.78779	0	0	0	0	0	0	0	0	4.78779	0	0	0	0	0	0	0	0
4.79188	0	0	0	0	0	0	0	0	4.79188	0	0	0	0	0	0	0	0	4.79188	0	0	0	0	0	0	0	0
4.79597	0	0	0	0	0	0	0	0	4.79597	0	0	0	0	0	0	0	0	4.79597	0	0	0	0	0	0	0	0
4.80006	0	0	0	0	0	0	0	0	4.80006	0	0	0	0	0	0	0	0	4.80006	0	0	0	0	0	0	0	0
4.80415	0	0	0	0	0	0	0	0	4.80415	0	0	0	0	0	0	0	0	4.80415	0	0	0	0	0	0	0	0
4.80824	0	0	0	0	0	0	0	0	4.80824	0	0	0	0	0	0	0	0	4.80824	0	0	0	0	0	0	0	0
4.81232	0	0	0	0	0	0	0	0	4.81232	0	0	0	0	0	0	0	0	4.81232	0	0	0	0	0	0	0	0
4.81642	0	0	0	0	0	0	0	0	4.81642	0	0	0	0	0	0	0	0	4.81642	0	0	0	0	0	0	0	0
4.82058	0	0	0	0	0	0	0	0	4.82058	0	0	0	0	0	0	0	0	4.82058	0	0	0	0	0	0	0	0
4.82465	0	0	0	0	0	0	0	0	4.82465	0	0	0	0	0	0	0	0	4.82465	0	0	0	0	0	0	0	0
4.82878	0	0	0	0	0	0	0	0	4.82878	0	0	0	0	0	0	0	0	4.82878	0	0	0	0	0	0	0	0
4.83285	0	0	0	0	0	0	0	0	4.83285	0	0	0	0	0	0	0	0	4.83285	0	0	0	0	0	0	0	0
4.83696	0	0	0	0	0	0	0	0	4.83696	0	0	0	0	0	0	0	0	4.83696	0	0	0	0	0	0	0	0
4.84105	0	0	0	0	0	0	0	0	4.84105	0	0	0	0	0	0	0	0	4.84105	0	0	0	0	0	0	0	0
4.84512	0	0	0	0	0	0	0	0	4.84512	0	0	0	0	0	0	0	0	4.84512	0	0	0	0	0	0	0	0
4.84937	0	0	0	0	0	0	0	0	4.84937	0	0	0	0	0	0	0	0	4.84937	0	0	0	0	0	0	0	0
4.85352	0	0	0	0	0	0	0	0	4.85352	0	0	0	0	0	0	0	0	4.85352	0	0	0	0	0	0	0	0
4.85761	0	0	0	0	0	0	0	0	4.85761	0	0	0	0	0	0	0	0	4.85761	0	0	0	0	0	0	0	0
4.86169	0	0	0	0	0	0	0	0	4.86169	0	0	0	0	0	0	0	0	4.86169	0	0	0	0	0	0	0	0
4.86579	0	0	0	0	0	0	0	0	4.86579	0	0	0	0	0	0	0	0	4.86579	0	0	0	0	0	0	0	0
4.87004	0	0	0	0	0	0	0	0	4.87004	0	0	0	0	0	0	0	0	4.87004	0	0	0	0	0	0	0	0
4.87429	0	0	0	0	0	0	0	0	4.87429	0	0	0	0	0	0	0	0	4.87429	0	0	0	0	0	0	0	0
4.87837	0	0	0	0	0	0	0	0	4.87837	0	0	0	0	0	0	0	0	4.87837	0	0	0	0	0	0	0	0
4.88246	0	0	0	0	0	0	0	0	4.88246	0	0	0	0	0	0	0	0	4.88246	0	0	0	0	0	0	0	0
4.88677	0	0	0	0	0	0	0	0	4.88677	0	0	0	0	0	0	0	0	4.88677	0	0	0	0	0	0	0	0
4.89102	0	0	0	0	0	0	0	0	4.89102	0	0	0	0	0	0	0	0	4.89102	0	0	0	0	0	0	0	0
4.89527	0	0	0	0	0	0	0	0	4.89527	0	0	0	0	0	0	0	0	4.89527	0	0	0	0	0	0	0	0
4.89954	0	0	0	0	0	0	0	0	4.89954	0	0	0	0	0	0	0	0	4.89954	0	0	0	0	0	0	0	0
4.90363	0	0	0	0	0	0	0	0	4.90363	0	0	0	0	0	0	0	0	4.90363	0	0	0	0	0	0	0	0
4.90771	0	0	0	0	0	0	0	0	4.90771	0	0	0	0	0	0	0	0	4.90771	0	0	0	0	0	0	0	0
4.91179	0	0	0	0	0	0	0	0	4.91179	0	0	0	0	0	0	0	0	4.91179	0	0	0	0	0	0	0	0
4.91588	0	0	0	0	0	0	0	0	4.91588	0	0	0	0	0	0	0	0	4.91588	0	0	0	0	0	0	0	0
4.92018	0	0	0	0	0	0	0	0	4.92018	0	0	0	0	0	0	0	0	4.92018	0	0	0	0	0	0	0	0
4.92429	0	0	0	0	0	0	0	0	4.92429	0	0	0	0	0	0	0	0	4.92429	0	0	0	0	0	0	0	0
4.92837	0	0	0	0	0	0	0	0	4.92837	0	0	0	0	0	0	0	0	4.92837	0	0	0	0	0	0	0	0
4.93262	0	0	0	0	0	0	0	0	4.93262	0	0	0	0	0	0	0	0	4.93262	0	0	0	0	0	0	0	0
4.93688	0	0	0	0	0	0	0	0	4.93688	0	0	0	0	0	0	0	0	4.93688	0	0	0	0	0	0	0	0
4.94096	0	0	0	0	0	0	0	0	4.94096	0	0	0	0	0	0	0	0	4.94096	0	0	0	0	0	0	0	0
4.94521	0	0	0	0	0	0	0	0	4.94521	0	0	0	0	0	0	0	0	4.94521	0	0	0	0	0	0	0	0
4.94929	0	0	0	0	0	0	0	0	4.94929	0	0	0	0	0	0	0	0	4.94929	0	0	0	0	0	0	0	0
4.95361	0	0	0	0	0	0	0	0	4.95361	0	0	0	0	0	0	0	0	4.95361	0	0	0	0	0	0	0	0
4.95769	0	0	0	0	0	0	0	0	4.95769	0	0	0	0	0	0	0	0	4.95769	0	0	0	0	0	0	0	0
4.96196	0	0	0	0	0	0	0	0	4.96196	0	0	0	0	0	0	0	0	4.96196	0	0	0	0	0	0	0	0
4.96621	0	0	0	0	0	0	0	0	4.96621	0	0	0	0	0	0	0	0	4.96621	0	0	0	0	0	0	0	0
4.97046	0	0	0	0	0	0	0	0	4.97046	0	0	0	0	0	0	0	0	4.97046	0	0	0	0	0	0	0	0
4.97472	0	0	0	0	0	0	0	0	4.97472	0	0	0	0	0	0	0	0	4.97472	0	0	0	0	0	0	0	0
4.97881	0	0	0	0	0	0	0	0	4.97881	0	0	0	0	0	0	0	0	4.97881	0	0	0	0	0	0	0	0
4.98289	0	0	0	0	0	0	0	0	4.98289	0	0	0	0	0	0	0	0	4.98289	0	0	0	0	0	0	0	0
4.98704	0	0	0	0	0	0	0	0	4.98704	0	0	0	0	0	0	0	0	4.98704	0	0	0	0	0	0	0	0
4.99112	0	0	0	0	0	0	0	0	4.99112	0	0	0	0	0	0	0	0	4.99112	0	0	0	0	0	0	0	0
4.99521	0	0	0	0	0	0	0	0	4.99521	0	0	0	0	0	0	0	0	4.99521	0	0	0	0	0	0	0	0
4.99929	0	0	0	0	0	0	0	0	4.99929	0	0	0	0	0	0	0	0	4.99929	0	0	0	0	0	0	0	0

## Sheet: Fig4
	4a 213.0981 m/z		4b 216.1080 m/z		4c 216.1170 m/z		4d 213.0981 m/z		4e 216.1080 m/z		4f 216.1070 m/z
RT (min)	0h	24h	0h	24h	0h	24h	m/z	Intensity	m/z	intensity	m/z	intensity
0.001087	0	0	0	0	0	0	54.1283	476.367	52.0958	422.116	52.9093	469.622
0.005818	0	0	0	0	0	0	54.5153	453.312	53.1278	429.949	53.149	474.707
0.011756	0	0	0	0	0	0	55.289	510.895	54.1555	445.463	54.0501	498.261
0.016259	0	0	0	0	0	0	55.3116	465.108	54.5316	487.848	55.1446	467.573
0.020792	0	0	0	0	0	0	56.2744	461.688	55.4234	497.824	56.0493	1260.8
0.026059	0	0	0	0	0	0	56.3524	456.116	55.5528	451.418	56.8905	435.875
0.030585	0	0	0	0	0	0	56.6011	472.644	56.0969	504.562	57.0333	2506.36
0.035114	0	0	0	0	0	0	56.8005	476.319	56.7206	500.225	57.3542	523.173
0.039209	0	0	0	0	0	0	57.0174	505.494	57.0333	3555.54	58.1142	412.085
0.043814	0	0	0	0	0	0	57.0505	443.37	57.9773	390.078	59.5958	455.287
0.052646	0	0	0	0	0	0	57.0941	450.933	58.4446	419.715	62.0089	576.183
0.061463	0	0	0	0	0	0	58.0531	513.129	58.5259	434.668	63.3872	524.989
0.068886	0	0	0	0	0	0	59.1906	446.014	60.0033	446.641	63.5543	555.662
0.074831	0	0	0	0	0	0	60.8567	510.3	60.0814	464.798	64.8392	490.116
0.083639	0	0	0	0	0	0	63.3039	476.531	60.316	446.882	65.2349	458.833
0.092522	0	0	0	0	0	0	63.6228	494.175	61.2522	457.887	66.9222	496.851
0.101313	0	0	0	0	0	0	64.7185	496.49	63.0856	520.355	68.0494	809.491
0.110132	0	0	0	0	0	0	65.1719	458.656	64.358	435.137	68.2631	424.816
0.118944	0	0	0	0	0	0	65.9395	469.047	64.3626	488.08	70.8992	542.3
0.12775	0	0	0	0	0	0	66.3529	430.285	65.7516	490.316	72.3787	655.42
0.13655	0	0	0	2206	0	0	66.9835	473.55	65.8897	502.253	75.7957	538.289
0.14535	0	0	0	0	0	0	67.8851	505.432	66.1128	547.661	77.8735	561.935
0.154149	0	0	0	0	0	0	68.4416	477.543	67.4988	464.832	80.0837	463.045
0.162932	0	0	0	0	0	0	69.9932	493.062	68.0494	526.999	81.7458	518.093
0.171747	0	0	0	0	0	0	70.0994	526.448	68.6676	466.671	82.0634	514.529
0.180548	0	0	0	0	0	0	70.2637	438.924	70.0063	445.246	82.9829	493.902
0.189373	0	0	0	0	0	0	70.4996	447.432	70.9784	444.598	83.3292	510.121
0.198191	0	0	0	0	0	0	70.8823	504.942	71.1136	513.707	84.0442	1028.35
0.206995	0	0	0	0	0	0	70.9125	533.389	71.3997	499.03	84.3366	575.286
0.21446	0	0	0	0	0	0	71.2342	518.642	72.2481	497.034	84.5152	528.035
0.223282	0	0	0	0	0	0	71.2806	471.012	73.232	455.73	86.5644	458.383
0.232082	0	0	0	0	0	0	71.833	442.121	74.3094	440.185	86.8784	643.457
0.240881	0	0	0	0	0	0	72.9558	466.055	74.7398	473.359	86.8806	505.071
0.249671	0	0	0	0	0	0	73.5589	482.826	74.7751	397.977	87.6315	450.028
0.258544	0	0	0	2302	0	0	75.0937	469.849	75.309	470.381	90.7426	492.272
0.267316	0	0	0	0	0	0	77.7608	481.11	75.3708	422.674	94.0645	1807.58
0.276126	0	0	0	0	0	0	78.4729	522.434	80.2263	456.07	95.5968	467.06
0.284928	0	0	0	0	0	0	80.2303	468.458	82.5121	452.99	95.7866	484.281
0.293747	0	0	0	0	0	0	80.2541	610.637	82.5252	611.018	97.846	458.857
0.302546	0	0	0	0	0	0	81.4317	595.946	83.1896	413.129	97.8846	457.322
0.311346	0	0	0	0	0	0	82.8187	718.378	84.0439	1145.77	98.8111	468.9
0.320116	0	0	0	0	0	0	83.0603	527.827	84.0981	491.18	99.5501	542.098
0.328918	0	0	0	0	0	0	84.0554	568.626	85.5384	443.989	99.8453	524.908
0.337728	0	0	0	0	0	0	84.4213	492.811	86.0595	602.9	102.904	505.97
0.346532	0	0	0	0	0	0	84.4468	501.151	86.7019	498.358	107.556	551.697
0.355344	0	0	0	0	0	0	85.1065	489.574	89.5798	437.804	108.809	491.551
0.363919	0	0	0	0	0	0	87.2184	511.399	90.4434	525.555	112.075	514.344
0.370931	0	0	0	0	0	0	87.2422	447.953	90.6921	455.17	119.648	569.725
0.377943	0	0	0	0	0	0	87.3872	554.124	91.4871	540.807	126.05	502.548
0.384878	0	0	0	0	0	0	87.7551	458.863	94.0649	3291.46	126.073	560.735
0.391766	0	0	0	0	0	0	87.9473	509.722	95.9046	420.755	126.887	543.808
0.397128	0	0	0	0	0	0	88.8879	470.931	96.044	528.807	127.876	437.494
0.402522	0	0	0	0	0	0	89.7352	436.64	96.6697	555.697	130.686	567.815
0.407999	0	0	0	0	0	0	92.5709	553.711	97.2534	415.789	135.143	498.749
0.413444	0	0	0	0	0	0	92.9544	461.765	100.851	547.537	136.026	510.39
0.418875	0	0	0	0	0	0	96.1301	495.859	102.462	414.084	138.325	476.611
0.4256	0	0	0	0	0	0	97.3144	599.754	103.249	581.651	138.798	554.853
0.429384	0	0	0	0	0	0	99.2909	483.555	103.296	473.762	140.069	1081.84
0.434798	0	0	0	0	0	0	99.3401	472.088	103.458	484.587	140.514	512.537
0.440096	0	0	0	0	0	0	99.4726	546.764	104.09	422.165	140.767	646.973
0.445454	0	0	0	0	0	0	100.468	462.849	106.936	475.492	144.114	556.386
0.450797	0	0	0	0	0	0	101.685	472.7	107.544	439.274	146.753	508.767
0.456136	0	0	0	0	0	0	102.197	506.101	108.083	437.29	148.041	511.875
0.46137	0	0	0	0	0	0	102.427	504.771	108.12	425.829	150.074	508.556
0.466767	0	0	0	0	0	0	102.776	455.321	108.317	524.571	151.25	483.313
0.473673	0	0	0	7854	0	0	105.833	478.429	112.076	1886.26	157.646	540.221
0.479096	0	0	0	36610	0	0	108.143	493.342	112.383	447.772	161.09	562.349
0.485988	0	0	0	23211	0	26437	108.451	536.283	112.727	441.702	161.907	471.427
0.492956	0	0	0	18174	0	29488	109.672	502.966	116.538	488.231	163.531	490.609
0.499858	0	0	0	12519	0	23147	114.229	464.272	120.352	454.802	163.812	488.577
0.507035	0	7354	0	0	0	18763	116.088	529.707	120.567	469.947	165.268	535.94
0.513718	0	19646	0	0	0	9903	118.207	585.622	120.712	480.518	168.065	1152.41
0.519208	0	8991	0	0	0	0	118.452	519.486	122.073	500.117	168.664	458.705
0.525988	0	56435	0	0	0	0	119.581	535.359	122.947	615.361	170.081	9013.09
0.533074	0	15467	0	0	0	0	122.475	517.606	129.444	461.6	171.084	473.531
0.539873	0	9540	0	0	0	0	124.841	527.159	132.065	2307.38	172.097	653.41
0.54696	0	6304	0	0	0	0	124.975	517.754	134.19	491.409	173.098	5851.58
0.553873	0	0	0	0	0	0	127.56	504.676	136.04	479.861	173.488	1052.3
0.561042	0	0	0	0	0	0	131.247	522.729	137.965	471.56	173.501	1451.99
0.569253	0	0	0	0	0	0	132.196	483.415	138.093	686.559	173.506	2316.33
0.574803	0	0	0	0	0	0	132.875	498.681	138.35	453.937	176.218	559.5
0.581805	0	0	0	0	0	0	136.679	525.811	142.456	456.606	177.328	504.975
0.587738	0	0	0	0	0	0	137.035	647.026	146.937	447.342	177.598	534.564
0.594726	0	0	0	0	0	0	137.339	497.664	148.564	565.324	186.75	489.311
0.602069	0	0	0	0	0	0	144.397	527.997	150.85	484.461	188.092	1803.03
0.610594	0	0	0	0	0	0	145.864	483.45	150.947	500.584	188.122	7905.08
0.619191	0	0	0	0	0	0	145.956	591.318	151.127	595.589	192.388	528.268
0.627603	0	0	0	0	0	0	151.459	575.693	151.887	482.839	201.325	461.297
0.634526	0	0	0	0	0	0	151.971	497.51	153.722	468.714	202.837	634.035
0.639901	0	0	0	0	0	0	155.682	606.059	159.211	529.926	203.335	626.018
0.64532	0	0	0	0	0	0	157.698	516.588	164.92	494.113	205.665	552.653
0.651069	0	0	0	0	0	0	163.491	464.878	167.18	528.357	206.912	513.146
0.659367	0	0	0	0	0	0	169.949	497.769	169.813	573.008	208.92	521.893
0.664869	0	0	0	0	0	0	170.066	466.506	170.081	6710.52	209.215	498.987
0.673144	0	0	0	0	0	0	170.079	44879.4	171.085	673.627	211.215	536.879
0.678654	0	0	0	0	0	0	171.426	545.206	172.086	4644.63	212.345	542.986
0.685627	0	0	0	0	0	0	173.471	525.755	173.487	609.366	213.056	485.545
0.69266	0	0	0	0	0	0	173.487	1011.12	173.505	6793.48	213.856	547.813
0.699789	0	0	0	0	0	0	173.506	2862.6	174.077	471.098	216.085	41829.5
0.706845	0	0	0	0	0	0	176.05	534.927	178.957	472.988	216.122	32861.1
0.71379	0	0	0	0	0	0	183.812	538.117	188.091	489.447	218.978	575.967
0.720859	0	0	0	0	0	0	184.486	456.592	188.112	6975.27	225.662	554.766
0.727848	0	0	0	0	0	0	185.102	45693.7	189.481	425.076
0.7348	0	0	0	0	0	0	188.808	517.395	190.957	421.9
0.741902	0	0	0	0	0	0	193.49	537.53	194.986	524.679
0.748933	0	0	0	0	0	0	194.872	513.809	197.936	436.586
0.756068	0	0	0	0	0	0	196.034	502.561	198.076	483.252
0.76326	0	0	0	0	0	0	198.361	568.622	199.336	495.135
0.771853	0	0	0	0	0	0	206.556	549.266	200.073	456.677
0.779332	0	0	0	0	0	0	206.651	476.046	216.086	35788.2
0.78804	0	0	0	0	0	0	210.418	528.504	216.122	33452.5
0.796691	0	0	0	0	0	0	213.097	1570.63	216.145	511.366
0.803854	0	0	0	0	0	0	213.782	564.376	226.074	565.128
0.809454	0	0	0	0	0	0	215.355	522.567	226.409	446.412
0.814931	0	0	0	0	0	0	218.208	536.484
0.818999	0	0	0	0	0	0	219.612	544.375
0.823039	0	0	0	0	0	0	221.535	561.306
0.827111	0	0	0	0	0	0
0.831191	0	0	0	0	0	0
0.835244	0	0	0	0	0	0
0.839276	0	0	0	0	0	0
0.843297	0	0	0	0	0	0
0.847352	0	0	0	0	0	0
0.851423	0	0	0	0	0	0
0.855512	0	0	0	0	0	0
0.859717	0	0	0	0	0	0
0.863771	0	0	0	0	0	0
0.867742	0	0	0	0	0	0
0.871664	0	0	0	0	0	0
0.875514	0	0	0	0	0	0
0.879351	0	0	0	0	0	0
0.88317	0	0	0	0	0	0
0.886972	0	0	0	0	0	0
0.890776	0	0	0	0	0	0
0.894578	0	0	0	0	0	0
0.89838	0	0	0	0	0	0
0.902049	0	0	0	0	0	0
0.905747	0	0	0	0	0	0
0.90953	0	0	0	0	0	0
0.913316	0	0	0	0	0	0
0.916999	0	0	0	0	0	0
0.92068	0	0	0	0	0	0
0.92443	0	0	0	0	0	0
0.928128	0	0	0	0	0	0
0.931927	0	0	0	0	0	0
0.935714	0	0	0	0	0	0
0.939518	0	0	0	0	0	0
0.94329	0	0	0	0	0	0
0.946975	0	0	0	0	0	0
0.950757	0	0	0	0	0	0
0.954578	0	0	0	0	0	0
0.958413	0	0	0	0	0	0
0.96225	0	0	0	0	0	0
0.966086	0	0	0	0	0	0
0.969921	0	0	0	0	0	0
0.973742	0	0	0	0	0	0
0.977563	0	0	0	0	0	0
0.981394	0	0	0	0	0	0
0.985221	0	0	0	0	0	0
0.989039	0	0	0	0	0	0
0.99286	0	0	0	0	0	0
0.996678	0	0	0	0	0	0
1.0005	0	0	0	0	0	0
1.00432	0	0	0	0	0	0
1.00814	0	0	0	0	0	0
1.01194	0	0	0	0	0	0
1.01578	0	0	0	0	0	0
1.0196	0	0	0	0	0	0
1.02342	0	0	0	0	0	0
1.02724	0	0	0	0	0	0
1.03104	0	0	0	0	0	0
1.03483	0	0	0	0	0	0
1.03861	0	0	0	0	0	0
1.04242	0	0	0	0	0	0
1.0462	0	0	0	0	0	0
1.04987	0	0	0	0	0	0
1.05355	0	0	0	0	0	0
1.05732	0	0	0	0	0	0
1.06112	0	0	0	0	0	0
1.06479	0	0	0	0	0	0
1.06859	0	0	0	0	0	0
1.07239	0	0	0	0	0	0
1.07621	0	0	0	0	0	0
1.08005	0	0	0	0	0	0
1.08393	0	0	0	0	0	0
1.08781	0	0	0	0	0	0
1.09173	0	0	0	0	0	0
1.09563	0	0	0	0	0	0
1.10086	0	8468	0	0	0	0
1.10473	0	7362	0	0	0	0
1.1086	0	5194	0	0	0	0
1.1125	0	4638	0	0	0	0
1.11774	0	0	0	0	0	0
1.12295	0	0	0	0	0	0
1.12683	0	0	0	0	0	0
1.13068	0	0	0	0	0	0
1.13456	0	0	0	0	0	0
1.13853	0	0	0	0	0	0
1.14383	0	0	0	2268	0	0
1.14912	0	0	0	0	0	0
1.15452	0	0	0	0	0	0
1.16006	0	0	0	0	0	0
1.16561	0	0	0	0	0	0
1.17392	0	0	0	0	0	0
1.17951	0	0	0	0	0	0
1.18666	0	0	0	0	0	0
1.19375	0	0	0	0	0	0
1.20094	0	0	0	0	0	0
1.20649	0	0	0	0	0	0
1.212	0	0	0	0	0	0
1.21912	0	0	0	0	0	0
1.22463	0	0	0	0	0	0
1.23018	0	0	0	0	0	0
1.23574	0	0	0	0	0	0
1.24292	0	0	0	0	0	0
1.25006	0	0	0	0	0	0
1.25724	0	0	0	0	0	0
1.26428	0	0	0	0	0	0
1.27145	0	0	0	0	0	0
1.28021	0	0	0	0	0	0
1.2874	0	0	0	0	0	0
1.29465	0	0	0	0	0	0
1.30192	0	0	0	0	0	0
1.31054	0	0	0	0	0	0
1.31893	0	0	0	0	0	0
1.32628	0	0	0	0	0	0
1.33488	0	0	0	0	0	0
1.34357	0	0	0	0	0	0
1.35232	0	0	0	0	0	0
1.36107	0	0	0	0	0	0
1.36978	0	0	0	0	0	0
1.37699	0	0	0	0	0	0
1.38559	0	0	0	0	0	0
1.39292	0	0	0	0	0	0
1.40156	0	0	0	0	0	0
1.41015	0	0	0	0	0	0
1.41893	0	0	0	0	0	0
1.42772	0	0	0	0	0	0
1.43649	0	0	0	0	0	0
1.44521	0	0	0	0	0	0
1.45262	0	0	0	0	0	0
1.45996	0	0	0	0	0	0
1.46876	0	0	0	0	0	0
1.47755	0	0	0	2308	0	0
1.48626	0	0	0	0	0	0
1.49491	0	0	0	0	0	0
1.50369	0	0	0	0	0	0
1.51247	0	0	0	0	0	0
1.52108	0	0	0	0	0	0
1.52986	0	0	0	0	0	0
1.53865	0	0	0	0	0	0
1.54743	0	0	0	0	0	0
1.55618	0	0	0	0	0	0
1.56462	0	0	0	3940	0	0
1.57278	0	0	0	0	0	0
1.57808	0	0	0	0	0	0
1.58336	0	0	0	0	0	0
1.59026	0	0	0	0	0	0
1.59563	0	0	0	0	0	0
1.60102	0	0	0	0	0	0
1.60909	0	0	0	0	0	0
1.61453	0	0	0	0	0	0
1.61984	0	0	0	0	0	0
1.62528	0	0	0	0	0	0
1.63058	0	0	0	0	0	0
1.63597	0	0	0	0	0	0
1.64122	0	0	0	0	0	0
1.64653	0	0	0	0	0	0
1.65338	0	0	0	0	0	0
1.66024	0	0	0	0	0	0
1.66707	0	0	0	0	0	0
1.67391	0	0	0	0	0	0
1.67925	0	0	0	0	0	0
1.68465	0	0	0	0	0	0
1.69141	0	0	0	0	0	0
1.69681	0	0	0	0	0	0
1.70217	0	0	0	0	0	0
1.70762	0	0	0	0	0	0
1.71293	0	0	0	0	0	0
1.71981	0	0	0	0	0	0
1.72664	0	0	0	0	0	0
1.73351	0	0	0	0	0	0
1.73891	0	0	0	0	0	0
1.74425	0	0	0	0	0	0
1.74962	0	0	0	0	0	0
1.75654	0	0	0	0	0	0
1.76338	0	0	0	0	0	0
1.7702	0	0	0	0	0	0
1.77562	0	0	0	0	0	0
1.78095	0	0	0	0	0	0
1.7869	0	0	0	0	0	0
1.79561	0	0	0	0	0	0
1.80304	0	0	0	0	0	0
1.81181	0	0	0	0	0	0
1.81924	0	0	0	0	0	0
1.8279	0	0	0	0	0	0
1.8367	0	0	0	0	0	0
1.84527	0	0	0	0	0	0
1.85274	0	0	0	0	0	0
1.8611	0	0	0	0	0	0
1.86699	0	0	0	0	0	0
1.87546	0	0	0	0	0	0
1.88397	0	0	0	0	0	0
1.89246	0	0	0	0	0	0
1.90091	0	0	0	0	0	0
1.90972	0	0	0	0	0	0
1.9183	0	0	0	0	0	0
1.92677	0	0	0	0	0	0
1.93543	0	0	0	0	0	0
1.94389	0	0	0	0	0	0
1.95257	0	0	0	0	0	0
1.96126	0	0	0	0	0	0
1.97008	0	0	0	0	0	0
1.97888	0	0	0	0	0	0
1.98739	0	0	0	0	0	0
1.99597	0	0	0	0	0	0
2.00321	0	0	0	0	0	0
2.01202	0	0	0	0	0	0
2.02083	0	0	0	0	0	0
2.02966	0	0	0	0	0	0
2.03817	0	0	0	0	0	0
2.04563	0	0	0	0	0	0
2.05445	0	0	0	0	0	0
2.06291	0	0	0	0	0	0
2.0717	0	0	0	0	0	0
2.08016	0	0	0	0	0	0
2.08896	0	0	0	0	0	0
2.09776	0	0	0	0	0	0
2.10634	0	0	0	0	0	0
2.11496	0	0	0	0	0	0
2.12379	0	0	0	0	0	0
2.13262	0	0	0	0	0	0
2.14136	0	0	0	0	0	0
2.15018	0	0	0	0	0	0
2.15894	0	0	0	0	0	0
2.16776	0	0	0	0	0	0
2.17656	0	0	0	0	0	0
2.18536	0	0	0	0	0	0
2.19416	0	0	0	0	0	0
2.20296	0	0	0	0	0	0
2.21175	0	0	0	0	0	0
2.22055	0	0	0	0	0	0
2.22921	0	0	0	0	0	0
2.23801	0	0	0	0	0	0
2.24652	0	0	0	0	0	0
2.25397	0	0	0	2399	0	0
2.26278	0	0	0	0	0	0
2.27149	0	0	0	0	0	0
2.28029	0	0	0	0	0	0
2.28889	0	0	0	0	0	0
2.29772	0	0	0	0	0	0
2.30604	0	0	0	0	0	0
2.31202	0	0	0	0	0	0
2.32082	0	0	0	0	0	0
2.32962	0	0	0	0	0	0
2.33842	0	0	0	0	0	0
2.34724	0	0	0	0	0	0
2.35608	0	0	0	0	0	0
2.36491	0	0	0	0	0	0
2.37368	0	0	0	0	0	0
2.38246	0	0	0	0	0	0
2.39129	0	0	0	0	0	0
2.39999	0	0	0	0	0	0
2.40881	0	0	0	0	0	0
2.41762	0	0	0	0	0	0
2.42632	0	0	0	0	0	0
2.43513	0	0	0	0	0	0
2.44234	0	0	0	0	0	0
2.45115	0	0	0	0	0	0
2.45978	0	0	0	0	0	0
2.4686	0	0	0	0	0	0
2.47742	0	0	0	0	0	0
2.48622	0	0	0	0	0	0
2.49503	0	0	0	0	0	0
2.50384	0	0	0	0	0	0
2.51248	0	0	0	0	0	0
2.52128	0	0	0	0	0	0
2.53008	0	0	0	0	0	0
2.53888	0	0	0	0	0	0
2.54771	0	0	0	0	0	0
2.55653	0	0	0	0	0	0
2.56535	0	0	0	0	0	0
2.57415	0	0	0	0	0	0
2.58161	0	0	0	0	0	0
2.59045	0	0	0	0	0	0
2.59926	0	0	0	0	0	0
2.60673	0	0	0	0	0	0
2.61555	0	0	0	0	0	0
2.62437	0	0	0	0	0	0
2.63318	0	0	0	0	0	0
2.64181	0	0	0	0	0	0
2.65062	0	0	0	0	0	0
2.65815	0	0	0	0	0	0
2.66697	0	0	0	0	0	0
2.67568	0	0	0	0	0	0
2.6845	0	0	0	0	0	0
2.69323	0	0	0	0	0	0
2.70202	0	0	0	0	0	0
2.71067	0	0	0	0	0	0
2.71948	0	0	0	0	0	0
2.7283	0	0	0	0	0	0
2.73708	0	0	0	0	0	0
2.7459	0	0	0	0	0	0
2.75472	0	0	0	0	0	0
2.76353	0	0	0	0	0	0
2.77231	0	0	0	0	0	0
2.78114	0	0	0	0	0	0
2.78998	0	0	0	0	0	0
2.7988	0	0	0	0	0	0
2.80761	0	0	0	0	0	0
2.81641	0	0	0	0	0	0
2.8253	0	0	0	0	0	0
2.8341	0	0	0	0	0	0
2.84292	0	0	0	0	0	0
2.85173	0	0	0	0	0	0
2.86057	0	0	0	0	0	0
2.86936	0	0	0	0	0	0
2.87815	0	0	0	0	0	0
2.88694	0	0	0	0	0	0
2.89574	0	0	0	0	0	0
2.90315	0	0	0	0	0	0
2.91049	0	0	0	0	0	0
2.91929	0	0	0	0	0	0
2.9281	0	0	0	0	0	0
2.93692	0	0	0	0	0	0
2.94574	0	0	0	0	0	0
2.95454	0	0	0	0	0	0
2.96334	0	0	0	0	0	0
2.97214	0	0	0	0	0	0
2.98101	0	0	0	0	0	0
2.98846	0	0	0	0	0	0
2.99725	0	0	0	0	0	0
3.00604	0	0	0	0	0	0
3.01484	0	0	0	0	0	0
3.02365	0	0	0	0	0	0
3.03245	0	0	0	0	0	0
3.04127	0	0	0	0	0	0
3.05007	0	0	0	0	0	0
3.05893	0	0	0	0	0	0
3.06774	0	0	0	0	0	0
3.07654	0	0	0	0	0	0
3.08533	0	0	0	0	0	0
3.09416	0	0	0	0	0	0
3.10297	0	0	0	0	0	0
3.11179	0	0	0	0	0	0
3.1206	0	0	0	0	0	0
3.12942	0	0	0	0	0	0
3.13824	0	0	0	0	0	0
3.14705	0	0	0	0	0	0
3.15589	0	0	0	0	0	0
3.16465	0	0	0	0	0	0
3.17345	0	0	0	0	0	0
3.18227	0	0	0	0	0	0
3.19109	0	0	0	0	0	0
3.19991	0	0	0	0	0	0
3.20872	0	0	0	0	0	0
3.21753	0	0	0	0	0	0
3.2264	0	0	0	0	0	0
3.23522	0	0	0	0	0	0
3.24404	0	0	0	0	0	0
3.25285	0	0	0	0	0	0
3.26166	0	0	0	0	0	0
3.27047	0	0	0	0	0	0
3.27926	0	0	0	0	0	0
3.28805	0	0	0	0	0	0
3.29686	0	0	0	0	0	0
3.30568	0	0	0	0	0	0
3.3145	0	0	0	0	0	0
3.32332	0	0	0	0	0	0
3.33212	0	0	0	0	0	0
3.34093	0	0	0	0	0	0
3.34975	0	0	0	0	0	0
3.35864	0	0	0	0	0	0
3.36744	0	0	0	0	0	0
3.37623	0	0	0	0	0	0
3.38505	0	0	0	0	0	0
3.39385	0	0	0	0	0	0
3.40266	0	0	0	0	0	0
3.41146	0	0	0	0	0	0
3.42028	0	0	0	0	0	0
3.42908	0	0	0	0	0	0
3.43788	0	0	0	0	0	0
3.44671	0	0	0	0	0	0
3.45553	0	0	0	0	0	0
3.46433	0	0	0	0	0	0
3.47315	0	0	0	0	0	0
3.48197	0	0	0	0	0	0
3.49079	0	0	0	0	0	0
3.49959	0	0	0	0	0	0
3.50841	0	0	0	0	0	0
3.51721	0	0	0	0	0	0
3.5261	0	0	0	0	0	0
3.53492	0	0	0	0	0	0
3.54374	0	0	0	0	0	0
3.55254	0	0	0	0	0	0
3.56001	0	0	0	0	0	0
3.56884	0	0	0	0	0	0
3.57766	0	0	0	0	0	0
3.58648	0	0	0	0	0	0
3.59531	0	0	0	0	0	0
3.60412	0	0	0	0	0	0
3.61294	0	0	0	0	0	0
3.62174	0	0	0	0	0	0
3.63054	0	0	0	0	0	0
3.63937	0	0	0	0	0	0
3.64819	0	0	0	0	0	0
3.65702	0	0	0	0	0	0
3.66584	0	0	0	0	0	0
3.67465	0	0	0	0	0	0
3.68347	0	0	0	0	0	0
3.69236	0	0	0	0	0	0
3.70114	0	0	0	0	0	0
3.70996	0	0	0	0	0	0
3.71879	0	0	0	0	0	0
3.72761	0	0	0	0	0	0
3.73641	0	0	0	0	0	0
3.7452	0	0	0	0	0	0
3.75401	0	0	0	0	0	0
3.7628	0	0	0	0	0	0
3.77161	0	0	0	0	0	0
3.78044	0	0	0	0	0	0
3.78925	0	0	0	0	0	0
3.79805	0	0	0	0	0	0
3.80687	0	0	0	0	0	0
3.8157	0	0	0	0	0	0
3.82453	0	0	0	0	0	0
3.83333	0	0	0	0	0	0
3.84214	0	0	0	0	0	0
3.85094	0	0	0	0	0	0
3.8598	0	0	0	0	0	0
3.86725	0	0	0	0	0	0
3.87604	0	0	0	0	0	0
3.88485	0	0	0	0	0	0
3.89365	0	0	0	0	0	0
3.90247	0	0	0	0	0	0
3.91129	0	0	0	0	0	0
3.92007	0	0	0	0	0	0
3.92889	0	0	0	0	0	0
3.93768	0	0	0	0	0	0
3.9465	0	0	0	0	0	0
3.95533	0	0	0	0	0	0
3.96417	0	0	0	0	0	0
3.97297	0	0	0	0	0	0
3.98178	0	0	0	0	0	0
3.99062	0	0	0	0	0	0
3.99944	0	0	0	0	0	0
4.0082	0	0	0	0	0	0
4.01691	0	0	0	0	0	0
4.0258	0	0	0	0	0	0
4.0346	0	0	0	0	0	0
4.04338	0	0	0	0	0	0
4.05206	0	0	0	0	0	0
4.06084	0	0	0	0	0	0
4.06826	0	0	0	0	0	0
4.07709	0	0	0	0	0	0
4.0859	0	0	0	0	0	0
4.09457	0	0	0	0	0	0
4.1034	0	0	0	0	0	0
4.11204	0	0	0	0	0	0
4.12084	0	0	0	0	0	0
4.12966	0	0	0	0	0	0
4.13837	0	0	0	0	0	0
4.14719	0	0	0	0	0	0
4.15579	0	0	0	0	0	0
4.16311	0	0	0	0	0	0
4.17191	0	0	0	0	0	0
4.1807	0	0	0	0	0	0
4.18941	0	0	0	0	0	0
4.19688	0	0	0	0	0	0
4.20433	0	0	0	0	0	0
4.21313	0	0	0	0	0	0
4.22195	0	0	0	0	0	0
4.23076	0	0	0	0	0	0
4.2395	0	0	0	0	0	0
4.24829	0	0	0	0	0	0
4.25713	0	0	0	0	0	0
4.26594	0	0	0	0	0	0
4.27474	0	0	0	0	0	0
4.28343	0	0	0	0	0	0
4.29229	0	0	0	0	0	0
4.30109	0	0	0	0	0	0
4.30992	0	0	0	0	0	0
4.31857	0	0	0	0	0	0
4.32731	0	0	0	0	0	0
4.33477	0	0	0	0	0	0
4.34356	0	0	0	0	0	0
4.35222	0	0	0	0	0	0
4.36097	0	0	0	0	0	0
4.36974	0	0	0	0	0	0
4.37855	0	0	0	0	0	0
4.38736	0	0	0	0	0	0
4.3961	0	0	0	0	0	0
4.40486	0	0	0	0	0	0
4.41367	0	0	0	0	0	0
4.42246	0	0	0	0	0	0
4.43119	0	0	0	0	0	0
4.44003	0	0	0	0	0	0
4.44878	0	0	0	0	0	0
4.45752	0	0	0	0	0	0
4.4663	0	0	0	0	0	0
4.47511	0	0	0	0	0	0
4.4839	0	0	0	0	0	0
4.49276	0	0	0	0	0	0
4.50148	0	0	0	0	0	0
4.51026	0	0	0	0	0	0
4.51905	0	0	0	0	0	0
4.52786	0	0	0	0	0	0
4.53669	0	0	0	0	0	0
4.54549	0	0	0	0	0	0
4.55432	0	0	0	0	0	0
4.56309	0	0	0	0	0	0
4.57192	0	0	0	0	0	0
4.58069	0	0	0	0	0	0
4.58951	0	0	0	0	0	0
4.59833	0	0	0	0	0	0
4.60709	0	0	0	0	0	0
4.61592	0	0	0	0	0	0
4.62476	0	0	0	0	0	0
4.63358	0	0	0	0	0	0
4.64236	0	0	0	0	0	0
4.65121	0	0	0	0	0	0
4.66005	0	0	0	0	0	0
4.66889	0	0	0	0	0	0
4.67773	0	0	0	0	0	0
4.68656	0	0	0	0	0	0
4.69538	0	0	0	0	0	0
4.70422	0	0	0	0	0	0
4.71304	0	0	0	0	0	0
4.72189	0	0	0	0	0	0
4.73069	0	0	0	0	0	0
4.7395	0	0	0	0	0	0
4.74831	0	0	0	0	0	0
4.75716	0	0	0	0	0	0
4.76597	0	0	0	0	0	0
4.7748	0	0	0	0	0	0
4.78362	0	0	0	0	0	0
4.79249	0	0	0	0	0	0
4.80133	0	0	0	0	0	0
4.81015	0	0	0	0	0	0
4.81898	0	0	0	0	0	0
4.82782	0	0	0	0	0	0
4.83664	0	0	0	0	0	0
4.84549	0	0	0	0	0	0
4.85431	0	0	0	0	0	0
4.86315	0	0	0	0	0	0
4.87197	0	0	0	0	0	0
4.88082	0	0	0	0	0	0
4.88963	0	0	0	0	0	0
4.89845	0	0	0	0	0	0
4.90728	0	0	0	0	0	0
4.91613	0	0	0	0	0	0
4.92497	0	0	0	0	0	0
4.93381	0	0	0	0	0	0
4.94264	0	0	0	0	0	0
4.95145	0	0	0	0	0	0
4.96029	0	0	0	0	0	0
4.96913	0	0	0	0	0	0
4.97795	0	0	0	0	0	0
4.98677	0	0	0	0	0	0
4.99558	0	0	0	0	0	0

## Sheet: Fig5
5a											5b											5c											5d				5e				5f				5g
RT (min)	Control	24h (red)	10m	20m	40m	60m	120m	240m	360m	480m	RT (min)	Control	24h (red)	10m	20m	40m	60m	120m	240m	360m	480m	RT (min)	Control	24h (red)	10m	20m	40m	60m	120m	240m	360m	480m	RT (min)	Control	+	poscontrol	RT (min)	Control	+	poscontrol	RT (min)	Control	+	poscontrol		Bupropion	Hydroxybupropion	Hydrobupropion
0.001088	0	0	0	0	0	0	0	0	0	0	0.001088	0	0	0	0	0	0	0	0	0	0	0.001088	0	9.63	0	0	0	0	0	0	0	0	0.007215	0	0	0	0.007215	0	696.7	0	0.007215	0	8577	0	Sample	Average peak intensity
0.005968	0	0	0	0	0	0	0	0	0	0	0.005968	0	0	0	0	0	0	0	0	0	0	0.005968	0	12.44	0	0	0	0	0	0	0	0	0.0186	0	0	0	0.0186	0	737.1	0	0.0186	0	9048	0	P1S1	0	0	0
0.010503	0	0	0	0	0	0	0	0	0	0	0.010503	0	0	0	1076	0	1295	1547	0	0	0	0.010503	0	8.02	0	0	0	0	0	0	0	0	0.029736	0	0	0	0.029736	0	392.8	0	0.029736	0	9012	0	P1S3	0	0	0
0.01502	0	0	0	0	0	0	0	0	0	0	0.01502	0	0	0	0	0	0	0	0	0	0	0.01502	0	94.87	0	0	0	0	0	0	0	0	0.041221	0	0	0	0.041221	0	861.2	0	0.041221	0	13359	0	P1S3	0	0	0
0.019624	0	0	0	0	0	0	1827	0	0	0	0.019624	0	0	0	0	1527	0	0	0	0	1646	0.019624	0	195	0	0	0	0	0	0	0	0	0.049343	0	0	0	0.049343	0	915.9	0	0.049343	0	6823	0	P2S1	0	0	0
0.02414	0	0	0	0	0	0	0	0	0	0	0.02414	0	0	0	2405	0	0	0	0	0	0	0.02414	0	121.84	0	0	0	0	0	0	0	0	0.058341	0	0	0	0.058341	0	542.6	0	0.058341	0	10099	0	P2S2	0	0	0
0.02868	0	0	0	0	0	0	0	0	0	0	0.02868	0	0	0	0	0	0	0	0	0	0	0.02868	0	1643.69	0	0	0	0	0	0	0	0	0.068295	0	0	0	0.068295	0	742.1	0	0.068295	0	10062	0	P2S3	0	0	0
0.033205	0	0	0	0	0	0	0	0	0	0	0.033205	0	0	0	0	0	0	2844	3537	0	0	0.033205	0	698.21	0	0	0	0	0	0	0	0	0.079186	0	0	0	0.079186	0	1040.1	0	0.079186	0	10106	0	P3S1	34380165	1118595371	1570310683
0.037744	0	0	0	0	0	0	0	0	0	0	0.037744	0	0	0	2970	0	0	0	2301	0	0	0.037744	0	128.27	0	0	0	0	0	0	0	0	0.090513	0	0	37.3	0.090513	0	489.7	0	0.090513	0	11903	0	P3S2	119653646	885428476	1434155615
0.041494	0	0	0	0	0	0	0	0	0	0	0.041494	0	0	0	2248	0	0	2228	1955	0	0	0.041494	0	309.41	0	0	0	0	0	0	0	0	0.101674	0	0	0	0.101674	0	859.4	0	0.101674	0	9215	0	P3S3	91414529	1306256352	1452264163
0.045919	0	0	0	0	0	0	0	0	0	0	0.045919	0	0	0	0	2267	0	0	1910	0	0	0.045919	0	280.89	0	0	0	0	0	0	0	0	0.113545	0	0	0	0.113545	0	1473.5	0	0.113545	0	13921	0	P4S1	0	0	0
0.050346	0	0	0	0	0	0	0	0	0	0	0.050346	0	0	0	0	0	0	2155	0	0	0	0.050346	0	83.07	0	0	0	0	0	0	0	0	0.124784	0	0	0	0.124784	0	1357.5	0	0.124784	0	17807	0	P4S2	0	0	0
0.054831	0	0	0	0	0	0	0	2954	0	0	0.054831	0	0	0	0	0	0	0	0	0	0	0.054831	0	220.8	0	0	0	0	0	0	0	0	0.136647	0	0	75.22	0.136647	0	1289.2	0	0.136647	0	8737	0	P4S3	0	0	0
0.059266	0	0	0	0	0	0	0	0	0	0	0.059266	0	0	0	0	0	2551	4155	0	0	0	0.059266	0	96.66	0	0	0	0	0	0	0	0	0.149079	0	0	87.15	0.149079	0	783.3	0	0.149079	0	9171	0	P5S1	0	0	0
0.063345	0	0	0	0	0	1969	0	0	0	0	0.063345	0	0	0	3197	0	0	0	3853	0	0	0.063345	0	79.49	0	0	0	0	0	0	0	0	0.161612	0	0	285.1	0.161612	0	0	0	0.161612	0	10479	0	P5S2	0	0	0
0.067585	0	0	0	0	0	0	0	0	0	0	0.067585	0	0	0	0	0	0	0	0	0	0	0.067585	0	107.12	0	0	0	0	0	0	0	0	0.174407	0	0	171.65	0.174407	0	1296.9	0	0.174407	0	10390	0	P5S3	0	0	0
0.071651	0	0	0	0	0	0	0	0	0	0	0.071651	0	0	0	2684	0	0	0	0	0	0	0.071651	0	90.12	0	0	0	0	0	0	0	0	0.186674	0	0	198.1	0.186674	0	1198.5	0	0.186674	0	11573	0	P6S1	0	0	0
0.076251	0	0	0	0	0	0	0	0	0	0	0.076251	0	0	0	0	0	0	0	3439	0	0	0.076251	0	73.2	0	0	0	0	0	0	0	0	0.198958	0	0	183.54	0.198958	0	938.6	0	0.198958	0	11059	0	P6S2	0	0	0
0.080836	0	0	0	0	0	0	0	0	0	0	0.080836	0	0	2628	0	0	0	0	0	0	0	0.080836	0	70.39	0	0	0	0	0	0	0	0	0.211069	0	0	287.65	0.211069	0	1366.8	0	0.211069	0	12312	0	P6S3	0	0	0
0.085488	0	0	0	0	0	0	0	0	0	0	0.085488	0	0	0	0	0	0	0	0	0	0	0.085488	0	78.72	0	0	0	0	0	0	0	0	0.223121	0	0	279.6	0.223121	0	868.3	0	0.223121	0	8089	0	P7S1	0	0	0
0.090094	0	0	0	0	0	0	0	0	0	0	0.090094	0	0	0	0	0	0	0	4246	0	3207	0.090094	0	54.43	0	0	0	0	0	0	0	0	0.235359	0	0	282.29	0.235359	0	594.1	0	0.235359	0	14099	0	P7S2	0	0	0
0.094517	0	0	0	0	0	0	2070	0	0	0	0.094517	0	0	0	4149	0	0	0	0	0	2816	0.094517	0	57.79	0	0	0	0	0	0	0	0	0.251561	0	0	206.05	0.251561	0	870	0	0.251561	0	12637	0	P7S3	0	0	0
0.098944	0	0	0	0	0	0	0	0	0	0	0.098944	0	0	0	0	0	2690	0	0	0	0	0.098944	0	67.46	0	0	0	0	0	0	0	0	0.263499	0	0	295.1	0.263499	0	1078.3	0	0.263499	0	11933	0	P8S1	0	0	0
0.103194	0	0	0	0	0	0	0	0	0	0	0.103194	0	0	0	0	0	0	0	0	0	4256	0.103194	0	45.68	0	0	0	0	0	0	0	0	0.276348	0	0	371.89	0.276348	0	685.2	0	0.276348	0	16785	0	P8S2	0	0	0
0.107635	0	0	0	0	0	0	0	0	0	0	0.107635	0	0	0	0	0	0	0	0	0	0	0.107635	0	65.69	0	0	0	0	0	0	0	0	0.289593	0	0	171.45	0.289593	0	1440.6	0	0.289593	0	12430	0	P8S3	0	0	0
0.11205	0	0	0	0	0	0	0	0	0	0	0.11205	0	0	0	0	0	2491	0	0	2526	0	0.11205	0	52.02	0	0	0	0	0	0	0	0	0.302443	0	0	213.63	0.302443	0	0	0	0.302443	0	15476	0	P9S1	0	0	0
0.116493	0	0	0	0	0	0	0	0	0	0	0.116493	0	0	0	0	0	0	2581	0	2530	0	0.116493	0	73.86	0	0	0	0	0	0	0	0	0.315156	0	0	204.71	0.315156	0	0	0	0.315156	0	0	0	P9S2	0	0	0
0.120995	0	0	0	0	0	0	0	0	0	0	0.120995	0	0	2490	0	0	2026	1761	0	0	0	0.120995	0	57.28	0	0	0	0	0	0	0	0	0.328227	0	0	186.84	0.328227	0	0	0	0.328227	0	16144	0	P9S3	0	0	0
0.125249	0	0	0	0	0	0	2824	0	0	0	0.125249	0	0	0	0	0	0	1807	2116	0	0	0.125249	0	47.92	0	0	0	0	0	0	0	0	0.340902	0	0	210.7	0.340902	0	1093.8	0	0.340902	0	10371	0	P12S1	0	0	0
0.129516	0	0	0	0	0	0	2817	0	0	0	0.129516	0	0	0	0	0	0	0	0	0	0	0.129516	0	44.93	0	0	0	0	0	0	0	0	0.350639	0	0	206.06	0.350639	0	852.5	0	0.350639	0	14862	0	P12S2	0	0	0
0.133947	0	0	0	0	0	0	0	0	0	0	0.133947	0	0	3685	2227	0	0	0	3840	0	0	0.133947	0	128.27	0	0	0	0	0	0	0	0	0.359997	0	0	197.38	0.359997	0	1156.6	0	0.359997	0	17029	0	P12S3	0	0	0
0.138382	0	0	0	0	0	0	0	0	0	0	0.138382	0	0	0	0	0	0	0	0	0	3150	0.138382	0	309.41	0	0	0	0	0	0	0	0	0.368555	0	0	183.65	0.368555	0	1116.7	0	0.368555	0	13255	0	P13S1	0	0	0
0.142813	0	0	0	0	0	0	0	0	0	0	0.142813	0	0	0	2173	0	0	1674	0	2884	0	0.142813	0	280.89	0	0	0	0	0	0	0	0	0.376098	0	0	254.07	0.376098	0	1188.5	0	0.376098	0	14681	0	P13S2	0	0	0
0.147244	0	0	0	0	0	0	0	2321	0	0	0.147244	0	0	0	0	0	0	0	4269	0	0	0.147244	0	83.07	0	0	0	0	0	0	0	0	0.38334	0	0	165.26	0.38334	0	1029.9	0	0.38334	0	12466	0
0.151915	0	0	0	0	0	0	0	0	0	0	0.151915	0	0	0	2115	0	0	0	2654	0	3545	0.151915	0	220.8	0	0	0	0	0	0	0	0	0.390502	0	0	187.68	0.390502	0	749	0	0.390502	0	15963	0
0.156348	0	0	0	0	0	0	0	0	0	0	0.156348	0	0	0	0	0	3139	0	0	0	3234	0.156348	0	96.66	0	0	0	1880	0	0	0	0	0.397902	0	0	267.42	0.397902	0	1112.9	0	0.397902	0	21136	0
0.160948	0	0	0	0	0	0	0	0	0	0	0.160948	0	0	0	0	0	0	0	2186	0	0	0.160948	0	79.49	0	0	0	0	0	0	0	0	0.405917	0	0	202.86	0.405917	0	0	0	0.405917	0	8835	0
0.165381	0	0	0	0	0	0	0	0	0	0	0.165381	0	0	0	2667	0	0	0	0	0	2794	0.165381	0	107.12	0	0	0	0	0	0	0	0	0.413708	0	0	213.25	0.413708	0	1379	0	0.413708	0	10274	0
0.169639	0	0	0	0	0	0	0	0	0	0	0.169639	0	0	2553	0	0	0	0	0	0	0	0.169639	0	90.12	0	0	0	0	0	0	0	0	0.421724	0	0	211.02	0.421724	0	0	0	0.421724	0	9363	0
0.174056	0	0	0	0	0	0	0	0	0	0	0.174056	0	0	2877	3085	0	0	0	0	0	3189	0.174056	0	73.2	0	0	0	0	0	0	0	0	0.429535	0	0	245.7	0.429535	0	0	0	0.429535	0	11534	0
0.178306	0	0	0	0	0	0	0	0	0	0	0.178306	0	0	0	0	0	2499	0	4041	1713	0	0.178306	0	70.39	0	0	0	0	0	0	0	0	0.437565	0	0	173.7	0.437565	0	1351.2	0	0.437565	0	0	0
0.182741	0	0	0	0	0	0	0	0	0	0	0.182741	0	0	0	0	0	0	0	2229	0	1907	0.182741	0	78.72	0	0	0	0	0	0	0	0	0.444798	0	0	201.71	0.444798	0	0	0	0.444798	0	0	0
0.187226	0	0	0	0	0	0	0	0	0	0	0.187226	0	0	0	0	0	2176	0	3578	0	0	0.187226	0	54.43	0	0	0	0	0	0	0	0	0.452268	0	0	170.57	0.452268	0	1584.2	0	0.452268	0	0	0
0.191647	0	0	0	0	0	0	0	0	0	0	0.191647	0	0	0	0	0	0	0	0	0	2580	0.191647	0	57.79	0	0	0	0	0	0	0	0	0.45946	0	0	190.97	0.45946	0	0	0	0.45946	0	19024	0
0.196097	0	0	0	0	0	0	0	0	0	0	0.196097	0	0	0	0	0	2935	0	0	0	0	0.196097	0	67.46	0	0	0	0	0	0	0	0	0.467015	0	0	184.12	0.467015	0	0	0	0.467015	0	0	0
0.200697	0	0	0	0	0	0	0	0	0	0	0.200697	0	0	0	2517	0	0	0	0	0	0	0.200697	0	45.68	0	0	0	0	0	0	0	0	0.475582	0	0	177.51	0.475582	0	0	0	0.475582	0	0	0
0.205113	0	0	0	0	0	0	0	0	0	0	0.205113	0	0	0	2295	0	0	0	0	0	3997	0.205113	0	65.69	0	0	0	0	0	0	0	0	0.484146	0	0	200.55	0.484146	0	0	0	0.484146	0	0	0
0.209555	0	0	0	0	0	0	0	0	0	0	0.209555	0	0	0	0	2536	2306	0	0	2366	2644	0.209555	0	52.02	0	0	0	0	0	0	0	0	0.492252	0	0	196.69	0.492252	0	0	0	0.492252	0	0	0
0.21398	0	0	0	0	0	0	0	0	0	0	0.21398	0	0	0	0	0	0	0	2955	0	0	0.21398	0	73.86	0	0	0	0	0	0	0	0	0.500282	0	0	207.06	0.500282	0	0	0	0.500282	0	0	0
0.21845	0	0	0	0	0	0	2402	0	0	0	0.21845	0	0	0	0	0	3372	0	2787	0	0	0.21845	0	57.28	0	0	0	0	0	0	0	0	0.510433	0	0	183.82	0.510433	0	0	0	0.510433	0	0	0
0.222871	0	0	0	0	0	0	1815	0	0	0	0.222871	0	0	3740	0	0	0	2953	2764	0	0	0.222871	0	47.92	0	0	0	0	0	0	0	0	0.51916	0	0	210.35	0.51916	0	0	0	0.51916	0	16883	0
0.227304	0	0	0	0	0	0	0	0	0	0	0.227304	0	0	3931	0	1694	0	0	3297	0	0	0.227304	0	44.93	0	0	0	0	0	0	0	0	0.529006	0	0	172.77	0.529006	0	0	0	0.529006	0	0	0
0.231738	0	0	0	0	0	0	0	0	0	0	0.231738	0	0	0	0	0	3389	0	2809	2555	2951	0.231738	0	128.27	0	0	0	0	0	0	0	0	0.537724	0	0	224.03	0.537724	0	0	0	0.537724	0	0	0
0.236325	0	0	3001	0	0	0	0	0	0	0	0.236325	0	0	0	2501	0	6544	1697	2670	1926	1848	0.236325	0	309.41	0	0	0	0	0	0	0	0	0.545692	0	0	223.31	0.545692	0	0	0	0.545692	0	14237	0
0.240758	0	0	0	0	0	0	1810	0	0	0	0.240758	0	0	0	1922	0	2526	1990	6348	0	0	0.240758	0	67.46	0	0	0	0	0	0	0	0	0.554624	0	0	201.19	0.554624	0	0	0	0.554624	0	16107	0
0.245008	0	0	0	0	0	0	0	2036	0	0	0.245008	0	0	0	2297	0	2118	1824	0	1863	2213	0.245008	0	45.68	0	0	0	0	0	0	0	0	0.564144	0	0	218.39	0.564144	0	1453.7	0	0.564144	0	13778	0
0.249426	0	0	0	0	0	0	1709	0	0	0	0.249426	0	0	0	0	0	0	2102	2475	1809	0	0.249426	0	65.69	0	0	0	0	0	0	0	0	0.574052	0	0	231.28	0.574052	0	0	0	0.574052	0	0	0
0.253928	0	0	1890	0	0	1840	1374	0	0	0	0.253928	0	0	0	3475	0	0	0	2588	3332	1654	0.253928	0	52.02	0	0	0	0	0	0	0	0	0.583287	0	0	215.04	0.583287	0	0	0	0.583287	0	16605	0
0.258345	0	0	0	0	0	1963	0	0	0	0	0.258345	0	0	2155	1473	0	1600	0	6458	1763	1600	0.258345	0	73.86	0	0	0	0	0	0	0	0	0.593038	0	0	200.92	0.593038	0	1256.7	0	0.593038	0	0	0
0.262782	0	0	2065	0	0	0	1479	0	0	0	0.262782	0	0	0	0	0	2502	0	2451	1751	4832	0.262782	0	57.28	0	0	0	0	0	0	0	0	0.601953	0	0	185.16	0.601953	0	1177.8	0	0.601953	0	0	0
0.267032	0	0	0	0	0	0	3286	0	0	0	0.267032	0	0	1758	1569	0	1352	0	3007	0	1715	0.267032	0	47.92	0	0	0	0	0	0	0	0	0.611955	0	0	249.27	0.611955	0	0	0	0.611955	0	0	0
0.271465	0	0	0	0	0	0	2545	0	0	0	0.271465	0	0	2742	2120	3382	2971	0	3652	0	0	0.271465	0	44.93	0	0	0	0	0	0	0	0	0.622102	0	0	220.03	0.622102	0	0	0	0.622102	0	0	0
0.275901	0	0	1928	0	0	0	0	0	0	0	0.275901	0	0	0	0	2803	0	2731	0	0	2936	0.275901	0	128.27	0	0	0	0	2536	0	0	0	0.632064	0	0	173.46	0.632064	0	0	0	0.632064	0	0	0
0.280317	0	0	1901	0	0	0	0	2915	0	0	0.280317	0	0	0	0	0	2765	0	4136	0	0	0.280317	0	309.41	0	0	0	0	0	0	0	0	0.641685	0	0	198.9	0.641685	0	0	0	0.641685	0	14862	0
0.284802	0	0	0	0	0	0	0	0	0	0	0.284802	0	0	0	2016	0	3073	0	0	0	0	0.284802	0	436.33	0	0	0	0	0	0	0	0	0.651336	0	0	227.29	0.651336	0	0	0	0.651336	0	10151	0
0.289238	0	0	0	0	0	0	0	0	0	0	0.289238	0	0	0	1839	0	0	0	0	0	2371	0.289238	0	419.24	0	0	0	0	0	0	0	0	0.661153	0	0	236.34	0.661153	0	0	0	0.661153	0	9810	0
0.293654	0	0	2884	0	0	0	0	0	0	0	0.293654	0	0	0	2825	0	0	0	4764	0	0	0.293654	0	469.61	0	0	0	0	0	0	0	0	0.671248	0	0	164.66	0.671248	0	0	0	0.671248	0	13275	0
0.298087	0	0	0	0	0	3199	0	0	0	0	0.298087	0	0	0	2137	0	0	0	0	0	0	0.298087	0	411.62	0	0	0	0	0	0	0	0	0.684713	0	0	191.58	0.684713	0	1334.7	0	0.684713	0	0	0
0.302512	0	0	0	0	0	0	3087	0	0	0	0.302512	0	0	0	0	1829	0	0	3942	0	0	0.302512	0	402.37	0	0	0	0	0	0	0	0	0.694755	0	0	186.54	0.694755	0	0	0	0.694755	0	0	0
0.306939	0	0	0	0	0	0	0	0	0	0	0.306939	0	0	0	3213	0	0	0	0	0	0	0.306939	0	539.94	0	0	0	0	0	0	0	0	0.703735	0	0	280.29	0.703735	0	1021.2	0	0.703735	0	10531	0
0.311189	0	0	0	0	0	0	0	0	0	0	0.311189	0	0	0	0	0	2722	0	0	0	0	0.311189	0	421.4	0	0	0	0	0	0	0	0	0.71283	0	0	191.22	0.71283	0	0	0	0.71283	0	15904	0
0.315622	0	0	0	0	0	2336	2429	0	0	0	0.315622	0	0	0	0	0	0	0	0	0	0	0.315622	0	312.7	0	0	0	0	0	0	0	0	0.722478	0	0	200.84	0.722478	0	0	0	0.722478	0	0	0
0.320124	0	0	0	0	0	0	0	0	0	0	0.320124	0	0	0	0	0	0	0	3387	0	0	0.320124	0	382.18	0	0	0	0	0	0	0	0	0.732285	0	0	180.63	0.732285	0	0	0	0.732285	0	0	0
0.324557	0	0	0	0	0	0	0	0	0	0	0.324557	0	0	0	0	0	0	0	0	0	2533	0.324557	0	353.6	0	0	0	0	0	0	0	0	0.742641	0	0	181.1	0.742641	0	0	0	0.742641	0	8471	0
0.32899	0	0	2378	0	0	0	0	0	0	0	0.32899	0	0	0	0	0	4008	0	0	0	2481	0.32899	0	447.55	0	0	0	0	0	0	0	0	0.752095	0	0	248.46	0.752095	0	0	0	0.752095	0	7863	0
0.333244	0	0	0	0	0	2236	0	0	0	0	0.333244	0	0	0	2305	0	0	0	3114	2314	0	0.333244	0	335.1	0	0	0	0	0	0	0	0	0.761399	0	0	248.07	0.761399	0	1021.4	0	0.761399	0	8497	0
0.337509	0	0	0	0	0	0	0	0	0	0	0.337509	0	0	0	0	0	0	0	0	0	0	0.337509	0	270.57	0	0	0	0	0	0	0	0	0.771195	0	0	198.39	0.771195	0	0	0	0.771195	0	7280	0
0.341925	0	0	0	0	0	0	0	0	0	0	0.341925	0	0	0	0	0	0	3381	0	0	2353	0.341925	0	339.74	0	0	0	0	0	0	0	0	0.780584	0	0	161.34	0.780584	0	0	0	0.780584	0	12413	0
0.346346	0	0	0	0	0	0	0	0	0	0	0.346346	0	0	0	2153	0	0	0	0	0	3275	0.346346	0	228.13	0	0	0	0	0	0	0	0	0.790426	0	0	188.09	0.790426	0	0	0	0.790426	0	0	0
0.350246	0	0	0	0	0	0	2839	0	0	0	0.350246	0	0	0	0	0	0	2259	0	0	0	0.350246	0	234.43	0	0	0	0	0	0	0	0	0.800115	0	0	206.48	0.800115	0	0	0	0.800115	0	10369	18314
0.354198	0	0	0	0	0	0	0	0	0	0	0.354198	0	0	2668	0	0	0	0	0	0	0	0.354198	0	192.95	0	0	0	0	0	0	0	0	0.809176	0	0	199.51	0.809176	0	0	0	0.809176	0	0	226366
0.357895	0	0	0	0	0	0	0	0	0	0	0.357895	0	0	0	0	0	0	0	0	0	0	0.357895	0	228.66	0	0	0	0	0	0	0	0	0.819035	0	0	1312.99	0.819035	0	0	0	0.819035	0	11542	1462577
0.361596	0	0	0	0	0	0	0	0	0	0	0.361596	0	0	0	0	0	0	0	0	0	2558	0.361596	0	134.82	0	0	0	0	0	0	0	0	0.827314	0	0	10725.4	0.827314	0	1475.2	0	0.827314	0	10102	8682781
0.365297	0	0	0	0	0	0	0	0	0	0	0.365297	0	0	0	0	0	0	2288	2463	2197	0	0.365297	0	200.23	0	0	0	0	0	0	0	0	0.835599	0	0	57124	0.835599	0	801.9	0	0.835599	0	71785	36663770
0.368976	0	0	0	0	0	0	0	0	0	0	0.368976	0	0	0	2394	0	0	0	3621	0	0	0.368976	0	431.46	0	0	0	0	0	0	0	0	0.84657	0	26803	206894	0.84657	0	1086.7	72928	0.84657	0	610303	37857700
0.372687	0	0	0	0	0	0	0	0	0	0	0.372687	0	0	2398	0	0	0	0	2727	0	0	0.372687	0	410.25	0	0	0	0	0	0	0	0	0.854392	0	68236	403311	0.854392	0	4372.5	251308	0.854392	0	2534716	59496060
0.376377	0	0	0	0	0	0	0	0	0	0	0.376377	0	0	0	0	0	0	0	2965	0	0	0.376377	0	279.15	0	0	0	0	0	0	0	0	0.862073	0	225324	1196694	0.862073	0	51253.7	753373	0.862073	0	8389985	145910600
0.380091	0	0	0	0	0	0	0	0	0	0	0.380091	0	0	0	0	0	0	0	0	0	2392	0.380091	0	404.99	0	0	0	0	0	0	0	0	0.869912	0	540317	1339581	0.869912	0	287592	988020	0.869912	0	21501700	145239900
0.383797	0	0	0	0	0	0	0	0	0	0	0.383797	0	0	0	0	0	0	2034	0	0	0	0.383797	0	165.68	0	0	0	0	0	0	0	0	0.877954	0	773714	1349647	0.877954	0	656952	1503220	0.877954	0	30790200	178555700
0.387566	0	0	0	0	0	0	0	0	0	0	0.387566	0	0	0	0	0	0	0	0	0	2346	0.387566	0	533.71	0	0	0	0	0	0	0	0	0.885574	0	1096348	2471818	0.885574	0	1433053	2890927	0.885574	0	46752780	241679300
0.391273	0	0	0	0	4066	0	0	0	0	0	0.391273	0	0	0	0	0	2073	0	0	0	0	0.391273	0	217.42	0	0	0	0	0	0	0	0	0.893211	0	1384864	1904152	0.893211	0	2142034	3682550	0.893211	0	57088680	258394200
0.394971	0	0	0	0	31943	0	0	0	0	0	0.394971	0	0	0	0	0	0	0	0	0	0	0.394971	0	0	0	0	0	0	0	0	0	0	0.901122	0	1637488	2616954	0.901122	0	2766005	4203529	0.901122	0	65326980	230072000
0.398692	0	0	0	0	216899	0	0	0	0	0	0.398692	0	0	0	0	0	0	0	0	0	0	0.398692	0	179.79	0	0	0	0	0	0	0	0	0.908777	0	1646550	2330556	0.908777	0	3391951	3603858	0.908777	0	66764720	194661600
0.402418	0	0	0	0	621133	0	0	0	0	0	0.402418	0	0	0	0	0	0	0	0	0	0	0.402418	0	431.46	0	0	58502	0	0	0	0	0	0.916464	0	1700555	2034335	0.916464	0	3470583	4682638	0.916464	0	66229980	210200000
0.406309	0	0	0	0	1328000	0	0	0	0	0	0.406309	0	0	0	0	17476	0	0	0	0	0	0.406309	0	431.46	0	0	34075	0	0	0	0	0	0.924261	0	1590880	2416774	0.924261	0	3625776	3975766	0.924261	0	64518130	154775800
0.410203	0	0	0	0	2419521	25461	60606	0	0	0	0.410203	0	0	0	0	131779	0	0	0	0	0	0.410203	0	410.25	0	0	137374	0	17144	0	0	0	0.93236	0	1280517	1225454	0.93236	0	3071958	2848664	0.93236	0	55436460	99672940
0.414067	0	0	0	0	3606375	131858	148820	0	0	0	0.414067	0	0	0	0	370206	0	0	0	0	0	0.414067	0	279.15	0	0	252274	11170	0	0	0	0	0.941426	0	1117951	1849189	0.941426	0	3219725	2002698	0.941426	0	58249110	57922700
0.418009	0	26803	0	115331	4294229	439023	290668	45443	0	0	0.418009	0	0	0	0	994756	0	0	0	0	0	0.418009	0	404.99	0	0	307377	21430	80574	18937	0	0	0.951461	0	1101226	1519072	0.951461	0	2659791	1825609	0.951461	0	47799990	44218980
0.421894	0	68236	97271	440230	5367739	991113	396661	159771	12854	122743	0.421894	0	72928	0	0	2243816	54002	108540	0	0	0	0.421894	0	165.68	0	23512	346354	120021	64194	38530	0	0	0.962036	0	1159640	1236518	0.962036	0	2680934	738026	0.962036	0	48109320	19524550
0.425774	0	225324	388246	1247265	5699737	1564329	729334	272306	62913	158066	0.425774	0	251308	0	0	3087473	245424	188959	39239	0	21018	0.425774	0	533.71	0	42799	470233	185970	118306	48942	0	21329	0.972144	0	1056853	954966	0.972144	0	2228832	785705	0.972144	0	40541400	16977440
0.429508	0	540317	1108644	2295135	7036039	2372317	975727	405590	118203	363539	0.429508	0	753373	0	0	5087956	855432	642313	138988	0	111609	0.429508	0	6590.79	0	144967	545486	384254	128612	109616	33405	40384	0.983715	0	800268	747114	0.983715	0	2247667	293459	0.983715	0	38880910	8045022
0.433241	0	773714	2514748	3638417	7047547	3097592	1159178	557285	323365	437181	0.433241	0	988020	0	196477	6215419	1353652	1174465	550932	26807	272391	0.433241	0	156720	151054	262936	537737	349558	282239	172139	24836	52118	0.994789	0	638863	781148	0.994789	0	2220590	383453	0.994789	0	37716500	8183853
0.437143	0	1096348	4219745	5020802	6821834	3455412	1376348	685981	504955	595252	0.437143	0	1503220	0	921253	7813532	3098123	2144952	1197314	63389	509833	0.437143	0	838270	84595	301209	673910	505223	314041	336584	53175	55979	1.00566	0	1179127	549213	1.00566	0	2067999	249892	1.00566	0	37655390	5414497
0.44106	0	1384864	6889495	6247142	6306403	3968947	1341459	844459	661381	751470	0.44106	0	2890927	337911	1958822	9148775	5039286	2583559	2449522	409048	1374980	0.44106	0	1103043	379483	504741	636928	476873	261052	292311	110602	124416	1.01747	0	1063020	544788	1.01747	0	2154784	166396	1.01747	0	35113400	3992729
0.445168	0	1637488	8429395	7550598	6864599	4327096	1528225	793265	674606	822588	0.445168	0	3682550	733014	3541537	9908790	7535899	3950395	3827614	667718	1820313	0.445168	0	806849	274041	611744	609290	629117	341845	375570	149241	70295	1.02947	0	768220	507787	1.02947	0	1734264	88994	1.02947	0	31887300	2438797
0.449088	0	1646550	10686540	8007546	6365241	3918506	1687325	1080067	768592	672041	0.449088	0	4203529	1749491	5910607	10568220	8299348	4455423	5062543	1212719	2476402	0.449088	0	810090	574017	653348	675327	613685	348848	348663	222205	52105	1.04036	0	722069	327387	1.04036	0	1768011	88237	1.04036	0	33131330	2475215
0.453241	0	1700555	11514440	8723800	6141790	4618450	1497957	999171	960551	678221	0.453241	0	3603858	3243821	8591806	11410260	10271810	5307169	5491970	1405325	2928082	0.453241	0	575482	918065	790998	576664	704069	361208	409680	167205	79241	1.05178	0	1183536	302246	1.05178	0	1730915	45220	1.05178	0	30220980	1641111
0.457306	0	1590880	11037620	7787793	5128305	4398655	1472956	965556	817692	553004	0.457306	0	4682638	4912591	9596678	11067300	11289620	5605536	6139651	2515584	3369211	0.457306	0	412685	859687	660297	410112	535944	290587	326376	219124	74900	1.06349	0	1072050	188828	1.06349	0	1633119	46222	1.06349	0	26400940	1330210
0.461535	0	1280517	12596130	7482710	4224302	3493269	1296952	676722	839593	712837	0.461535	0	3975766	7230021	10367890	9913422	12054520	6577183	6056236	2429634	3596830	0.461535	0	219724	1104077	494573	511922	460062	264863	300497	219013	202352	1.07489	0	591171	215135	1.07489	0	1534287	25398	1.07489	0	28913430	937280
0.465739	0	1117951	11074960	5996660	3862152	3645793	1276800	699000	801040	575078	0.465739	0	2848664	8943841	11180600	10190660	11853600	6128951	7379618	2788059	3687263	0.465739	0	145879	962026	458213	380731	443607	294279	282978	303528	87061	1.0861	0	617161	141456	1.0861	0	1476015	27506	1.0861	0	27161020	862025
0.470197	0	1101226	11995240	5257077	3101382	3182104	948026	515991	724713	461703	0.470197	0	2002698	11129310	11174290	9098715	11380640	6319223	6614262	3335656	3446280	0.470197	0	96952	924014	667348	322981	444078	331546	188278	191995	80008	1.09733	0	619586	102029	1.09733	0	1308103	25977	1.09733	0	27305760	774959
0.475832	0	1159640	10045850	4622829	2313333	2297259	784519	506243	795192	378581	0.475832	0	1825609	12242690	10675240	8031391	10748580	5704055	7415655	3632793	3057026	0.475832	0	61594.4	784589	508927	186036	402227	196205	275028	230375	94564	1.10838	0	428727	64030	1.10838	0	1236702	15163	1.10838	0	26648930	502905
0.480269	0	1056853	8089977	3954008	2102194	1831595	670242	386709	413113	270050	0.480269	0	738026	11192060	11040030	7903714	8550434	5299049	6607820	3539621	3255571	0.480269	0	38346.8	760962	515536	145644	292561	157340	154290	153027	95341	1.11949	0	461432	64926.3	1.11949	0	1151674	20150	1.11949	0	22494070	656238
0.484462	0	800268	6741612	3214184	1851407	1277533	466409	400527	346396	91926	0.484462	0	785705	11048520	9545901	6327891	6776350	5466552	6789055	3529657	2539431	0.484462	0	27800.5	679708	310432	139938	287952	199805	171393	73830	49626	1.13066	0	700421	44448.7	1.13066	0	1051962	9281	1.13066	0	21210200	376249
0.488394	0	638863	5954090	2652276	1522183	1203586	388613	306250	296531	382435	0.488394	0	293459	10699330	9672953	6292250	6398612	4631437	5388830	2955798	2259009	0.488394	0	15834.9	379574	266432	159895	258137	120689	179690	61193	0	1.14174	0	481167	43416.7	1.14174	0	850484	6848	1.14174	0	19438250	391962
0.492357	0	1179127	5281231	2166567	1004744	864351	321072	212599	338053	92210	0.492357	0	383453	10548640	8734383	4343429	5961450	4212636	4826823	2683585	1850684	0.492357	0	7665.05	379195	228277	119137	230124	122896	73809	137443	0	1.15281	0	598532	26255.7	1.15281	0	939010	14179	1.15281	0	22650830	378273
0.496261	0	1063020	4449778	1795665	965918	601237	279868	158415	284425	72192	0.496261	0	249892	10880120	7468240	3556938	4736009	3878579	4365951	2354788	1663828	0.496261	0	4547.42	351580	177666	112730	46598	121299	52039	0	29103	1.16414	0	440380	26702.1	1.16414	0	789524	8772	1.16414	0	19799270	314440
0.50015	0	768220	3303688	1225342	791683	540591	219041	126995	155066	46798	0.50015	0	166396	8687660	5398134	2860087	3528678	3009331	3489266	1920887	1471733	0.50015	0	2655.22	296050	176742	98852	129052	66066	45391	30220	0	1.17723	0	350683	19833.4	1.17723	0	788593	0	1.17723	0	21465480	300737
0.504029	0	722069	2655411	1114606	621483	504110	175617	136879	107896	112573	0.504029	0	88994	7406577	4724680	2231620	3068791	2282725	2812920	1670562	1035162	0.504029	0	2948.06	52172	103778	96544	0	72733	28454	29698	0	1.18784	0	394954	20270.4	1.18784	0	664532	10665	1.18784	0	21501330	285385
0.507943	0	1183536	1812276	885610	446099	236886	123819	122319	153715	33356	0.507943	0	88237	6434512	3936293	1797686	2162816	1956080	2336206	1091234	830297	0.507943	0	2042.37	193524	77299	46923	32981	52617	76872	39910	0	1.1996	0	374936	18465.9	1.1996	0	644907	0	1.1996	0	20012680	209320
0.511869	0	1072050	1372103	662490	443813	287684	85505	77592	40127	0	0.511869	0	45220	4646201	2884825	1399310	1820985	1432394	1785280	972171	628652	0.511869	0	1700.42	156486	98995	24974	18972	45189	22160	19113	0	1.21075	0	373589	20658.8	1.21075	0	605452	0	1.21075	0	19704240	226725
0.515756	0	591171	1228548	524339	344103	285447	60921	90800	59506	36362	0.515756	0	46222	4495045	2580760	1073975	1468232	1176679	1551502	793066	553800	0.515756	0	986.03	120320	108707	44975	39353	23078	30608	64830	0	1.2223	0	312646	17349.4	1.2223	0	698038	0	1.2223	0	21113780	187785
0.519731	0	617161	994124	477581	347895	211331	83281	46057	21658	28574	0.519731	0	25398	3383406	2051718	983904	1085493	968460	947681	660177	440992	0.519731	0	930.64	147239	50423	18639	21744	14884	22658	0	0	1.23388	0	399645	13733.4	1.23388	0	750903	0	1.23388	0	19565510	355116
0.523664	0	619586	671178	352750	238254	206823	71170	51050	28724	29057	0.523664	0	27506	2520287	1499820	749087	884527	701175	858060	482221	370717	0.523664	0	694.06	111452	28871	0	0	15075	16055	18750	14276	1.24542	0	219173	10962.5	1.24542	0	732100	0	1.24542	0	15096860	265850
0.527369	0	428727	736680	322069	269731	133336	62841	22975	26675	0	0.527369	0	25977	1958475	1127987	688362	742419	573276	606029	397523	288068	0.527369	0	766.52	64170	20235	48532	0	9389	22974	0	23542	1.25708	0	155395	10162.1	1.25708	0	698705	0	1.25708	0	11697280	205557
0.53109	0	461432	491545	266647	217869	133154	43286	12958	14436	0	0.53109	0	15163	1438778	915945	499711	515900	487273	574193	328775	264572	0.53109	0	672.93	20452	20050	0	0	0	12231	14873	0	1.26864	0	117291	8246.19	1.26864	0	562025	9429	1.26864	0	6975548	239639
0.534812	0	700421	422415	226512	192471	130285	33366	0	0	0	0.534812	0	20150	1029090	797887	408256	476136	431835	526985	217370	227095	0.534812	0	622.96	0	11089	19173	16897	9982	16696	0	0	1.28046	0	109737	7718.14	1.28046	0	458164	0	1.28046	0	4132453	165946
0.538706	0	481167	389808	244186	152445	111268	17677	17602	10888	16195	0.538706	0	9281	724325	576933	298071	428093	316254	383905	208047	188270	0.538706	0	613.42	30237	0	0	18579	16649	12956	0	0	1.29205	0	0	6039.67	1.29205	0	136101	0	1.29205	0	973366	132371
0.542433	0	598532	284657	188857	91224	110175	38776	12096	20445	13829	0.542433	0	6848	569661	553958	195279	315621	281878	337140	177706	146957	0.542433	0	891.67	30665	0	0	0	0	0	14750	0	1.30396	0	0	5848.88	1.30396	0	304634	0	1.30396	0	2087270	132265
0.546333	0	440380	270087	179750	76468	51639	35808	12917	16255	11690	0.546333	0	14179	601694	485974	155436	253765	256828	314724	165533	66472	0.546333	0	628.43	0	0	0	0	0	10562	13863	0	1.31599	0	8694	7600.03	1.31599	0	167200	0	1.31599	0	1013636	159417
0.55041	0	350683	228675	186575	54462	66026	15514	0	0	0	0.55041	0	8772	348659	348248	127753	188539	168172	196125	133428	71829	0.55041	0	461.83	0	0	0	14809	14793	0	10905	0	1.32759	0	0	4484.93	1.32759	0	188605	0	1.32759	0	973013	111573
0.554193	0	394954	181143	133200	56491	28902	15698	21619	0	0	0.554193	0	0	355179	307442	98933	122307	115306	172968	59442	74143	0.554193	0	475.58	0	0	0	0	0	0	0	0	1.33931	0	0	5025.8	1.33931	0	61814.9	0	1.33931	0	353936	125793
0.558097	0	374936	60277	52609	49772	0	10959	14687	0	0	0.558097	0	10665	256240	169031	125467	87494	95241	110660	55303	27091	0.558097	0	471.74	0	0	0	0	0	0	0	0	1.35142	0	0	5412.03	1.35142	0	47660.5	0	1.35142	0	245910	176095
0.561997	0	373589	91842	59418	33569	21330	0	0	14574	0	0.561997	0	0	224975	148726	81262	90654	56609	73066	23627	0	0.561997	0	170.55	0	0	0	0	0	0	0	0	1.36416	0	0	5135.1	1.36416	0	37298.6	0	1.36416	0	140070	147699
0.566082	0	312646	135880	26040	0	0	11620	0	0	0	0.566082	0	0	144757	87934	80618	97067	13110	52184	15404	17432	0.566082	0	179.93	0	0	0	0	0	0	0	0	1.37639	0	0	4499.2	1.37639	0	34667.2	0	1.37639	0	230497	120823
0.570161	0	399645	38852	43557	23752	38208	0	0	0	0	0.570161	0	0	52372	92576	34950	122093	59710	51537	18804	0	0.570161	0	449.14	0	0	0	0	0	0	0	0	1.38821	0	0	4163.64	1.38821	0	42546.8	0	1.38821	0	221673	146779
0.574071	0	219173	91534	26806	0	0	0	0	0	0	0.574071	0	0	105475	57172	108868	104776	55867	35169	0	0	0.574071	0	427.39	0	0	0	0	0	0	0	0	1.40021	0	0	3660.71	1.40021	0	42823	0	1.40021	0	356710	139806
0.578323	0	155395	0	29236	36078	0	0	0	0	0	0.578323	0	0	30332	83461	116628	52243	61901	42689	0	0	0.578323	0	413.8	0	0	0	0	0	0	0	0	1.413	0	0	3085.8	1.413	0	42956.8	0	1.413	0	243436	118728
0.582571	0	117291	36408	0	58804	55551	0	0	0	0	0.582571	0	0	30569	37296	79631	71862	30426	19122	0	42801	0.582571	0	393.87	0	0	0	0	0	0	0	0	1.42417	0	0	3173.8	1.42417	0	39328.4	0	1.42417	0	287107	129166
0.586548	0	109737	113846	0	141485	0	0	0	0	0	0.586548	0	9429	67532	145577	42628	0	32206	0	23017	0	0.586548	0	409.17	0	0	0	0	0	0	0	0	1.43642	0	0	2812.3	1.43642	0	54037.6	3374	1.43642	0	415849	125016
0.590438	0	0	36109	0	42553	0	0	0	0	0	0.590438	0	0	67148	121811	75486	0	60145	0	0	0	0.590438	0	464.33	0	0	0	0	0	0	0	0	1.44823	0	0	2605.81	1.44823	0	46859.1	0	1.44823	0	338890	145141
0.594539	0	0	0	0	56935	0	0	0	0	0	0.594539	0	0	94016	60684	57624	76627	68561	44845	30875	0	0.594539	0	365.18	0	0	0	0	0	0	0	0	1.46058	0	0	2683.85	1.46058	0	28372.7	0	1.46058	0	375629	128794
0.598792	0	8694	54392	51831	74466	0	0	0	0	0	0.598792	0	0	81339	88968	170656	56424	0	70525	0	0	0.598792	0	319.82	0	0	0	0	0	0	0	0	1.47335	0	0	1904.09	1.47335	0	20703.8	0	1.47335	0	182189	110443
0.602693	0	0	0	64545	43951	0	0	0	0	0	0.602693	0	0	57292	61458	128735	69087	0	0	51553	0	0.602693	0	426.87	0	0	0	0	0	0	0	0	1.48557	0	0	2071.19	1.48557	0	33717.1	4458	1.48557	0	235392	144048
0.60677	0	0	104223	0	39984	0	0	0	0	0	0.60677	0	0	60600	88753	67472	76365	0	0	0	0	0.60677	0	137.35	0	0	0	0	0	0	0	0	1.49819	0	0	2433.22	1.49819	0	21102.4	3349	1.49819	0	210618	97005
0.610837	0	0	61927	71698	50036	0	0	0	0	0	0.610837	0	0	0	35009	40210	59926	64923	0	58493	0	0.610837	0	321.17	0	0	0	0	0	0	0	0	1.50999	0	0	1988.49	1.50999	0	19310.1	0	1.50999	0	303095	118618
0.614747	0	0	0	73615	0	0	0	0	0	0	0.614747	0	0	64818	64690	0	0	0	44846	0	0	0.614747	0	176.15	0	0	0	0	0	0	0	0	1.52172	0	0	2272.6	1.52172	0	32860.1	0	1.52172	0	207246	108237
0.619063	0	0	0	42853	0	0	0	0	0	0	0.619063	0	0	105533	0	50383	63986	0	0	0	0	0.619063	0	455.37	0	0	0	0	0	0	0	0	1.53441	0	0	2523.45	1.53441	0	31478.2	0	1.53441	0	314290	112297
0.623493	0	0	0	0	0	0	0	0	0	0	0.623493	0	0	54414	51855	44268	42466	40781	0	0	0	0.623493	0	312.43	0	0	0	0	0	0	0	0	1.5473	0	0	2150.67	1.5473	0	44457.7	0	1.5473	0	280963	105357
0.627591	0	0	0	0	55783	0	0	0	0	0	0.627591	0	0	61326	48236	0	48908	0	0	0	0	0.627591	0	374.49	0	0	0	0	0	0	0	0	1.5597	0	0	2034.55	1.5597	0	0	3473	1.5597	0	239576	121433
0.631702	0	0	0	0	0	0	0	0	0	0	0.631702	0	0	0	31533	0	51994	41783	0	0	0	0.631702	0	277.77	0	0	0	0	0	0	0	0	1.57185	0	0	2005.59	1.57185	0	16685.5	0	1.57185	0	338012	117847
0.635904	0	0	52538	0	0	0	0	0	0	0	0.635904	0	0	0	0	60631	0	0	0	0	0	0.635904	0	283.68	0	0	0	0	0	0	0	0	1.58449	0	0	2007.37	1.58449	0	34277.5	0	1.58449	0	207203	141210
0.64007	0	0	62612	0	28594	0	0	0	0	0	0.64007	0	0	0	0	33733	0	39110	0	0	0	0.64007	0	339.03	0	0	0	0	0	0	0	0	1.5972	0	0	2410	1.5972	0	0	3419	1.5972	0	0	127618
0.644435	0	0	0	0	0	0	0	0	0	0	0.644435	0	3374	0	0	0	0	0	0	0	0	0.644435	0	239.4	0	0	0	0	0	0	0	0	1.61025	0	0	2275.51	1.61025	0	0	0	1.61025	0	168453	129070
0.64863	0	0	0	0	37919	0	0	0	0	0	0.64863	0	0	48739	42579	108052	0	0	43071	0	0	0.64863	0	338.03	0	0	0	0	0	0	0	0	1.62111	0	0	1728.15	1.62111	0	0	0	1.62111	0	163715	132781
0.653144	0	0	50652	0	0	0	0	0	0	0	0.653144	0	0	0	54770	34056	32770	0	0	0	0	0.653144	0	203.17	0	0	0	0	0	0	0	0	1.63367	0	0	1736.29	1.63367	0	0	0	1.63367	0	0	135706
0.657418	0	0	0	0	41144	0	0	0	0	0	0.657418	0	0	0	35287	0	29293	0	0	0	0	0.657418	0	305.64	0	0	0	0	0	0	0	0	1.64654	0	0	2154.84	1.64654	0	0	3990	1.64654	0	219364	166873
0.661789	0	0	39665	32618	0	0	0	0	0	0	0.661789	0	4458	0	28950	37133	0	0	0	0	0	0.661789	0	228.61	0	0	0	0	0	0	0	0	1.65885	0	0	1637.58	1.65885	0	36890	0	1.65885	0	0	191016
0.666088	0	0	0	0	0	0	0	0	0	0	0.666088	0	3349	46548	0	26125	28896	0	0	0	0	0.666088	0	368.98	0	0	0	0	0	0	0	0	1.67141	0	0	1953.24	1.67141	0	0	0	1.67141	0	0	164422
0.670321	0	0	26341	29494	0	0	0	0	0	0	0.670321	0	0	24666	23801	22088	27088	0	0	0	0	0.670321	0	302.98	0	0	0	0	0	0	0	0	1.68415	0	0	1333.12	1.68415	0	0	3248	1.68415	0	0	175756
0.674598	0	0	0	0	0	0	0	0	0	0	0.674598	0	0	0	0	22435	18363	20612	26011	0	0	0.674598	0	218.3	0	0	0	0	0	0	0	0	1.69992	0	0	1731.05	1.69992	0	0	0	1.69992	0	0	141293
0.678902	0	0	18606	0	0	16226	0	0	0	0	0.678902	0	0	0	26430	63730	25830	0	18052	0	0	0.678902	0	324.94	0	0	0	0	0	0	0	0	1.71214	0	0	1467.37	1.71214	0	21703.5	3776	1.71214	0	0	149837
0.683169	0	0	26857	24454	27572	0	0	0	0	0	0.683169	0	0	0	25045	0	27418	0	0	0	14115	0.683169	0	340.31	0	0	0	0	0	0	0	0	1.72476	0	0	1462.29	1.72476	0	0	4916	1.72476	0	221160	162912
0.687322	0	0	32875	0	0	15158	0	0	0	0	0.687322	0	3473	0	20932	19436	21897	0	19609	0	0	0.687322	0	178.95	0	0	0	0	0	0	0	0	1.73688	0	0	1472.98	1.73688	0	0	3100	1.73688	0	270204	158181
0.691567	0	0	37492	19008	0	12687	0	0	0	0	0.691567	0	0	25771	23405	12609	0	0	18596	0	0	0.691567	0	280.64	0	0	0	0	0	0	0	0	1.74967	0	0	1722.13	1.74967	0	0	0	1.74967	0	0	155615
0.695817	0	0	33735	16459	11987	10911	0	0	0	0	0.695817	0	0	0	45368	0	15453	0	0	0	0	0.695817	0	265.8	0	0	0	0	0	0	0	0	1.76268	0	0	1613.08	1.76268	0	0	0	1.76268	0	0	127141
0.700075	0	0	57542	23806	16418	0	0	0	0	0	0.700075	0	3419	19367	15793	26640	18974	0	0	0	0	0.700075	0	265.61	0	0	0	0	0	0	0	0	1.77471	0	0	1572.86	1.77471	0	0	2736	1.77471	0	0	132712
0.704148	0	0	63279	20164	15066	0	0	0	0	0	0.704148	0	0	0	53666	57180	16795	0	15201	0	0	0.704148	0	110.29	0	0	0	0	0	0	0	0	1.78649	0	0	1537.12	1.78649	0	0	3583	1.78649	0	0	145312
0.708567	0	0	0	16624	0	0	0	0	0	0	0.708567	0	0	0	0	15244	0	0	12833	0	9405	0.708567	0	100.79	0	0	0	0	0	0	0	0	1.79887	0	0	1636.53	1.79887	0	0	0	1.79887	0	0	138914
0.712825	0	0	0	49252	0	0	0	0	0	0	0.712825	0	0	0	14245	12341	15724	0	0	0	0	0.712825	0	227.09	0	0	0	0	0	0	0	0	1.81092	0	0	1991.14	1.81092	0	0	0	1.81092	0	237709	124113
0.717081	0	0	18071	0	0	0	0	0	0	0	0.717081	0	3990	33358	18426	0	18123	22434	8588	0	0	0.717081	0	142.97	0	0	0	0	0	0	0	0	1.82286	0	0	1980.67	1.82286	0	0	0	1.82286	0	0	141411
0.721389	0	0	17526	0	0	9831	0	0	0	0	0.721389	0	0	17766	26063	0	0	10246	12091	0	0	0.721389	0	303.18	0	0	0	0	0	0	0	0	1.83483	0	0	2015.05	1.83483	0	0	0	1.83483	0	0	104034
0.725633	0	0	21487	14752	0	0	0	0	0	0	0.725633	0	0	0	13584	17039	15634	0	10880	10211	0	0.725633	0	391.86	0	0	0	0	0	0	0	0	1.84707	0	0	2258.12	1.84707	0	0	0	1.84707	0	0	80424
0.729899	0	0	0	0	0	0	0	0	0	0	0.729899	0	3248	23652	10964	0	16395	0	0	0	0	0.729899	0	296.12	0	0	0	0	0	0	0	0	1.85882	0	0	1780.03	1.85882	0	0	0	1.85882	0	200175	85191
0.734333	0	0	0	0	0	0	0	0	0	0	0.734333	0	0	14094	22012	0	16631	24378	8789	10167	0	0.734333	0	277.7	0	0	0	0	0	0	0	0	1.87036	0	0	1858.31	1.87036	0	0	0	1.87036	0	0	69817
0.738766	0	0	0	20155	0	0	0	0	0	0	0.738766	0	3776	27709	9995	0	0	0	16594	0	0	0.738766	0	240.61	0	0	0	0	0	0	0	0	1.88243	0	0	2331.22	1.88243	0	0	0	1.88243	0	0	62764
0.743033	0	0	15739	16608	0	0	0	0	0	0	0.743033	0	4916	0	11295	28809	0	0	13130	0	0	0.743033	0	206.46	0	0	0	0	0	0	0	0	1.89474	0	0	2038.07	1.89474	0	0	0	1.89474	0	0	44816
0.747299	0	0	0	12328	0	0	0	0	0	0	0.747299	0	3100	22632	0	0	0	0	0	0	0	0.747299	0	195.43	0	0	0	0	0	0	0	0	1.90707	0	0	2053.41	1.90707	0	0	0	1.90707	0	0	39523
0.751474	0	0	21186	24061	0	0	0	0	0	0	0.751474	0	0	24856	0	34080	0	0	0	0	0	0.751474	0	286.43	0	0	0	0	0	0	0	0	1.91969	0	0	2251.93	1.91969	0	0	0	1.91969	0	0	32351
0.75559	0	0	0	20451	0	0	0	0	0	0	0.75559	0	0	0	0	0	0	0	0	0	0	0.75559	0	294.97	0	0	0	0	0	0	0	0	1.93259	0	0	1789.5	1.93259	0	0	0	1.93259	0	0	17735
0.759698	0	0	0	0	0	0	0	0	0	0	0.759698	0	2736	0	0	0	0	0	0	0	0	0.759698	0	236	0	0	0	0	0	0	0	0	1.94516	0	0	1905.18	1.94516	0	0	0	1.94516	0	0	21348
0.763832	0	0	26295	0	0	0	0	0	0	0	0.763832	0	3583	0	0	0	0	0	0	0	0	0.763832	0	238.41	0	0	0	0	0	0	0	0	1.95788	0	0	1932.85	1.95788	0	0	0	1.95788	0	0	20593
0.767956	0	0	0	0	0	0	0	0	0	0	0.767956	0	0	0	28703	0	0	0	0	0	0	0.767956	0	185.92	0	0	0	0	0	0	0	0	1.9698	0	0	1676.64	1.9698	0	0	0	1.9698	0	0	18433
0.772077	0	0	0	0	0	0	0	0	0	0	0.772077	0	0	0	0	0	0	0	0	0	0	0.772077	0	239.19	0	0	0	0	0	0	0	0	1.98145	0	0	1571.15	1.98145	0	0	0	1.98145	0	0	21307
0.776198	0	0	0	0	0	0	0	0	0	0	0.776198	0	0	0	0	0	0	0	0	0	0	0.776198	0	253.13	0	0	0	0	0	0	0	0	1.99411	0	0	1421.61	1.99411	0	0	0	1.99411	0	0	28088
0.780321	0	0	0	0	0	0	0	0	0	0	0.780321	0	0	0	0	0	0	0	0	0	0	0.780321	0	233.51	0	0	0	0	0	0	0	0	2.00705	0	0	1483.02	2.00705	0	0	0	2.00705	0	0	22867
0.784498	0	0	0	0	0	0	0	0	0	0	0.784498	0	0	0	0	0	0	0	0	0	0	0.784498	0	339.92	0	0	0	0	0	0	0	0	2.0195	0	0	1500.51	2.0195	0	0	0	2.0195	0	0	29728
0.788552	0	0	0	0	0	0	0	0	0	0	0.788552	0	0	0	0	0	0	0	0	0	0	0.788552	0	294.8	0	0	0	0	0	0	0	0	2.03122	0	0	1207.67	2.03122	0	0	0	2.03122	0	0	29942
0.792531	0	0	0	0	0	0	0	0	0	0	0.792531	0	0	0	0	0	0	0	0	0	0	0.792531	0	248.62	0	0	0	0	0	0	0	0	2.0447	0	0	1134.39	2.0447	0	0	0	2.0447	0	0	31462
0.796457	0	0	0	0	0	0	0	0	0	0	0.796457	0	0	0	0	0	0	0	0	0	0	0.796457	0	286.67	0	0	0	0	0	0	0	0	2.05704	0	0	968.92	2.05704	0	0	0	2.05704	0	0	41637
0.800366	0	0	0	0	28427	0	0	0	0	0	0.800366	0	0	0	0	0	0	0	0	0	0	0.800366	0	196.34	0	0	0	0	0	0	0	0	2.0691	0	0	961.71	2.0691	0	0	0	2.0691	0	0	48363
0.804291	0	0	0	28529	0	0	0	0	0	0	0.804291	0	0	0	0	0	0	0	0	0	0	0.804291	0	330.07	0	0	0	0	0	0	0	0	2.08156	0	0	781.3	2.08156	0	0	0	2.08156	0	0	40344
0.808203	0	0	0	0	0	0	0	0	0	0	0.808203	0	0	0	0	0	0	0	0	0	0	0.808203	0	191.32	0	0	0	0	0	0	0	0	2.09336	0	0	650.42	2.09336	0	0	0	2.09336	0	137405	60378
0.812099	0	0	0	0	0	0	0	0	0	0	0.812099	0	0	0	38326	0	0	0	0	0	0	0.812099	0	238.96	0	0	0	0	0	0	0	0	2.10541	0	0	622.89	2.10541	0	0	0	2.10541	0	0	0
0.816017	0	0	0	0	0	0	0	0	0	0	0.816017	0	0	0	0	0	0	0	0	0	0	0.816017	0	234.92	0	0	0	0	0	0	0	0	2.11823	0	0	606.45	2.11823	0	0	0	2.11823	0	0	42323
0.819988	0	0	0	0	0	0	0	0	0	0	0.819988	0	0	0	0	0	0	0	0	0	0	0.819988	0	213.98	0	0	0	0	0	0	0	0	2.13135	0	0	458.94	2.13135	0	0	0	2.13135	0	0	88185
0.823899	0	0	0	0	0	0	0	0	0	0	0.823899	0	0	0	0	0	0	0	0	0	0	0.823899	0	217.53	0	0	0	0	0	0	0	0	2.14429	0	0	396.7	2.14429	0	0	0	2.14429	0	0	76601
0.827802	0	0	0	0	0	0	0	0	0	0	0.827802	0	0	0	0	0	0	0	16873	0	0	0.827802	0	236.8	0	0	0	0	0	0	0	0	2.15661	0	0	349.17	2.15661	0	0	0	2.15661	0	0	91283
0.831702	0	0	0	0	0	0	0	0	0	0	0.831702	0	0	0	0	0	0	0	0	0	0	0.831702	0	277.53	0	0	0	0	0	0	0	0	2.16942	0	0	326.59	2.16942	0	0	0	2.16942	0	0	145854
0.83565	0	0	0	0	0	0	0	0	0	0	0.83565	0	0	0	0	0	0	0	0	0	0	0.83565	0	205.88	0	0	0	0	0	0	0	0	2.18141	0	0	408.13	2.18141	0	0	0	2.18141	0	0	0
0.839566	0	0	0	0	0	0	0	0	0	0	0.839566	0	0	0	0	0	0	0	0	0	0	0.839566	0	209.17	0	0	0	0	0	0	0	0	2.19326	0	0	315.09	2.19326	0	0	0	2.19326	0	0	42677
0.8435	0	0	0	0	0	0	0	0	0	0	0.8435	0	0	0	0	0	0	0	0	0	0	0.8435	0	224.72	0	0	0	0	0	0	0	0	2.20507	0	0	340.51	2.20507	0	0	0	2.20507	0	0	68641
0.847433	0	0	0	0	0	0	0	0	0	0	0.847433	0	0	0	0	0	0	0	0	0	0	0.847433	0	256.24	0	0	0	0	0	0	0	0	2.21718	0	0	289.39	2.21718	0	0	0	2.21718	0	0	80691
0.851431	0	0	0	0	0	0	0	0	0	0	0.851431	0	0	0	0	0	0	0	0	0	0	0.851431	0	202.78	0	0	0	0	0	0	0	0	2.22926	0	0	238.57	2.22926	0	0	0	2.22926	0	0	85958
0.855179	0	0	0	0	0	0	0	0	0	0	0.855179	0	0	0	0	0	0	0	0	0	0	0.855179	0	230.91	0	0	0	0	0	0	0	0	2.2414	0	0	197.24	2.2414	0	0	0	2.2414	0	0	102780
0.859031	0	0	0	0	0	0	0	0	0	0	0.859031	0	0	0	0	0	0	0	0	0	0	0.859031	0	222.6	0	0	0	0	0	0	0	0	2.25424	0	0	274.88	2.25424	0	0	0	2.25424	0	0	0
0.862713	0	0	0	0	0	0	0	0	0	0	0.862713	0	0	0	0	28328	0	0	0	0	0	0.862713	0	313.92	0	0	0	0	0	0	0	0	2.26716	0	0	277.91	2.26716	0	0	0	2.26716	0	0	74954
0.86643	0	0	0	0	0	0	0	0	0	0	0.86643	0	0	0	0	0	0	0	0	0	0	0.86643	0	186.94	0	0	0	0	0	0	0	0	2.27939	0	0	370.29	2.27939	0	0	0	2.27939	0	0	0
0.870111	0	0	0	0	0	0	0	0	0	0	0.870111	0	0	0	0	0	0	0	0	0	0	0.870111	0	185.14	0	0	0	0	0	0	0	0	2.29168	0	0	435.16	2.29168	0	0	0	2.29168	0	0	54061
0.873809	0	0	0	0	0	0	0	0	0	0	0.873809	0	0	0	0	0	0	0	0	0	0	0.873809	0	236.74	0	0	0	0	0	0	0	0	2.30421	0	0	635.9	2.30421	0	0	0	2.30421	0	0	39346
0.877507	0	0	0	0	0	0	0	0	0	0	0.877507	0	0	0	0	0	0	0	0	0	0	0.877507	0	145.37	0	0	0	0	0	0	0	0	2.31712	0	0	592.93	2.31712	0	0	0	2.31712	0	0	56473
0.881188	0	0	0	0	0	0	0	0	0	0	0.881188	0	0	0	0	0	0	0	0	0	0	0.881188	0	184.64	0	0	0	0	0	0	0	0	2.32987	0	0	460.69	2.32987	0	0	0	2.32987	0	161298	59160
0.884955	0	0	0	0	0	0	0	0	0	0	0.884955	0	0	0	0	0	0	0	0	0	0	0.884955	0	211.84	0	0	0	0	0	0	0	0	2.34145	0	0	741.54	2.34145	0	0	0	2.34145	0	0	68821
0.888635	0	0	0	0	0	0	0	0	0	0	0.888635	0	0	0	0	0	0	0	0	0	0	0.888635	0	266.08	0	0	0	0	0	0	0	0	2.3541	0	0	586.83	2.3541	0	0	0	2.3541	0	0	46515
0.892333	0	0	0	0	0	0	0	0	0	0	0.892333	0	0	0	0	0	0	0	0	0	0	0.892333	0	219.72	0	0	0	0	0	0	0	0	2.36652	0	0	623.86	2.36652	0	0	0	2.36652	0	0	41793
0.896033	0	0	0	0	0	0	0	0	0	0	0.896033	0	0	0	0	0	0	0	0	0	0	0.896033	0	189.41	0	0	0	0	0	0	0	0	2.37897	0	0	906.33	2.37897	0	0	0	2.37897	0	0	27656
0.899715	0	0	0	0	0	0	0	0	0	0	0.899715	0	0	0	0	0	0	0	0	0	0	0.899715	0	215.76	0	0	0	0	0	0	0	0	2.39006	0	0	653.86	2.39006	0	0	0	2.39006	0	0	31408
0.903412	0	0	0	0	0	0	0	0	0	0	0.903412	0	0	0	0	0	0	0	0	0	0	0.903412	0	273.45	0	0	0	0	0	0	0	0	2.40287	0	0	1038.65	2.40287	0	0	0	2.40287	0	0	29885
0.907112	0	0	0	0	0	0	0	0	0	0	0.907112	0	0	0	0	0	0	0	0	0	0	0.907112	0	238.15	0	0	0	0	0	0	0	0	2.41527	0	0	847.27	2.41527	0	0	0	2.41527	0	102206	28016
0.910793	0	0	0	0	0	0	0	0	0	0	0.910793	0	0	0	0	0	0	0	0	0	0	0.910793	0	207.38	0	0	0	0	0	0	0	0	2.42819	0	0	0	2.42819	0	0	0	2.42819	0	0	33070
0.914495	0	0	0	0	0	0	0	0	0	0	0.914495	0	0	0	0	0	0	0	0	0	0	0.914495	0	195.03	0	0	0	0	0	0	0	0	2.44076	0	0	766.9	2.44076	0	0	0	2.44076	0	0	22180
0.918257	0	0	0	0	0	0	0	0	0	0	0.918257	0	0	0	0	0	0	0	0	0	0	0.918257	0	226.71	0	0	0	0	0	0	0	0	2.45338	0	0	793.03	2.45338	0	0	0	2.45338	0	106412	35499
0.921939	0	0	0	0	0	0	0	0	0	0	0.921939	0	0	0	0	0	0	0	0	0	0	0.921939	0	179.78	0	0	0	0	0	0	0	0	2.46622	0	0	0	2.46622	0	0	0	2.46622	0	0	31005
0.925636	0	0	0	0	0	0	0	0	0	0	0.925636	0	0	0	0	0	0	0	0	0	0	0.925636	0	156.28	0	0	0	0	0	0	0	0	2.47877	0	0	1050.22	2.47877	0	0	0	2.47877	0	125908	26014
0.929334	0	0	0	0	0	0	0	0	0	0	0.929334	0	0	0	0	0	0	0	0	0	0	0.929334	0	189.81	0	0	0	0	0	0	0	0	2.49114	0	0	900.18	2.49114	0	0	0	2.49114	0	0	21941
0.933034	0	0	0	0	0	0	0	0	0	0	0.933034	0	0	0	0	0	0	0	0	0	0	0.933034	0	165.49	0	0	0	0	0	0	0	0	2.50394	0	0	0	2.50394	0	0	0	2.50394	0	0	35910
0.936732	0	0	0	0	0	0	0	0	0	0	0.936732	0	0	0	0	0	0	0	0	0	0	0.936732	0	193.51	0	0	0	0	0	0	0	0	2.51548	0	0	556.98	2.51548	0	9119	0	2.51548	0	102682	44176
0.940432	0	0	0	0	0	0	0	0	0	0	0.940432	0	0	0	0	0	0	0	0	0	0	0.940432	0	202.9	0	0	0	0	0	0	0	0	2.52854	0	0	880.78	2.52854	0	0	0	2.52854	0	0	39563
0.94413	0	0	0	0	0	0	0	0	0	0	0.94413	0	0	0	0	0	0	0	0	0	0	0.94413	0	210.34	0	0	0	0	0	0	0	0	2.54153	0	0	1087.07	2.54153	0	0	0	2.54153	0	0	52506
0.947844	0	0	0	0	0	0	0	0	0	0	0.947844	0	0	0	0	0	0	0	0	0	0	0.947844	0	233.02	0	0	0	0	0	0	0	0	2.55443	0	0	790.94	2.55443	0	0	0	2.55443	0	0	26002
0.951608	0	0	0	0	0	0	0	0	0	0	0.951608	0	0	0	0	0	0	0	0	0	0	0.951608	0	253.16	0	0	0	0	0	0	0	0	2.5708	0	0	0	2.5708	0	0	0	2.5708	0	0	67053
0.955361	0	0	0	0	0	0	0	0	0	0	0.955361	0	0	0	0	0	0	0	0	0	0	0.955361	0	274.67	0	0	0	0	0	0	0	0	2.58298	0	0	580.09	2.58298	0	0	0	2.58298	0	0	55531
0.95933	0	0	0	0	0	0	0	0	0	0	0.95933	0	0	0	0	0	0	0	0	0	0	0.95933	0	198.32	0	0	0	0	0	0	0	0	2.59561	0	0	726.11	2.59561	0	0	0	2.59561	0	0	42931
0.963362	0	0	0	0	0	0	0	0	0	0	0.963362	0	0	0	0	0	0	0	0	0	0	0.963362	0	196.23	0	0	0	0	0	0	0	0	2.6082	0	0	480.54	2.6082	0	0	0	2.6082	0	126915	53458
0.967361	0	0	0	0	0	0	0	0	0	0	0.967361	0	0	0	0	0	0	0	0	0	0	0.967361	0	186.75	0	0	0	0	0	0	0	0	2.62042	0	0	880.12	2.62042	0	0	0	2.62042	0	88503	102732
0.971348	0	0	0	0	0	0	0	0	0	0	0.971348	0	0	0	0	0	0	0	0	0	0	0.971348	0	227.74	0	0	0	0	0	0	0	0	2.63333	0	0	858.1	2.63333	0	0	0	2.63333	0	0	87084
0.975317	0	0	0	0	0	0	0	0	0	0	0.975317	0	0	0	0	0	0	0	0	0	0	0.975317	0	225.84	0	0	0	0	0	0	0	0	2.6455	0	0	453.17	2.6455	0	0	0	2.6455	0	0	54714
0.979286	0	0	0	0	0	0	0	0	0	0	0.979286	0	0	0	0	0	0	0	0	0	0	0.979286	0	147.53	0	0	0	0	0	0	0	0	2.65836	0	0	440.29	2.65836	0	0	0	2.65836	0	98694	0
0.983238	0	0	0	0	0	0	0	0	0	0	0.983238	0	0	0	0	0	0	0	0	0	0	0.983238	0	170.1	0	0	0	0	0	0	0	0	2.67065	0	0	443.32	2.67065	0	0	0	2.67065	0	111414	0
0.98716	0	0	0	0	0	0	0	0	0	0	0.98716	0	0	0	0	0	0	0	0	0	0	0.98716	0	216.32	0	0	0	0	0	0	0	0	2.68322	0	0	405.74	2.68322	0	0	0	2.68322	0	0	102738
0.99111	0	0	0	0	0	0	0	0	0	0	0.99111	0	0	0	0	0	0	0	0	0	0	0.99111	0	164.9	0	0	0	0	0	0	0	0	2.69492	0	0	306.17	2.69492	0	0	0	2.69492	0	0	137564
0.995062	0	0	0	0	31992	0	0	0	0	0	0.995062	0	0	0	0	0	0	0	0	0	0	0.995062	0	188.64	0	0	0	0	0	0	0	0	2.7078	0	0	279.11	2.7078	0	0	0	2.7078	0	0	0
0.998997	0	0	0	0	0	0	0	0	0	0	0.998997	0	0	0	0	0	0	0	0	0	0	0.998997	0	243.25	0	0	0	0	0	0	0	0	2.72002	0	0	209.75	2.72002	0	0	0	2.72002	0	0	0
1.003	0	0	0	0	0	0	0	0	0	0	1.003	0	0	0	0	0	0	0	0	0	0	1.003	0	182.01	0	0	0	0	0	0	0	0	2.73389	0	0	132.57	2.73389	0	0	0	2.73389	0	0	94512
1.00699	0	0	0	0	0	0	0	0	0	0	1.00699	0	0	0	0	0	0	0	0	0	0	1.00699	0	231.74	0	0	0	0	0	0	0	0	2.74606	0	0	204.65	2.74606	0	0	0	2.74606	0	0	70207
1.01097	0	0	0	0	0	0	0	0	0	0	1.01097	0	0	0	0	0	0	0	0	0	0	1.01097	0	223.02	0	0	0	0	0	0	0	0	2.75872	0	0	230.47	2.75872	0	0	0	2.75872	0	0	0
1.01493	0	0	0	0	0	0	0	0	0	0	1.01493	0	0	0	0	0	0	0	0	0	0	1.01493	0	154.82	0	0	0	0	0	0	0	0	2.77089	0	0	229.64	2.77089	0	0	0	2.77089	0	0	100646
1.01881	0	0	0	0	0	0	0	0	0	0	1.01881	0	0	0	0	0	19771	0	0	0	0	1.01881	0	239.44	0	0	0	0	0	0	0	0	2.78378	0	0	200.5	2.78378	0	0	0	2.78378	0	0	80054
1.02267	0	0	0	0	0	0	0	0	0	0	1.02267	0	0	0	0	0	0	0	0	0	0	1.02267	0	195.38	0	0	0	0	0	0	0	0	2.79655	0	0	242.78	2.79655	0	0	0	2.79655	0	0	0
1.0265	0	0	25734	0	0	0	0	0	0	0	1.0265	0	0	0	0	0	0	0	0	0	0	1.0265	0	223.93	0	0	0	0	0	0	0	0	2.80898	0	0	197.01	2.80898	0	0	0	2.80898	0	0	92227
1.03032	0	0	0	0	0	0	0	0	0	0	1.03032	0	0	0	0	0	0	0	0	0	0	1.03032	0	231.8	0	0	0	0	0	0	0	0	2.82181	0	0	197.86	2.82181	0	0	0	2.82181	0	0	80358
1.03397	0	0	0	0	0	0	0	0	0	0	1.03397	0	0	0	0	0	0	0	0	0	0	1.03397	0	224.62	0	0	0	0	0	0	0	0	2.83479	0	0	269.58	2.83479	0	0	0	2.83479	0	0	45593
1.03767	0	0	0	0	0	0	0	0	0	0	1.03767	0	0	0	0	0	0	0	0	0	0	1.03767	0	180.55	0	0	0	0	0	0	0	0	2.84773	0	0	370.94	2.84773	0	0	0	2.84773	0	0	86162
1.04136	0	0	0	0	0	0	0	0	0	0	1.04136	0	0	0	0	0	0	0	0	0	0	1.04136	0	148.45	0	0	0	0	0	0	0	0	2.86025	0	0	315.41	2.86025	0	0	0	2.86025	0	0	59311
1.04505	0	0	0	0	0	0	0	0	0	0	1.04505	0	0	0	0	0	0	0	0	0	0	1.04505	0	215.47	0	0	0	0	0	0	0	0	2.8732	0	0	420.3	2.8732	0	0	0	2.8732	0	0	72083
1.04875	0	0	0	0	0	0	0	0	0	0	1.04875	0	0	0	0	0	0	0	0	0	0	1.04875	0	170.09	0	0	0	0	0	0	0	0	2.88531	0	0	659.49	2.88531	0	0	0	2.88531	0	0	59649
1.05249	0	0	0	0	0	0	0	0	0	0	1.05249	0	0	0	0	0	0	0	0	0	0	1.05249	0	234.33	0	0	0	0	0	0	0	0	2.89814	0	0	614.09	2.89814	0	0	0	2.89814	0	0	80812
1.05618	0	0	0	0	0	0	0	0	0	0	1.05618	0	0	0	0	0	0	0	0	0	0	1.05618	0	170.27	0	0	0	0	0	0	0	0	2.91081	0	0	481.83	2.91081	0	0	0	2.91081	0	0	77046
1.05986	0	0	0	0	0	0	0	0	0	0	1.05986	0	0	0	0	0	0	0	0	0	0	1.05986	0	178.63	0	0	0	0	0	0	0	0	2.92353	0	0	604.08	2.92353	0	0	0	2.92353	0	0	56070
1.06356	0	0	0	0	0	0	0	0	0	0	1.06356	0	0	0	0	0	0	0	0	0	0	1.06356	0	195.4	0	0	0	0	0	0	0	0	2.93594	0	0	0	2.93594	0	0	0	2.93594	0	0	56267
1.06724	0	0	0	0	0	0	0	0	0	0	1.06724	0	0	0	0	0	0	0	0	0	0	1.06724	0	193.16	0	0	0	0	0	0	0	0	2.94773	0	0	673.3	2.94773	0	0	0	2.94773	0	0	50089
1.07094	0	0	0	0	0	0	0	0	0	0	1.07094	0	0	0	0	0	0	0	0	0	0	1.07094	0	192.2	0	0	0	0	0	0	0	0	2.95988	0	0	0	2.95988	0	0	0	2.95988	0	0	39673
1.07462	0	0	0	0	0	0	0	0	0	0	1.07462	0	0	0	0	0	0	0	0	0	0	1.07462	0	193.87	0	0	0	0	0	0	0	0	2.97266	0	0	0	2.97266	0	0	0	2.97266	0	0	67536
1.07832	0	0	0	0	0	0	0	0	0	0	1.07832	0	0	0	0	0	0	0	0	0	0	1.07832	0	159.81	0	0	0	0	0	0	0	0	2.98531	0	0	680.85	2.98531	0	0	0	2.98531	0	0	58812
1.08202	0	0	0	0	0	0	0	0	0	0	1.08202	0	0	0	0	0	0	0	0	0	0	1.08202	0	219.04	0	0	0	0	0	0	0	0	2.99789	0	0	484.77	2.99789	0	0	0	2.99789	0	0	48838
1.08576	0	0	0	0	0	0	0	0	0	0	1.08576	0	0	0	0	0	0	0	0	0	0	1.08576	0	159.46	0	0	0	0	0	0	0	0	3.01049	0	0	577.64	3.01049	0	0	0	3.01049	0	0	26521
1.08947	0	0	0	0	0	0	0	0	0	0	1.08947	0	0	0	0	0	0	0	0	0	0	1.08947	0	231.5	0	0	0	0	0	0	0	0	3.02292	0	0	909.18	3.02292	0	0	0	3.02292	0	0	56611
1.09316	0	0	0	0	0	0	0	0	0	0	1.09316	0	0	0	0	77715	0	0	0	0	0	1.09316	0	178.49	0	0	0	0	0	0	0	0	3.03467	0	0	0	3.03467	0	0	0	3.03467	0	0	49261
1.09685	0	0	0	0	0	0	0	0	0	0	1.09685	0	0	0	0	0	0	0	0	0	0	1.09685	0	195.45	0	0	0	0	0	0	0	0	3.04759	0	0	0	3.04759	0	0	0	3.04759	0	0	28052
1.10054	0	0	0	0	0	0	0	0	0	0	1.10054	0	0	0	0	0	0	0	0	0	0	1.10054	0	186.97	0	0	0	0	0	0	0	0	3.05966	0	0	501.49	3.05966	0	0	0	3.05966	0	0	39350
1.10424	0	0	0	0	0	0	0	0	0	0	1.10424	0	0	0	0	0	0	0	0	0	0	1.10424	0	155	0	0	0	0	0	0	0	0	3.07249	0	0	890.05	3.07249	0	0	0	3.07249	0	0	64124
1.10794	0	0	0	0	0	0	0	0	0	0	1.10794	0	0	0	0	0	0	0	0	0	0	1.10794	0	183.57	0	0	0	0	0	0	0	0	3.08534	0	0	809.85	3.08534	0	0	0	3.08534	0	0	57842
1.11162	0	0	0	0	0	0	0	0	0	0	1.11162	0	0	0	0	0	0	0	0	0	0	1.11162	0	171.9	0	0	0	0	0	0	0	0	3.09698	0	0	923.07	3.09698	0	0	0	3.09698	0	0	41614
1.11533	0	0	0	0	0	0	0	0	0	0	1.11533	0	0	0	0	0	0	0	0	0	0	1.11533	0	158.57	0	0	0	0	0	0	0	0	3.1091	0	0	768.45	3.1091	0	0	0	3.1091	0	0	37962
1.11909	0	0	0	0	0	0	0	0	0	0	1.11909	0	0	0	0	0	0	0	0	0	0	1.11909	0	201.06	0	0	0	0	0	0	0	0	3.12208	0	0	511.82	3.12208	0	0	0	3.12208	0	0	61438
1.12278	0	0	0	0	0	0	0	0	0	0	1.12278	0	0	0	0	0	0	0	0	0	0	1.12278	0	148.28	0	0	0	0	0	0	0	0	3.13503	0	0	965.99	3.13503	0	0	0	3.13503	0	0	79303
1.12648	0	0	0	0	0	0	0	0	0	0	1.12648	0	0	0	0	0	0	0	27478	0	0	1.12648	0	307.19	0	0	0	0	0	0	0	0	3.14799	0	0	819.74	3.14799	0	0	0	3.14799	0	0	0
1.13018	0	0	0	0	0	0	0	0	0	0	1.13018	0	0	0	0	0	0	0	0	0	0	1.13018	0	156.28	0	0	0	0	0	0	0	0	3.15866	0	0	1063.85	3.15866	0	0	0	3.15866	0	0	35172
1.13387	0	0	0	0	0	0	0	0	0	0	1.13387	0	0	0	0	0	0	0	0	0	0	1.13387	0	131.13	0	0	0	0	0	0	0	0	3.17104	0	0	685.46	3.17104	0	7373.9	0	3.17104	0	0	49262
1.13757	0	0	0	0	10280	0	0	0	0	0	1.13757	0	0	0	0	0	0	0	0	0	0	1.13757	0	210.55	0	0	0	0	0	0	0	0	3.18337	0	0	907.59	3.18337	0	0	0	3.18337	0	84700	58335
1.14127	0	0	0	0	0	0	0	0	0	0	1.14127	0	0	0	0	0	0	0	0	0	0	1.14127	0	203.84	0	0	0	0	0	0	0	0	3.19628	0	0	588.1	3.19628	0	4867.9	0	3.19628	0	0	0
1.14497	0	0	0	0	0	0	0	0	0	0	1.14497	0	0	0	0	0	0	0	0	0	0	1.14497	0	111.54	0	0	0	0	0	0	0	0	3.20786	0	0	893.69	3.20786	0	0	0	3.20786	0	0	47613
1.14867	0	0	0	0	0	0	0	0	0	0	1.14867	0	0	0	0	0	0	0	0	0	0	1.14867	0	200.36	0	0	0	0	0	0	0	0	3.22056	0	0	685.57	3.22056	0	12152.9	0	3.22056	0	60206	0
1.15243	0	0	0	0	0	0	0	0	0	0	1.15243	0	0	0	0	0	0	0	0	0	0	1.15243	0	176.74	0	0	0	0	0	0	0	0	3.23349	0	0	412.47	3.23349	0	10623.3	0	3.23349	0	127302	54080
1.15613	0	0	0	0	11464	0	0	0	0	0	1.15613	0	0	0	0	0	7357	0	0	0	0	1.15613	0	218.15	0	0	0	0	0	0	0	0	3.24634	0	0	506.24	3.24634	0	10263.9	0	3.24634	0	114444	37918
1.15983	0	0	0	6497	0	0	0	0	0	0	1.15983	0	0	0	0	0	0	0	0	0	0	1.15983	0	159.63	0	0	0	0	0	0	0	0	3.26256	0	0	799.76	3.26256	0	0	0	3.26256	0	0	35584
1.16351	0	0	0	5311	0	0	6031	0	0	0	1.16351	0	0	0	0	0	0	0	0	0	0	1.16351	0	287.04	0	0	0	0	0	0	0	0	3.2744	0	0	979	3.2744	0	0	0	3.2744	0	0	27594
1.16721	0	0	9517	0	0	0	0	0	0	0	1.16721	0	0	0	0	7426	0	0	0	0	0	1.16721	0	196.15	0	0	0	0	0	0	0	0	3.28659	0	0	369.07	3.28659	0	0	0	3.28659	0	0	30693
1.17091	0	0	0	6153	0	0	0	0	0	0	1.17091	0	0	0	0	0	0	0	0	0	0	1.17091	0	130.08	0	0	0	0	0	0	0	0	3.29923	0	0	625.44	3.29923	0	0	0	3.29923	0	0	30319
1.17461	0	0	0	0	0	0	0	0	0	0	1.17461	0	0	0	0	0	0	7258	0	0	0	1.17461	0	185.89	0	0	0	0	0	0	0	0	3.31159	0	0	305.11	3.31159	0	7282.7	0	3.31159	0	0	49774
1.17829	0	0	5727	0	0	0	0	0	0	0	1.17829	0	0	0	0	0	0	0	0	0	0	1.17829	0	175.28	0	0	0	0	0	0	0	0	3.32422	0	0	802.99	3.32422	0	8429.3	0	3.32422	0	0	53707
1.18199	0	0	0	5219	4973	0	0	0	0	0	1.18199	0	0	0	7078	0	0	0	0	0	0	1.18199	0	224.31	0	0	0	0	0	0	0	0	3.33672	0	0	778.31	3.33672	0	0	0	3.33672	0	0	31428
1.18574	0	0	0	0	0	0	0	0	0	0	1.18574	0	0	0	0	0	0	0	4865	0	0	1.18574	0	183.24	0	0	0	0	0	0	0	0	3.3494	0	0	909.07	3.3494	0	0	0	3.3494	0	0	37819
1.18943	0	0	5222	0	5960	0	0	0	0	0	1.18943	0	0	0	6117	0	0	0	0	0	0	1.18943	0	221.6	0	0	0	0	0	0	0	0	3.36195	0	0	772.27	3.36195	0	0	0	3.36195	0	0	40872
1.19312	0	0	6390	0	0	0	0	0	0	0	1.19312	0	0	0	0	0	0	0	0	0	0	1.19312	0	200.11	0	0	0	0	0	0	0	0	3.37429	0	0	850.76	3.37429	0	8472.7	0	3.37429	0	0	50887
1.19682	0	0	0	0	0	0	0	0	0	0	1.19682	0	0	0	0	0	0	0	0	0	0	1.19682	0	178.13	0	0	0	0	0	0	0	0	3.38612	0	0	541.56	3.38612	0	0	0	3.38612	0	0	49669
1.20051	0	0	4285	0	0	0	0	0	0	0	1.20051	0	0	5136	0	0	0	0	0	0	0	1.20051	0	169.77	0	0	0	0	0	0	0	0	3.39893	0	0	727.59	3.39893	0	0	0	3.39893	0	78587	34557
1.20421	0	0	0	4918	0	0	0	0	0	0	1.20421	0	0	0	0	0	0	0	0	0	0	1.20421	0	184.56	0	0	0	0	0	0	0	0	3.4116	0	0	832.8	3.4116	0	0	0	3.4116	0	81564	41418
1.20789	0	0	0	0	0	0	0	0	0	0	1.20789	0	0	0	0	0	0	0	0	0	0	1.20789	0	138.76	0	0	0	0	0	0	0	0	3.42461	0	0	624.35	3.42461	0	0	0	3.42461	0	0	40470
1.21162	0	0	0	0	0	0	0	0	0	0	1.21162	0	0	0	0	0	0	0	0	0	3840	1.21162	0	180.89	0	0	0	0	0	0	0	0	3.43695	0	0	594.4	3.43695	0	0	0	3.43695	0	0	52450
1.21532	0	0	0	0	0	0	0	0	0	0	1.21532	0	0	0	0	0	0	0	0	0	0	1.21532	0	212.57	0	0	0	0	0	0	0	0	3.44893	0	0	621.49	3.44893	0	0	0	3.44893	0	0	50829
1.21907	0	0	0	0	7518	0	0	0	0	0	1.21907	0	0	0	0	0	0	0	0	0	0	1.21907	0	180.55	0	0	0	0	0	0	0	0	3.46162	0	0	619.95	3.46162	0	0	0	3.46162	0	0	28661
1.22275	0	0	0	0	0	0	0	0	0	0	1.22275	0	0	0	4035	0	0	3678	0	0	0	1.22275	0	181.86	0	0	0	0	0	0	0	0	3.47454	0	0	591.5	3.47454	0	0	0	3.47454	0	0	44609
1.22645	0	0	4610	0	3933	0	0	0	0	0	1.22645	0	0	0	0	0	0	3826	0	0	0	1.22645	0	197.25	0	0	0	0	0	0	0	0	3.48582	0	0	534.21	3.48582	0	0	0	3.48582	0	0	32203
1.23015	0	0	5228	0	0	0	0	0	0	0	1.23015	0	0	0	0	0	0	0	0	0	0	1.23015	0	134.11	0	0	0	0	0	0	0	0	3.49843	0	0	522.74	3.49843	0	0	0	3.49843	0	0	43813
1.23385	0	0	0	0	4337	0	0	0	0	0	1.23385	0	0	0	0	0	0	0	0	0	0	1.23385	0	190.5	0	0	0	0	0	0	0	0	3.51044	0	0	659.16	3.51044	0	0	0	3.51044	0	130913	46184
1.23754	0	0	4545	0	0	0	0	0	0	0	1.23754	0	0	0	0	4318	0	0	0	0	0	1.23754	0	143.96	0	0	0	0	0	0	0	0	3.52286	0	0	703.41	3.52286	0	0	0	3.52286	0	0	30536
1.24123	0	0	0	0	3813	0	0	0	0	0	1.24123	0	0	0	3673	0	0	0	0	0	0	1.24123	0	188.33	0	0	0	0	0	0	0	0	3.53501	0	0	395.31	3.53501	0	0	0	3.53501	0	0	0
1.24493	0	0	6092	0	8114	0	0	0	0	0	1.24493	0	0	0	4686	0	0	0	0	0	0	1.24493	0	202.04	0	0	0	0	0	0	0	0	3.54801	0	0	460.84	3.54801	0	0	0	3.54801	0	0	25609
1.24862	0	0	3795	0	0	0	3618	0	0	0	1.24862	0	0	0	5777	0	7730	0	0	0	0	1.24862	0	127.78	0	0	0	0	0	0	0	0	3.56061	0	0	784.3	3.56061	0	0	0	3.56061	0	0	45461
1.25237	0	0	4375	0	0	0	0	0	0	0	1.25237	0	0	0	0	0	0	0	0	0	0	1.25237	0	166.96	0	0	0	0	0	0	0	0	3.57316	0	0	0	3.57316	0	0	0	3.57316	0	0	41741
1.25605	0	0	6561	0	0	0	0	0	0	0	1.25605	0	0	0	0	6908	0	0	0	0	0	1.25605	0	176.39	0	0	0	0	0	0	0	0	3.58574	0	0	532.71	3.58574	0	0	0	3.58574	0	0	34216
1.25975	0	0	0	0	0	0	0	0	0	0	1.25975	0	0	0	0	0	0	0	0	0	0	1.25975	0	138.64	0	0	0	0	0	0	0	0	3.5981	0	0	427.1	3.5981	0	0	0	3.5981	0	0	25448
1.26344	0	0	0	0	0	8602	0	0	0	0	1.26344	0	0	0	0	0	0	0	0	0	0	1.26344	0	140.15	0	0	0	0	0	0	0	0	3.61095	0	0	404.87	3.61095	0	0	0	3.61095	0	0	37691
1.26713	0	0	0	0	0	0	0	0	0	0	1.26713	0	0	0	0	0	0	0	0	0	0	1.26713	0	177.64	0	0	0	0	0	0	0	0	3.62283	0	0	917.13	3.62283	0	0	0	3.62283	0	0	26630
1.27083	0	0	0	0	0	0	0	0	0	0	1.27083	0	0	0	0	0	0	0	0	0	0	1.27083	0	169.49	0	0	0	0	0	0	0	0	3.63568	0	0	0	3.63568	0	0	0	3.63568	0	0	38290
1.27451	0	0	0	0	0	0	0	0	0	0	1.27451	0	0	7801	0	0	0	0	0	0	0	1.27451	0	142.83	0	0	0	0	0	0	0	0	3.64833	0	0	0	3.64833	0	0	0	3.64833	0	131946	38331
1.27822	0	0	0	0	0	0	0	0	0	0	1.27822	0	0	0	0	0	0	0	0	0	0	1.27822	0	153.93	0	0	0	0	0	0	0	0	3.66108	0	0	0	3.66108	0	0	0	3.66108	0	0	38335
1.28191	0	0	0	0	0	0	0	0	0	0	1.28191	0	0	0	0	0	0	0	0	0	0	1.28191	0	160.81	0	0	0	0	0	0	0	0	3.67382	0	0	675.29	3.67382	0	0	0	3.67382	0	0	35390
1.28566	0	0	0	0	0	0	0	0	0	0	1.28566	0	0	0	0	0	0	0	0	0	0	1.28566	0	161.25	0	0	0	0	0	0	0	0	3.6864	0	0	642.99	3.6864	0	0	0	3.6864	0	0	31662
1.28935	0	0	0	0	0	0	0	0	0	0	1.28935	0	0	0	0	0	0	0	0	0	0	1.28935	0	146.17	0	0	0	0	0	0	0	0	3.69935	0	0	0	3.69935	0	0	0	3.69935	0	0	41855
1.29304	0	0	0	0	0	0	0	0	0	0	1.29304	0	0	0	0	0	0	0	0	0	0	1.29304	0	145.79	0	0	0	0	0	0	0	0	3.71216	0	0	590.96	3.71216	0	8176.7	0	3.71216	0	0	30493
1.29674	0	0	0	0	0	0	0	0	0	0	1.29674	0	0	0	0	0	0	0	0	0	0	1.29674	0	135.72	0	0	0	0	0	0	0	0	3.72495	0	0	0	3.72495	0	0	0	3.72495	0	83948	35166
1.30042	0	0	0	0	0	0	0	0	0	0	1.30042	0	0	0	0	0	0	0	0	0	0	1.30042	0	155.61	0	0	0	0	0	0	0	0	3.7373	0	0	601.06	3.7373	0	0	0	3.7373	0	0	21720
1.30412	0	0	0	0	0	0	0	0	0	0	1.30412	0	0	0	0	0	0	0	0	0	0	1.30412	0	160.47	0	0	0	0	0	0	0	0	3.74862	0	0	484.65	3.74862	0	0	0	3.74862	0	152403	24404
1.3078	0	0	0	0	0	0	0	0	0	0	1.3078	0	0	0	0	0	0	0	0	0	0	1.3078	0	179.55	0	0	0	0	0	0	0	0	3.76117	0	0	602.85	3.76117	0	0	0	3.76117	0	0	33123
1.3115	0	0	0	0	0	0	0	0	0	0	1.3115	0	0	0	0	0	0	0	0	0	0	1.3115	0	127.74	0	0	0	0	0	0	0	0	3.77384	0	0	520.72	3.77384	0	0	0	3.77384	0	0	30210
1.3152	0	0	0	9097	0	0	0	0	0	0	1.3152	0	0	0	0	0	0	0	0	0	0	1.3152	0	163.62	0	0	0	0	0	0	0	0	3.78593	0	0	0	3.78593	0	0	0	3.78593	0	0	34336
1.31896	0	0	0	0	0	0	0	0	0	0	1.31896	0	0	0	0	0	0	0	0	0	0	1.31896	0	149.75	0	0	0	0	0	0	0	0	3.79885	0	0	452.4	3.79885	0	0	0	3.79885	0	0	25042
1.32266	0	0	0	0	0	0	0	0	0	0	1.32266	0	0	0	10246	0	0	0	0	0	0	1.32266	0	138.15	0	0	0	0	0	0	0	0	3.81173	0	0	443.35	3.81173	0	0	0	3.81173	0	0	27796
1.32636	0	0	0	0	0	0	0	0	0	0	1.32636	0	0	0	0	0	8108	0	0	0	0	1.32636	0	156.15	0	0	0	0	0	0	0	0	3.82259	0	0	278.43	3.82259	0	0	0	3.82259	0	0	23476
1.33006	0	0	0	0	0	0	0	0	0	0	1.33006	0	0	0	0	0	0	0	0	0	6221	1.33006	0	139.07	0	0	0	0	0	0	0	0	3.83526	0	0	582.57	3.83526	0	12301.3	0	3.83526	0	0	24230
1.33376	0	0	0	0	0	0	7357	0	0	0	1.33376	0	0	0	0	0	0	0	0	0	0	1.33376	0	136.01	0	0	0	0	0	0	0	0	3.848	0	0	653.78	3.848	0	0	0	3.848	0	0	31261
1.33744	0	0	0	0	0	0	0	0	0	0	1.33744	0	0	0	0	0	0	0	0	0	0	1.33744	0	129.56	0	0	0	0	0	0	0	0	3.85958	0	0	220.37	3.85958	0	0	0	3.85958	0	0	29266
1.34113	0	0	0	0	0	0	0	0	0	0	1.34113	0	0	0	0	0	0	0	0	0	0	1.34113	0	139.52	0	0	0	0	0	0	0	0	3.87208	0	0	550.14	3.87208	0	0	0	3.87208	0	0	19006
1.34483	0	0	0	0	0	0	0	0	0	0	1.34483	0	0	0	0	0	0	0	0	0	0	1.34483	0	190.6	0	0	0	0	0	0	0	0	3.88375	0	0	619.93	3.88375	0	0	0	3.88375	0	0	28583
1.34853	0	0	0	0	0	0	0	0	0	0	1.34853	0	0	0	0	0	0	0	0	0	0	1.34853	0	150.5	0	0	0	0	0	0	0	0	3.89528	0	0	247.04	3.89528	0	0	0	3.89528	0	0	18121
1.35228	0	0	5812	0	0	0	0	0	0	0	1.35228	0	0	5849	0	0	0	0	0	0	0	1.35228	0	158.07	0	0	0	0	0	0	0	0	3.90757	0	0	771.41	3.90757	0	0	0	3.90757	0	0	26057
1.35598	0	0	0	0	0	6718	0	0	0	0	1.35598	0	0	0	5089	0	7703	0	0	0	0	1.35598	0	126.6	0	0	0	0	0	0	0	0	3.91862	0	0	434.88	3.91862	0	0	0	3.91862	0	0	31351
1.35968	0	0	0	0	0	0	0	0	0	0	1.35968	0	0	0	0	0	0	0	0	0	0	1.35968	0	196.26	0	0	0	0	0	0	0	0	3.93106	0	0	740.48	3.93106	0	0	0	3.93106	0	0	23487
1.36338	0	0	0	0	0	0	0	0	0	0	1.36338	0	0	0	0	0	0	0	0	0	0	1.36338	0	172.77	0	0	0	0	0	0	0	0	3.9434	0	0	476.35	3.9434	0	0	0	3.9434	0	0	28240
1.36707	0	0	0	7223	0	0	0	0	0	0	1.36707	0	0	0	7680	0	0	0	0	0	0	1.36707	0	133.93	0	0	0	0	0	0	0	0	3.95601	0	0	579.41	3.95601	0	0	0	3.95601	0	0	26512
1.37075	0	0	0	0	0	0	0	0	0	0	1.37075	0	0	0	0	0	0	0	0	0	0	1.37075	0	123.47	0	0	0	0	0	0	0	0	3.9676	0	0	314.25	3.9676	0	0	0	3.9676	0	0	34781
1.37445	0	0	0	0	0	0	0	0	0	0	1.37445	0	0	0	0	0	0	0	0	0	0	1.37445	0	117.67	0	0	0	0	0	0	0	0	3.97941	0	0	254.7	3.97941	0	10932.7	0	3.97941	0	0	31386
1.37815	0	0	6654	0	0	0	0	0	0	0	1.37815	0	0	0	0	0	0	0	0	0	0	1.37815	0	98.99	0	0	0	0	0	0	0	0	3.99213	0	0	630.56	3.99213	0	0	0	3.99213	0	0	18413
1.38183	0	0	8096	0	0	0	0	0	0	0	1.38183	0	0	0	0	0	0	0	0	0	0	1.38183	0	157.71	0	0	0	0	0	0	0	0	4.00474	0	0	445.08	4.00474	0	0	0	4.00474	0	0	16282
1.38561	0	0	0	0	0	0	0	0	0	0	1.38561	0	0	0	0	0	0	0	0	0	0	1.38561	0	160.92	0	0	0	0	0	0	0	0	4.01695	0	0	253.25	4.01695	0	0	0	4.01695	0	0	26898
1.3893	0	0	0	0	0	0	0	0	0	0	1.3893	0	0	0	0	0	0	0	0	0	0	1.3893	0	97.54	0	0	0	0	0	0	0	0	4.03236	0	0	420.19	4.03236	0	0	0	4.03236	0	0	28089
1.39299	0	0	0	0	0	0	0	0	0	0	1.39299	0	0	0	0	0	0	0	0	0	0	1.39299	0	141.62	0	0	0	0	0	0	0	0	4.04393	0	0	557.09	4.04393	0	0	0	4.04393	0	0	18995
1.39668	0	0	0	0	0	0	0	0	0	0	1.39668	0	0	0	0	0	0	0	0	0	0	1.39668	0	103.41	0	0	0	0	0	0	0	0	4.05481	0	0	312.14	4.05481	0	0	0	4.05481	0	0	31525
1.40038	0	0	0	0	0	0	0	0	0	0	1.40038	0	0	0	0	0	0	0	0	0	0	1.40038	0	128.14	0	0	0	0	0	0	0	0	4.06718	0	0	361.52	4.06718	0	0	0	4.06718	0	0	31735
1.40408	0	0	0	0	6114	0	0	0	0	0	1.40408	0	0	0	0	0	0	0	0	0	0	1.40408	0	115.01	0	0	0	0	0	0	0	0	4.07941	0	0	383.22	4.07941	0	0	0	4.07941	0	0	24730
1.40777	0	0	0	5031	0	0	0	0	0	0	1.40777	0	0	0	0	0	0	0	0	0	0	1.40777	0	129.65	0	0	0	0	0	0	0	0	4.09177	0	0	533.91	4.09177	0	0	0	4.09177	0	0	24869
1.41147	0	0	0	0	0	0	0	0	0	0	1.41147	0	0	0	0	0	0	0	0	0	0	1.41147	0	111.9	0	0	0	0	0	0	0	0	4.10299	0	0	0	4.10299	0	0	0	4.10299	0	0	30328
1.41517	0	0	0	0	0	0	0	0	0	0	1.41517	0	0	0	0	0	4893	0	0	0	0	1.41517	0	123.84	0	0	0	0	0	0	0	0	4.11456	0	0	481.47	4.11456	0	0	0	4.11456	0	0	23583
1.41893	0	0	4822	0	0	0	0	0	0	0	1.41893	0	0	0	0	0	7970	0	0	0	0	1.41893	0	147.18	0	0	0	0	0	0	0	0	4.12682	0	0	431.14	4.12682	0	0	0	4.12682	0	0	25545
1.42264	0	0	0	0	0	0	0	0	0	0	1.42264	0	0	0	0	0	0	0	0	0	0	1.42264	0	142.79	0	0	0	0	0	0	0	0	4.13918	0	0	340.19	4.13918	0	0	0	4.13918	0	0	22812
1.42632	0	0	0	0	4308	0	0	0	0	0	1.42632	0	0	0	0	0	0	0	0	0	0	1.42632	0	134.09	0	0	0	0	0	0	0	0	4.15062	0	0	681.69	4.15062	0	0	0	4.15062	0	0	25061
1.43002	0	0	0	0	0	0	0	0	0	0	1.43002	0	0	0	0	0	0	0	0	0	0	1.43002	0	187.68	0	0	0	0	0	0	0	0	4.16293	0	0	367.03	4.16293	0	0	0	4.16293	0	0	24850
1.43373	0	0	0	0	0	0	0	0	0	0	1.43373	0	0	0	0	0	0	0	0	0	0	1.43373	0	120.29	0	0	0	0	0	0	0	0	4.17514	0	0	334.43	4.17514	0	0	0	4.17514	0	0	29116
1.43742	0	0	0	0	0	0	0	0	0	0	1.43742	0	0	0	0	0	0	0	0	0	0	1.43742	0	116.07	0	0	0	0	0	0	0	0	4.18659	0	0	396.77	4.18659	0	0	0	4.18659	0	0	23594
1.44113	0	0	0	0	0	0	0	0	0	0	1.44113	0	0	0	0	0	0	0	0	0	0	1.44113	0	147.75	0	0	0	0	0	0	0	0	4.19869	0	0	431.84	4.19869	0	0	0	4.19869	0	0	21768
1.44481	0	0	0	0	0	0	0	0	0	0	1.44481	0	0	0	0	0	0	0	0	0	0	1.44481	0	92.16	0	0	0	0	0	0	4819	0	4.21072	0	0	471.3	4.21072	0	0	0	4.21072	0	0	30016
1.44853	0	0	0	0	4527	0	0	0	0	0	1.44853	0	0	0	0	0	0	0	5972	0	0	1.44853	0	108.01	0	0	0	0	0	0	0	0	4.22303	0	0	378.02	4.22303	0	0	0	4.22303	0	87079	22568
1.45228	0	0	0	0	0	0	0	0	0	0	1.45228	0	0	0	0	0	0	0	0	0	0	1.45228	0	140.82	0	0	0	0	0	0	0	0	4.23504	0	0	401.47	4.23504	0	0	0	4.23504	0	80923	19823
1.45599	0	0	5909	0	0	0	0	0	0	0	1.45599	0	0	0	0	0	0	0	0	0	0	1.45599	0	179.56	0	0	0	0	0	0	0	0	4.24717	0	0	539.22	4.24717	0	0	0	4.24717	0	0	24819
1.45969	0	0	0	8749	0	0	0	0	0	0	1.45969	0	0	0	0	6811	0	0	0	0	0	1.45969	0	110.25	0	0	0	0	0	0	0	0	4.25863	0	0	458.93	4.25863	0	0	0	4.25863	0	53222	18684
1.46338	0	0	0	0	0	0	0	0	0	0	1.46338	0	0	0	0	5080	0	0	0	0	0	1.46338	0	86.76	0	0	0	0	0	0	0	0	4.2704	0	0	328.4	4.2704	0	6071.6	0	4.2704	0	53943	22445
1.46708	0	0	0	0	0	0	0	0	0	0	1.46708	0	0	0	0	0	0	0	3735	0	0	1.46708	0	107.76	0	0	0	0	0	0	0	0	4.28202	0	0	504.36	4.28202	0	8569.9	0	4.28202	0	87230	25848
1.47078	0	0	0	0	0	0	0	0	0	0	1.47078	0	0	4514	0	0	0	0	0	0	0	1.47078	0	151.84	0	0	0	0	0	0	0	0	4.29399	0	0	427.53	4.29399	0	0	0	4.29399	0	56723	20362
1.47448	0	0	0	0	0	0	0	0	0	0	1.47448	0	0	0	0	0	0	0	0	0	0	1.47448	0	106.52	0	0	0	0	0	0	0	0	4.30587	0	0	362.04	4.30587	0	0	0	4.30587	0	105081	21198
1.47818	0	0	0	0	0	0	0	0	0	0	1.47818	0	0	0	0	0	0	0	4218	0	0	1.47818	0	133.36	0	0	0	0	0	0	0	0	4.31789	0	0	486.5	4.31789	0	4247.1	0	4.31789	0	39760	18053
1.48188	0	0	0	0	0	0	0	0	0	0	1.48188	0	0	0	0	0	0	0	0	0	0	1.48188	0	126.92	0	0	0	0	0	0	0	0	4.32881	0	0	469.87	4.32881	0	7489.6	0	4.32881	0	92830	23931
1.48581	0	0	0	0	0	0	0	0	0	0	1.48581	0	0	0	0	0	0	0	0	0	0	1.48581	0	107.74	0	0	0	0	0	0	0	0	4.34049	0	0	399.54	4.34049	0	0	0	4.34049	0	44328	23348
1.48968	0	0	0	0	0	0	0	0	0	0	1.48968	0	0	0	0	0	0	0	0	0	0	1.48968	0	174.71	0	0	0	0	0	0	0	0	4.35227	0	0	311.82	4.35227	0	3218.5	0	4.35227	0	59964	26463
1.49337	0	0	0	0	4697	0	0	0	0	0	1.49337	0	0	0	5019	0	0	0	0	0	0	1.49337	0	107.55	0	0	0	0	0	0	0	0	4.36333	0	0	432.36	4.36333	0	3525.5	0	4.36333	0	37361	28754
1.49708	0	0	0	0	0	0	0	0	0	0	1.49708	0	0	0	0	0	0	0	0	0	0	1.49708	0	118.04	0	0	0	0	0	0	0	0	4.37877	0	0	513.16	4.37877	0	2914.8	0	4.37877	0	23589	24781
1.50077	0	0	0	0	0	0	0	0	0	0	1.50077	0	0	0	0	0	0	0	0	0	0	1.50077	0	137.94	0	0	0	0	0	0	0	0	4.38963	0	0	381.34	4.38963	0	0	0	4.38963	0	36910	27771
1.50448	0	0	7966	0	0	0	0	0	0	0	1.50448	0	0	0	0	0	0	0	0	0	0	1.50448	0	102.99	0	0	0	0	0	0	0	0	4.40148	0	0	442.41	4.40148	0	6809.7	0	4.40148	0	68517	27550
1.50817	0	0	0	0	6148	0	0	0	0	0	1.50817	0	0	0	0	0	0	0	4376	0	0	1.50817	0	128.92	0	0	0	0	0	0	0	0	4.41308	0	0	291.55	4.41308	0	0	0	4.41308	0	44410	25556
1.51203	0	0	0	0	0	0	0	0	0	0	1.51203	0	0	0	0	0	0	0	0	0	0	1.51203	0	121.12	0	0	0	0	0	0	0	0	4.42481	0	0	532.04	4.42481	0	3795.1	0	4.42481	0	40022	23964
1.51573	0	0	0	0	0	0	0	0	0	0	1.51573	0	0	0	0	0	0	0	0	0	0	1.51573	0	99.28	0	0	0	0	0	0	0	0	4.4365	0	0	312.7	4.4365	0	4288.6	0	4.4365	0	46041	26546
1.5195	0	0	0	0	0	0	0	0	0	0	1.5195	0	0	0	0	0	0	0	0	0	0	1.5195	0	116.34	0	0	0	0	0	0	0	0	4.44795	0	0	341.31	4.44795	0	5849.5	0	4.44795	0	27227	21366
1.5232	0	0	0	0	0	0	0	0	0	0	1.5232	0	0	0	0	0	0	0	0	0	0	1.5232	0	125.2	0	0	0	0	0	0	0	0	4.45975	0	0	345.01	4.45975	0	3564	0	4.45975	0	29724	23592
1.52706	0	0	0	0	0	0	0	0	0	0	1.52706	0	0	0	8730	0	0	0	0	0	0	1.52706	0	115.65	0	0	0	0	0	0	0	0	4.47118	0	0	296.22	4.47118	0	2187.6	0	4.47118	0	59247	26974
1.53076	0	0	0	0	0	0	0	0	0	0	1.53076	0	0	0	0	0	0	0	0	0	0	1.53076	0	82.46	0	0	0	0	0	0	0	0	4.48291	0	0	362.39	4.48291	0	3636	0	4.48291	0	41480	22949
1.53447	0	0	0	0	0	0	0	0	0	0	1.53447	0	0	0	0	0	0	0	0	0	0	1.53447	0	98.45	0	0	0	0	0	0	0	0	4.49452	0	0	330.41	4.49452	0	2440.5	0	4.49452	0	0	25999
1.53817	0	0	0	0	0	0	0	0	0	0	1.53817	0	0	0	0	0	0	0	0	0	0	1.53817	0	112.99	0	0	0	0	0	0	0	0	4.50636	0	0	312.42	4.50636	0	2477.6	0	4.50636	0	58287	22390
1.54185	0	0	0	0	0	0	0	0	0	0	1.54185	0	0	0	0	0	0	0	0	0	0	1.54185	0	108.73	0	0	0	0	0	0	0	0	4.51827	0	0	366.74	4.51827	0	2566.2	0	4.51827	0	0	14772
1.54555	0	0	0	0	0	0	0	0	0	0	1.54555	0	0	0	0	0	0	0	0	0	0	1.54555	0	99.33	0	0	0	0	0	0	0	0	4.53029	0	0	480.53	4.53029	0	0	0	4.53029	0	48779	17530
1.54925	0	0	0	0	0	0	0	0	0	0	1.54925	0	0	0	0	0	0	0	0	0	0	1.54925	0	83.1	0	0	0	0	0	0	0	0	4.54216	0	0	414.86	4.54216	0	4573.8	0	4.54216	0	30469	22905
1.55302	0	0	0	0	0	0	0	0	0	0	1.55302	0	0	0	0	0	0	0	0	0	0	1.55302	0	110.06	0	0	0	0	0	0	0	0	4.55431	0	0	460.73	4.55431	0	2612.5	0	4.55431	0	53782	22904
1.55672	0	0	7251	5476	0	0	0	0	0	0	1.55672	0	0	0	0	0	0	0	0	0	0	1.55672	0	98.93	0	0	0	0	0	0	0	0	4.56626	0	0	519.15	4.56626	0	0	0	4.56626	0	59741	19918
1.56042	0	0	7485	0	0	0	0	0	0	0	1.56042	0	0	0	0	0	0	0	0	0	0	1.56042	0	110.55	0	0	0	0	0	0	0	0	4.57814	0	0	470.34	4.57814	0	3849.6	0	4.57814	0	32665	22044
1.56411	0	0	0	0	0	0	0	0	0	0	1.56411	0	0	0	0	0	0	0	0	0	0	1.56411	0	109.18	0	0	0	0	0	0	0	0	4.58983	0	0	501.68	4.58983	0	1955.8	0	4.58983	0	23383	22872
1.56781	0	0	0	0	0	0	0	0	0	0	1.56781	0	0	0	0	0	0	0	0	0	0	1.56781	0	99.95	0	0	0	0	0	0	0	0	4.60158	0	0	427.28	4.60158	0	0	0	4.60158	0	52081	19624
1.57151	0	0	0	0	0	0	0	0	0	0	1.57151	0	0	0	0	0	0	0	0	0	0	1.57151	0	88.98	0	0	0	0	0	0	0	0	4.61292	0	0	324.42	4.61292	0	0	0	4.61292	0	70764	24781
1.57523	0	0	6112	0	0	0	0	0	0	0	1.57523	0	0	0	0	0	0	0	0	0	0	1.57523	0	124.97	0	0	0	0	0	0	0	0	4.62403	0	0	365.87	4.62403	0	4401.7	0	4.62403	0	33032	19493
1.57892	0	0	0	0	0	0	0	0	0	0	1.57892	0	0	0	7627	0	0	0	0	0	0	1.57892	0	167.89	0	0	0	0	0	0	0	0	4.63534	0	0	307.67	4.63534	0	0	0	4.63534	0	38573	24119
1.58281	0	0	0	0	0	0	0	0	0	0	1.58281	0	0	0	0	0	0	0	0	0	0	1.58281	0	67	0	0	0	0	0	0	0	0	4.64597	0	0	452.51	4.64597	0	3398.6	0	4.64597	0	38094	15585
1.58657	0	0	0	0	0	0	0	0	0	0	1.58657	0	0	0	0	0	0	0	0	0	0	1.58657	0	105.24	0	0	0	0	0	0	0	0	4.65654	0	0	257.43	4.65654	0	4202.3	0	4.65654	0	46755	24504
1.59028	0	0	0	0	0	0	0	0	0	0	1.59028	0	0	0	0	0	0	0	0	0	0	1.59028	0	117.96	0	0	0	0	0	0	0	0	4.66704	0	0	303.24	4.66704	0	2418.1	0	4.66704	0	38598	27433
1.59397	0	0	0	0	0	0	0	0	0	0	1.59397	0	0	0	0	0	0	0	0	0	0	1.59397	0	121.29	0	0	0	0	0	0	0	0	4.67737	0	0	281.12	4.67737	0	0	0	4.67737	0	25988	24096
1.59768	0	0	0	0	0	0	0	0	0	0	1.59768	0	0	0	0	0	0	0	0	0	0	1.59768	0	136.81	0	0	0	0	0	0	0	0	4.69128	0	0	270.54	4.69128	0	2573.7	0	4.69128	0	40060	21051
1.60136	0	0	0	0	0	0	0	0	0	0	1.60136	0	0	0	0	0	0	0	0	0	0	1.60136	0	118.9	0	0	0	0	0	0	0	0	4.70183	0	0	316.9	4.70183	0	0	0	4.70183	0	41023	28059
1.60508	0	0	0	0	0	0	0	0	0	0	1.60508	0	0	0	0	0	0	0	0	0	0	1.60508	0	153.83	0	0	0	0	0	0	0	0	4.71267	0	0	335.99	4.71267	0	3797.2	0	4.71267	0	45081	17073
1.60876	0	0	0	0	0	0	0	0	0	0	1.60876	0	0	0	0	0	0	0	0	0	0	1.60876	0	96.73	0	0	0	0	0	0	0	0	4.72362	0	0	325.52	4.72362	0	2536.2	0	4.72362	0	26847	22244
1.61246	0	0	0	0	0	0	0	0	0	0	1.61246	0	0	0	0	0	0	0	0	0	0	1.61246	0	104.99	0	0	0	0	0	0	0	0	4.73475	0	0	476.26	4.73475	0	0	0	4.73475	0	31405	20653
1.61634	0	0	0	0	0	0	0	0	0	0	1.61634	0	0	0	0	0	0	0	0	0	0	1.61634	0	111.83	0	0	0	0	0	0	0	0	4.74561	0	0	447.21	4.74561	0	3598.4	0	4.74561	0	45651	20286
1.62009	0	0	0	0	0	0	0	0	0	0	1.62009	0	0	0	0	0	0	0	0	0	0	1.62009	0	85.56	0	0	0	0	0	0	0	0	4.75633	0	0	455.78	4.75633	0	0	0	4.75633	0	41239	21423
1.62379	0	0	0	0	0	0	0	0	0	0	1.62379	0	0	0	0	0	0	0	0	0	0	1.62379	0	132.31	0	0	0	0	0	0	0	0	4.76739	0	0	267.16	4.76739	0	4127.9	0	4.76739	0	31740	20271
1.62749	0	0	0	0	0	0	0	0	0	0	1.62749	0	0	0	0	0	0	0	0	0	0	1.62749	0	154.36	0	0	0	0	0	0	0	0	4.77842	0	0	309.81	4.77842	0	0	0	4.77842	0	58867	21467
1.63119	0	0	0	0	0	0	0	0	0	0	1.63119	0	0	0	0	0	0	0	6373	0	0	1.63119	0	153.68	0	0	0	0	0	0	0	0	4.78972	0	0	373.89	4.78972	0	0	0	4.78972	0	39586	17367
1.63507	0	0	0	0	0	0	0	0	0	0	1.63507	0	0	0	0	0	0	0	0	0	0	1.63507	0	105.29	0	0	0	0	0	0	0	0	4.80083	0	0	367.36	4.80083	0	3935.7	0	4.80083	0	0	18981
1.63877	0	0	0	0	0	0	0	0	0	0	1.63877	0	0	0	0	0	0	0	0	0	0	1.63877	0	175.94	0	0	0	0	0	0	0	0	4.81189	0	0	448.19	4.81189	0	0	0	4.81189	0	63513	18138
1.64263	0	0	0	0	0	0	0	0	0	0	1.64263	0	0	0	0	0	0	0	0	0	0	1.64263	0	135.39	0	0	0	0	0	0	0	0	4.82336	0	0	351.79	4.82336	0	0	0	4.82336	0	0	21756
1.64633	0	0	0	0	0	0	0	0	0	0	1.64633	0	0	0	0	0	0	0	0	0	0	1.64633	0	86.83	0	0	0	0	0	0	0	0	4.83489	0	0	255.39	4.83489	0	4500	0	4.83489	0	0	20708
1.6502	0	0	7880	0	0	0	0	0	0	0	1.6502	0	0	0	0	0	0	0	0	0	0	1.6502	0	86.03	0	0	0	0	0	0	0	0	4.84609	0	0	186.61	4.84609	0	0	0	4.84609	0	0	20676
1.65396	0	0	0	0	0	0	0	0	0	0	1.65396	0	0	0	0	0	0	0	0	0	0	1.65396	0	134.82	0	0	0	0	0	0	0	0	4.85777	0	0	507.21	4.85777	0	0	0	4.85777	0	0	19136
1.65783	0	0	0	0	0	0	0	0	0	0	1.65783	0	0	0	0	0	0	0	0	0	0	1.65783	0	217.29	0	0	0	0	0	0	0	0	4.86911	0	0	229.35	4.86911	0	0	0	4.86911	0	0	16187
1.66169	0	0	0	0	0	0	0	0	0	0	1.66169	0	0	0	0	0	0	0	0	0	0	1.66169	0	114.68	0	0	0	0	0	0	0	0	4.88057	0	0	314.8	4.88057	0	0	0	4.88057	0	36903	19958
1.66541	0	0	0	0	0	0	0	0	0	0	1.66541	0	0	0	0	5118	0	0	0	0	0	1.66541	0	138.25	0	0	0	0	0	0	0	0	4.89186	0	0	325.39	4.89186	0	6880.5	0	4.89186	0	73959	19907
1.66911	0	0	0	0	0	0	0	0	0	0	1.66911	0	0	0	0	0	0	0	0	0	0	1.66911	0	109.25	0	0	0	0	0	0	0	0	4.90337	0	0	441.8	4.90337	0	0	0	4.90337	0	0	18899
1.67297	0	0	0	0	0	0	0	0	0	0	1.67297	0	0	0	0	0	0	0	0	0	0	1.67297	0	171.55	0	0	0	0	0	0	0	0	4.91461	0	0	443.18	4.91461	0	0	0	4.91461	0	0	13902
1.67665	0	0	0	0	0	0	0	0	0	0	1.67665	0	0	0	0	0	0	0	0	0	0	1.67665	0	86.04	0	0	0	0	0	0	0	0	4.92598	0	0	321.42	4.92598	0	0	0	4.92598	0	67509	17454
1.68037	0	0	0	0	0	0	0	0	0	0	1.68037	0	0	0	0	0	0	0	0	0	0	1.68037	0	71.18	0	0	0	0	0	0	0	0	4.9375	0	0	350.55	4.9375	0	0	0	4.9375	0	0	22638
1.6843	0	0	5244	0	0	0	0	0	0	0	1.6843	0	0	0	0	0	0	0	0	0	0	1.6843	0	224.21	0	0	0	0	0	0	0	0	4.94895	0	0	261.23	4.94895	0	0	0	4.94895	0	0	19135
1.68801	0	0	0	0	0	0	0	0	0	0	1.68801	0	0	0	0	0	0	0	0	0	0	1.68801	0	170.84	0	0	0	0	0	0	0	0	4.96029	0	0	344.86	4.96029	0	0	0	4.96029	0	36198	18243
1.69188	0	0	0	0	0	0	0	0	0	0	1.69188	0	0	0	8435	0	0	0	0	0	0	1.69188	0	91.77	0	0	0	0	0	0	0	0	4.97139	0	0	354.26	4.97139	0	0	0	4.97139	0	0	15976
1.69575	0	0	0	0	0	0	0	0	0	0	1.69575	0	0	0	0	0	0	0	0	0	0	1.69575	0	98.66	0	0	0	0	0	0	0	0	4.98282	0	0	273.56	4.98282	0	0	0	4.98282	0	0	23355
1.69961	0	0	0	0	0	0	0	0	0	0	1.69961	0	0	0	0	0	0	0	0	0	0	1.69961	0	114.97	0	0	0	0	0	0	0	0	4.99401	0	0	381.81	4.99401	0	0	0	4.99401	0	0	17366
1.70348	0	0	0	0	0	0	0	0	0	0	1.70348	0	0	0	0	0	0	0	0	0	0	1.70348	0	120.33	0	0	0	0	0	0	0	0
1.70718	0	0	0	0	0	0	0	0	0	0	1.70718	0	0	0	0	0	0	0	0	0	0	1.70718	0	133.27	0	0	0	0	0	0	0	0
1.71087	0	0	0	0	0	0	0	0	0	0	1.71087	0	0	0	0	0	0	0	0	0	0	1.71087	0	131.36	0	0	0	0	0	0	0	0
1.71476	0	0	0	0	0	0	0	0	0	0	1.71476	0	0	0	0	0	0	0	0	0	0	1.71476	0	147.37	0	0	0	0	0	0	0	0
1.71869	0	0	0	0	0	0	0	0	0	0	1.71869	0	0	0	0	0	0	0	0	0	0	1.71869	0	120.13	0	0	0	0	0	0	0	0
1.72256	0	0	0	0	0	0	0	0	0	0	1.72256	0	0	0	0	0	0	0	0	9925	0	1.72256	0	119.9	0	0	0	0	0	0	0	0
1.72644	0	0	0	0	0	0	0	0	0	0	1.72644	0	0	0	0	0	0	0	0	0	0	1.72644	0	151.45	0	0	0	0	0	0	0	0
1.73014	0	0	0	0	0	0	0	0	0	0	1.73014	0	0	0	0	0	0	0	0	0	0	1.73014	0	76.05	0	0	0	0	0	0	0	0
1.73385	0	0	0	0	0	0	0	0	0	0	1.73385	0	0	0	0	0	0	0	0	0	0	1.73385	0	131.79	0	0	0	0	0	0	0	0
1.73771	0	0	0	0	0	0	0	0	0	0	1.73771	0	0	0	0	0	0	0	0	0	0	1.73771	0	139.25	0	0	0	0	0	0	0	0
1.74143	0	0	0	0	0	0	0	0	0	0	1.74143	0	0	0	0	0	0	0	0	0	0	1.74143	0	163.08	0	0	0	0	0	0	0	0
1.74531	0	0	0	0	0	0	0	0	0	0	1.74531	0	0	0	0	0	0	0	0	0	0	1.74531	0	153.07	0	0	0	0	0	0	0	0
1.7492	0	0	0	0	0	0	0	0	0	0	1.7492	0	0	0	0	0	0	0	0	0	0	1.7492	0	174.94	0	0	0	0	0	0	0	0
1.75298	0	0	0	0	0	0	0	0	0	0	1.75298	0	0	0	0	0	0	0	0	0	0	1.75298	0	100.19	0	0	0	0	0	0	0	0
1.75667	0	0	0	0	0	0	0	0	0	0	1.75667	0	0	0	0	0	0	0	0	0	0	1.75667	0	185.23	0	0	0	0	0	0	0	0
1.76039	0	0	0	0	0	0	0	0	0	0	1.76039	0	0	0	0	0	0	0	0	0	0	1.76039	0	104.44	0	0	0	0	0	0	0	0
1.76409	0	0	0	0	0	0	0	0	0	0	1.76409	0	0	0	0	0	0	0	0	0	0	1.76409	0	50.37	0	0	0	0	0	0	0	0
1.7678	0	0	0	0	0	0	0	0	0	0	1.7678	0	0	0	0	0	0	0	0	0	0	1.7678	0	127.5	0	0	0	0	0	0	0	0
1.7715	0	0	0	0	0	0	0	0	0	0	1.7715	0	0	0	0	0	0	0	0	0	0	1.7715	0	125.04	0	0	0	0	0	0	0	0
1.77522	0	0	0	0	0	0	0	0	0	0	1.77522	0	0	0	0	0	7509	0	0	0	0	1.77522	0	358.76	0	0	0	0	0	0	0	0
1.77892	0	0	0	0	0	0	0	0	0	0	1.77892	0	0	0	0	0	0	0	0	0	0	1.77892	0	115.3	0	0	0	0	0	0	0	0
1.78263	0	0	0	0	0	0	0	0	0	0	1.78263	0	0	0	0	0	0	0	0	0	0	1.78263	0	146.81	0	0	0	0	0	0	0	0
1.7864	0	0	0	0	0	0	0	0	0	0	1.7864	0	0	0	0	0	0	0	0	0	0	1.7864	0	174	0	0	0	0	0	0	0	0
1.79009	0	0	0	0	0	0	0	0	0	0	1.79009	0	0	0	0	0	0	0	5957	0	0	1.79009	0	69.07	0	0	0	0	0	0	0	0
1.79381	0	0	0	0	0	0	0	0	0	0	1.79381	0	0	0	0	0	0	0	0	0	0	1.79381	0	137.19	0	0	0	0	0	0	0	0
1.79751	0	0	0	0	0	0	0	0	0	0	1.79751	0	0	0	0	0	0	0	0	0	0	1.79751	0	261.55	0	0	0	0	0	0	0	0
1.80119	0	0	0	0	0	0	0	0	0	0	1.80119	0	0	0	0	0	0	0	4418	0	0	1.80119	0	218.81	0	0	0	0	0	0	0	0
1.80489	0	0	0	0	0	0	0	0	0	0	1.80489	0	0	0	0	0	0	0	0	0	0	1.80489	0	147.89	0	0	0	0	0	0	0	0
1.8086	0	0	0	0	0	0	0	0	0	0	1.8086	0	0	0	0	0	0	0	0	0	0	1.8086	0	136.65	0	0	0	0	0	0	0	0
1.8123	0	0	0	0	0	0	0	0	0	0	1.8123	0	0	0	0	0	0	0	0	0	0	1.8123	0	147.57	0	0	0	0	0	0	0	0
1.816	0	0	0	0	0	0	0	0	0	0	1.816	0	0	0	0	0	0	0	0	0	0	1.816	0	212.46	0	0	0	0	0	0	0	0
1.81978	0	0	0	0	0	0	0	0	0	0	1.81978	0	0	0	0	0	0	0	0	0	0	1.81978	0	170.1	0	0	0	0	0	0	0	0
1.82365	0	0	0	0	0	0	0	0	0	0	1.82365	0	0	0	0	0	0	0	0	0	0	1.82365	0	93.69	0	0	0	0	0	0	0	0
1.82736	0	0	0	0	0	0	0	0	0	0	1.82736	0	0	0	0	7616	0	0	0	0	0	1.82736	0	76.39	0	0	0	0	0	0	0	0
1.83106	0	0	0	0	0	0	0	0	0	0	1.83106	0	0	0	0	0	0	0	0	0	0	1.83106	0	212.89	0	0	0	0	0	0	0	0
1.83494	0	0	0	0	0	0	0	0	0	0	1.83494	0	0	0	0	0	0	0	0	0	0	1.83494	0	170.31	0	0	0	0	0	0	0	0
1.8388	0	0	0	0	0	0	0	0	0	0	1.8388	0	0	0	0	0	0	0	0	0	0	1.8388	0	247.58	0	0	0	0	0	0	0	0
1.84267	0	0	0	0	0	0	0	0	0	0	1.84267	0	0	0	0	0	0	0	0	0	0	1.84267	0	118.71	0	0	0	0	0	0	0	0
1.84639	0	0	0	0	0	0	0	0	0	0	1.84639	0	0	0	0	0	0	0	0	0	0	1.84639	0	282.6	0	0	0	0	0	0	0	0
1.85027	0	0	6762	0	0	0	0	0	0	0	1.85027	0	0	0	0	0	0	0	0	0	0	1.85027	0	117.07	0	0	0	0	0	0	0	0
1.8542	0	0	0	0	0	0	0	0	0	0	1.8542	0	0	0	0	0	0	0	0	0	0	1.8542	0	239.2	0	0	0	0	0	0	0	0
1.8581	0	0	0	0	0	0	0	0	0	0	1.8581	0	0	0	0	0	0	0	0	0	0	1.8581	0	316.36	0	0	0	0	0	0	0	0
1.86199	0	0	0	0	0	0	0	0	0	0	1.86199	0	0	0	0	0	0	0	0	0	7435	1.86199	0	73.97	0	0	0	0	0	0	0	0
1.86604	0	0	0	0	0	0	0	0	0	0	1.86604	0	0	0	0	0	0	0	0	0	0	1.86604	0	165.94	0	0	0	0	0	0	0	0
1.86993	0	0	0	0	0	0	0	0	0	0	1.86993	0	0	0	0	0	0	0	0	0	0	1.86993	0	306.02	0	0	0	0	0	0	0	0
1.8738	0	0	0	0	0	0	0	0	0	0	1.8738	0	0	0	0	0	0	0	0	0	0	1.8738	0	295.18	0	0	0	0	0	0	0	0
1.8777	0	0	0	0	0	0	0	0	0	0	1.8777	0	0	0	0	0	0	0	0	0	0	1.8777	0	237.2	0	0	0	0	0	0	0	0
1.88158	0	0	8270	0	0	0	0	0	0	0	1.88158	0	0	0	0	0	0	0	0	0	0	1.88158	0	111.07	0	0	0	0	0	0	0	0
1.8857	0	0	0	0	0	0	0	0	0	0	1.8857	0	0	0	0	0	0	0	0	0	0	1.8857	0	99.26	0	0	0	0	0	0	0	0
1.88976	0	0	0	0	0	0	0	0	0	0	1.88976	0	0	0	0	0	0	0	0	0	0	1.88976	0	266.71	0	0	0	0	0	0	0	0
1.89365	0	0	0	0	0	0	0	0	0	0	1.89365	0	0	0	0	0	0	0	0	0	0	1.89365	0	345.78	0	0	0	0	0	0	0	0
1.89753	0	0	0	0	0	0	0	0	0	0	1.89753	0	0	0	0	0	5602	0	0	0	0	1.89753	0	213.6	0	0	0	0	0	0	0	0
1.90142	0	0	0	0	0	0	0	0	0	0	1.90142	0	0	0	0	0	0	0	0	0	0	1.90142	0	189.16	0	0	0	0	0	0	0	0
1.90549	0	0	0	0	0	0	0	0	0	0	1.90549	0	0	0	0	0	0	0	0	0	0	1.90549	0	193.36	0	0	0	0	0	0	0	0
1.90953	0	0	0	0	0	0	0	0	0	0	1.90953	0	0	0	0	0	0	0	0	0	3789	1.90953	0	234.88	0	0	0	0	0	0	0	0
1.91359	0	0	0	0	0	0	0	0	0	0	1.91359	0	0	0	0	0	0	0	0	0	0	1.91359	0	502.05	0	0	0	0	0	0	0	0
1.91753	0	0	0	0	0	0	0	0	0	0	1.91753	0	0	0	0	0	0	0	0	0	0	1.91753	0	231.09	0	0	0	0	0	0	0	0
1.92159	0	0	0	0	0	0	0	0	0	0	1.92159	0	0	0	0	0	0	0	0	0	3878	1.92159	0	177.18	0	0	0	0	0	0	0	0
1.92565	0	0	0	0	0	0	0	0	0	0	1.92565	0	0	0	0	4799	0	0	0	0	0	1.92565	0	163.06	0	0	0	0	0	0	0	0
1.9297	0	0	0	0	0	0	0	0	0	0	1.9297	0	0	0	0	0	0	0	0	0	0	1.9297	0	191.44	0	0	0	0	0	0	0	0
1.93376	0	0	0	0	0	0	0	0	0	0	1.93376	0	0	0	0	0	0	0	0	0	0	1.93376	0	150.02	0	0	0	0	0	0	0	0
1.9378	0	0	0	0	0	0	0	0	0	0	1.9378	0	0	0	0	0	0	0	0	0	0	1.9378	0	129.57	0	0	0	0	0	0	0	0
1.9417	0	0	5207	0	0	0	0	0	0	0	1.9417	0	0	0	0	0	0	0	0	0	0	1.9417	0	122.47	0	0	0	0	0	0	0	0
1.94558	0	0	0	0	0	0	0	0	0	0	1.94558	0	0	0	0	0	0	0	0	0	0	1.94558	0	122.39	0	0	0	0	0	0	0	0
1.94964	0	0	4476	0	0	0	0	0	0	0	1.94964	0	0	0	0	0	0	0	0	0	0	1.94964	0	143.33	0	0	0	0	0	0	0	0
1.95359	0	0	0	0	0	0	0	0	0	0	1.95359	0	0	0	0	0	0	0	0	0	0	1.95359	0	154.35	0	0	0	0	0	0	0	0
1.95747	0	0	0	0	0	0	0	0	0	0	1.95747	0	0	0	0	0	0	0	0	0	0	1.95747	0	174.65	0	0	0	0	0	0	0	0
1.96153	0	0	0	0	0	0	0	0	0	0	1.96153	0	0	0	0	0	4691	0	0	0	0	1.96153	0	143.57	0	0	0	0	0	0	0	0
1.9656	0	0	0	0	0	0	0	0	0	0	1.9656	0	0	0	0	0	0	0	0	0	0	1.9656	0	207	0	0	0	0	0	0	0	0
1.9695	0	0	0	0	0	0	0	0	0	0	1.9695	0	0	0	0	0	0	0	0	0	0	1.9695	0	40.18	0	0	0	0	0	0	0	0
1.97355	0	0	0	0	0	0	0	0	0	0	1.97355	0	0	0	0	0	0	0	0	0	0	1.97355	0	79.01	0	0	0	0	0	0	0	0
1.9776	0	0	0	0	0	0	0	0	0	0	1.9776	0	0	0	0	5415	0	0	0	0	0	1.9776	0	87.78	0	0	0	0	0	0	0	0
1.98166	0	0	0	0	0	0	0	0	0	0	1.98166	0	0	0	0	0	0	0	0	0	0	1.98166	0	250.11	0	0	0	0	0	0	0	0
1.9856	0	0	0	0	0	0	0	0	0	0	1.9856	0	0	0	0	0	0	0	0	0	0	1.9856	0	46.93	0	0	0	0	0	0	0	0
1.98948	0	0	0	0	0	0	0	0	0	0	1.98948	0	0	0	4172	0	0	0	0	0	0	1.98948	0	68.6	0	0	0	0	0	0	0	0
1.99336	0	0	0	0	0	0	0	0	0	0	1.99336	0	0	0	0	0	0	0	0	0	0	1.99336	0	66.88	0	0	0	0	0	0	0	0
1.99726	0	0	0	4117	0	0	0	0	0	0	1.99726	0	0	0	0	0	0	0	0	0	0	1.99726	0	165.24	0	0	0	0	0	0	0	0
2.00115	0	0	0	0	0	0	0	0	0	0	2.00115	0	0	0	0	0	0	0	0	0	0	2.00115	0	154.84	0	0	0	0	0	0	0	0
2.00504	0	0	0	0	0	0	0	0	0	0	2.00504	0	0	0	0	0	0	0	0	0	0	2.00504	0	89.34	0	0	0	0	0	0	0	0
2.00909	0	0	0	0	0	0	0	0	0	0	2.00909	0	0	6474	0	0	0	0	0	0	0	2.00909	0	176.27	0	0	0	0	0	0	0	0
2.01314	0	0	0	0	0	0	0	0	0	0	2.01314	0	0	0	0	0	0	0	0	0	0	2.01314	0	152.03	0	0	0	0	0	0	0	0
2.01721	0	0	0	4600	0	0	0	0	0	0	2.01721	0	0	0	0	0	0	0	0	0	0	2.01721	0	75.64	0	0	0	0	0	0	0	0
2.02131	0	0	0	0	0	0	0	0	0	0	2.02131	0	0	0	0	0	0	0	0	4356	0	2.02131	0	129.81	0	0	0	0	0	0	0	0
2.02538	0	0	0	0	0	0	0	0	0	0	2.02538	0	0	0	4616	0	0	0	0	0	0	2.02538	0	121.69	0	0	0	0	0	0	0	0
2.02943	0	0	6934	0	0	0	0	0	0	0	2.02943	0	0	0	0	0	0	0	0	0	0	2.02943	0	54.51	0	0	0	0	0	0	0	0
2.0335	0	0	0	0	0	0	0	0	0	0	2.0335	0	0	0	3369	0	0	0	0	0	0	2.0335	0	153.62	0	0	0	0	0	0	0	0
2.03755	0	0	0	0	0	0	0	0	0	0	2.03755	0	0	0	0	0	0	0	0	0	0	2.03755	0	52.82	0	0	0	0	0	0	0	0
2.04142	0	0	6125	0	0	0	0	0	0	0	2.04142	0	0	0	0	0	0	0	3306	0	0	2.04142	0	55.95	0	0	0	0	0	0	0	0
2.04549	0	0	0	0	0	0	0	0	0	0	2.04549	0	0	0	0	0	0	0	4735	0	0	2.04549	0	141.3	0	0	0	0	0	0	0	0
2.04954	0	0	0	0	0	0	0	0	0	0	2.04954	0	0	0	0	0	0	0	0	0	0	2.04954	0	99.79	0	0	0	0	0	0	0	0
2.05367	0	0	0	0	0	0	0	0	0	0	2.05367	0	0	0	0	0	0	0	0	0	0	2.05367	0	111.85	0	0	0	0	0	0	0	0
2.05774	0	0	0	0	0	0	0	0	0	0	2.05774	0	0	0	0	0	0	0	0	0	0	2.05774	0	169.19	0	0	0	0	0	0	0	0
2.0618	0	0	0	0	0	0	0	0	0	0	2.0618	0	0	0	0	0	0	0	0	0	0	2.0618	0	115.26	0	0	0	0	0	0	0	0
2.06567	0	0	0	0	0	0	0	0	0	0	2.06567	0	0	4049	0	0	0	0	0	0	0	2.06567	0	91.43	0	0	0	0	0	0	0	0
2.06974	0	0	6232	0	0	0	0	0	0	0	2.06974	0	0	0	0	0	0	0	0	0	0	2.06974	0	143.26	0	0	0	0	0	0	0	0
2.07362	0	0	0	0	0	0	0	0	0	0	2.07362	0	0	0	0	0	0	0	0	0	0	2.07362	0	108.22	0	0	0	0	0	0	0	0
2.07768	0	0	4900	0	0	0	0	0	0	0	2.07768	0	0	0	0	0	0	0	0	0	0	2.07768	0	131.55	0	0	0	0	0	0	0	0
2.08158	0	0	0	0	0	0	0	0	0	0	2.08158	0	0	0	0	0	0	0	0	0	0	2.08158	0	163.66	0	0	0	0	0	0	0	0
2.0857	0	0	0	0	0	0	0	0	0	0	2.0857	0	0	0	0	0	0	0	0	0	0	2.0857	0	158.68	0	0	0	0	0	0	0	0
2.08975	0	0	0	0	0	0	0	0	0	0	2.08975	0	0	0	2866	0	0	0	0	0	0	2.08975	0	88.7	0	0	0	0	0	0	0	0
2.09382	0	0	0	0	0	4303	0	0	0	0	2.09382	0	0	0	0	0	0	0	0	0	0	2.09382	0	114.37	0	0	0	0	0	0	0	0
2.09786	0	0	0	0	0	0	0	0	0	0	2.09786	0	0	0	0	0	0	0	3911	0	0	2.09786	0	146.68	0	0	0	0	0	0	0	0
2.10193	0	0	0	0	0	0	0	0	0	0	2.10193	0	0	0	0	0	0	0	0	0	0	2.10193	0	93.58	0	0	0	0	0	0	0	0
2.10582	0	0	5688	0	3108	0	0	0	0	0	2.10582	0	0	4571	3446	0	0	0	0	0	0	2.10582	0	152.13	0	0	0	0	0	0	0	0
2.11006	0	0	0	0	0	0	0	0	0	0	2.11006	0	0	0	0	3703	0	0	0	0	0	2.11006	0	129.36	0	0	0	0	0	0	0	0
2.11411	0	0	0	0	5040	0	0	0	0	0	2.11411	0	0	0	0	0	0	0	0	0	0	2.11411	0	137.35	0	0	0	0	0	0	0	0
2.11842	0	0	0	0	0	0	0	0	0	0	2.11842	0	0	0	0	0	0	0	0	3735	0	2.11842	0	115.65	0	0	0	0	0	0	0	0
2.1226	0	0	0	0	0	0	0	0	0	0	2.1226	0	0	0	0	0	0	0	0	0	0	2.1226	0	0	0	0	0	0	0	0	0	0
2.12678	0	0	5390	3295	0	0	0	0	0	0	2.12678	0	0	0	0	0	0	0	0	0	0	2.12678	0	0	0	0	0	0	0	0	0	0
2.13102	0	0	0	0	0	0	0	0	0	0	2.13102	0	0	0	0	0	3593	0	0	0	0	2.13102	0	0	0	0	0	0	0	0	0	0
2.1349	0	0	0	0	0	0	0	0	0	0	2.1349	0	0	0	0	0	0	0	0	0	0	2.1349	0	0	0	0	0	0	0	0	0	0
2.13896	0	0	2893	0	0	0	0	0	0	0	2.13896	0	0	0	0	0	0	0	0	0	0	2.13896	0	0	0	0	0	0	0	0	0	0
2.14302	0	0	0	0	0	0	0	0	0	0	2.14302	0	0	0	3631	0	0	0	0	0	0	2.14302	0	0	0	0	0	0	0	0	0	0
2.14725	0	0	0	0	0	0	0	0	0	0	2.14725	0	0	0	2693	0	0	0	0	0	0	2.14725	0	0	0	0	0	0	0	0	0	0
2.15137	0	0	0	0	3525	0	0	0	0	0	2.15137	0	0	0	0	0	0	0	0	0	0	2.15137	0	0	0	0	0	0	0	0	0	0
2.15562	0	0	0	0	0	0	0	0	0	0	2.15562	0	0	0	0	3338	0	0	0	0	0	2.15562	0	0	0	0	0	0	0	0	0	0
2.15957	0	0	0	0	0	0	0	0	0	0	2.15957	0	0	0	0	0	0	0	0	0	0	2.15957	0	0	0	0	0	0	0	0	0	0
2.16377	0	0	0	0	0	0	0	0	0	0	2.16377	0	0	0	0	0	0	3178	0	0	0	2.16377	0	0	0	0	0	0	0	0	0	0
2.16932	0	0	0	0	0	0	0	0	0	0	2.16932	0	0	0	0	0	0	0	0	0	0	2.16932	0	0	0	0	0	0	0	0	0	0
2.17339	0	0	0	0	0	0	0	0	0	0	2.17339	0	0	0	0	0	0	0	0	0	0	2.17339	0	0	0	0	0	0	0	0	0	0
2.17746	0	0	0	0	3476	0	0	0	0	0	2.17746	0	0	0	0	0	0	0	0	0	0	2.17746	0	0	0	0	0	0	0	0	0	0
2.18157	0	0	0	0	0	0	0	0	0	0	2.18157	0	0	0	0	0	0	0	0	0	0	2.18157	0	0	0	0	0	0	0	0	0	0
2.18571	0	0	0	0	3950	0	0	0	0	0	2.18571	0	0	0	0	0	0	0	0	0	0	2.18571	0	0	0	0	0	0	0	0	0	0
2.18966	0	0	0	0	0	0	0	0	0	0	2.18966	0	0	0	0	0	0	0	0	0	0	2.18966	0	0	0	0	0	0	0	0	0	0
2.19393	0	0	0	0	0	0	0	0	0	0	2.19393	0	0	0	0	0	0	0	0	0	0	2.19393	0	0	0	0	0	0	0	0	0	0
2.198	0	0	0	0	0	0	0	0	0	0	2.198	0	0	0	0	0	0	0	0	0	2952	2.198	0	0	0	0	0	0	0	0	0	0
2.20206	0	0	3286	0	0	0	0	0	0	0	2.20206	0	0	0	0	0	0	0	0	0	0	2.20206	0	0	0	0	0	0	0	0	0	0
2.20626	0	0	0	0	0	0	0	0	0	0	2.20626	0	0	0	0	0	0	0	0	0	0	2.20626	0	0	0	0	0	0	0	0	0	0
2.21041	0	0	0	0	0	0	0	0	0	0	2.21041	0	0	0	0	0	0	0	0	0	0	2.21041	0	0	0	0	0	0	0	0	0	0
2.21446	0	0	0	0	0	0	0	0	0	0	2.21446	0	0	0	0	3216	0	0	0	0	0	2.21446	0	0	0	0	0	0	0	0	0	0
2.21875	0	0	3346	0	0	0	0	0	0	0	2.21875	0	0	0	0	0	0	0	0	0	0	2.21875	0	0	0	0	0	0	0	0	0	0
2.22279	0	0	0	0	0	0	0	0	0	0	2.22279	0	0	0	0	0	0	0	0	0	0	2.22279	0	0	0	0	0	0	0	0	0	0
2.22688	0	0	0	0	0	0	0	0	0	0	2.22688	0	0	0	0	0	0	0	0	0	0	2.22688	0	0	0	0	0	0	0	0	0	0
2.23106	0	0	0	0	0	0	0	0	0	0	2.23106	0	0	0	0	0	0	0	0	0	0	2.23106	0	0	0	0	0	0	0	0	0	0
2.23532	0	0	3070	0	0	0	0	0	0	0	2.23532	0	0	0	0	0	0	0	0	0	0	2.23532	0	0	0	0	0	0	0	0	0	0
2.23936	0	0	0	0	0	0	0	0	0	0	2.23936	0	0	0	0	0	0	0	0	0	0	2.23936	0	0	0	0	0	0	0	0	0	0
2.24342	0	0	0	0	0	0	0	0	0	0	2.24342	0	0	0	0	0	0	0	0	0	0	2.24342	0	0	0	0	0	0	0	0	0	0
2.24766	0	0	3031	0	0	0	0	0	0	0	2.24766	0	0	0	0	0	0	0	0	0	0	2.24766	0	0	0	0	0	0	0	0	0	0
2.25193	0	0	0	0	0	0	0	0	0	0	2.25193	0	0	0	0	0	0	0	0	0	0	2.25193	0	0	0	0	0	0	0	0	0	0
2.256	0	0	0	0	0	0	0	3481	0	0	2.256	0	0	4531	3522	0	0	0	0	0	0	2.256	0	0	0	0	0	0	0	0	0	0
2.26006	0	0	0	0	0	0	0	0	0	0	2.26006	0	0	0	5145	0	0	0	3232	0	0	2.26006	0	0	0	0	0	0	0	0	0	0
2.26411	0	0	0	0	0	0	0	0	0	0	2.26411	0	0	0	0	0	0	3216	0	0	0	2.26411	0	0	0	0	0	0	0	0	0	0
2.26835	0	0	0	0	0	0	0	0	0	0	2.26835	0	0	0	0	0	0	0	0	0	0	2.26835	0	0	0	0	0	0	0	0	0	0
2.27242	0	0	0	0	0	0	0	0	0	0	2.27242	0	0	0	0	0	0	0	0	0	0	2.27242	0	0	0	0	0	0	0	0	0	0
2.27648	0	0	0	0	0	0	0	0	0	0	2.27648	0	0	0	0	0	0	0	0	0	0	2.27648	0	0	0	0	0	0	0	0	0	0
2.28036	0	0	0	3467	0	0	0	0	0	0	2.28036	0	0	0	0	0	0	0	0	0	3657	2.28036	0	0	0	0	0	0	0	0	0	0
2.28466	0	0	0	0	0	0	0	0	0	0	2.28466	0	0	0	0	3897	0	0	0	0	0	2.28466	0	0	0	0	0	0	0	0	0	0
2.28872	0	0	0	4071	0	0	0	0	0	0	2.28872	0	0	0	0	0	0	0	0	0	0	2.28872	0	0	0	0	0	0	0	0	0	0
2.29295	0	0	0	0	0	0	0	0	0	0	2.29295	0	0	0	0	0	0	0	0	0	0	2.29295	0	0	0	0	0	0	0	0	0	0
2.29719	0	0	0	0	0	0	0	0	0	0	2.29719	0	0	3532	0	0	2599	0	0	0	0	2.29719	0	0	0	0	0	0	0	0	0	0
2.30125	0	0	0	0	4134	0	0	0	0	0	2.30125	0	0	0	0	0	0	0	3122	0	0	2.30125	0	0	0	0	0	0	0	0	0	0
2.30531	0	0	0	0	0	0	0	0	0	0	2.30531	0	0	0	3577	0	0	0	0	0	0	2.30531	0	0	0	0	0	0	0	0	0	0
2.30937	0	0	0	0	0	3685	0	0	0	0	2.30937	0	0	0	0	0	0	0	0	0	2847	2.30937	0	0	0	0	0	0	0	0	0	0
2.31343	0	0	0	0	0	0	0	0	0	0	2.31343	0	0	0	0	0	0	0	0	0	0	2.31343	0	0	0	0	0	0	0	0	0	0
2.31755	0	0	0	0	0	0	0	0	0	0	2.31755	0	0	0	0	0	0	0	0	0	0	2.31755	0	0	0	0	0	0	0	0	0	0
2.32161	0	0	0	0	0	0	0	0	0	0	2.32161	0	0	0	4077	0	0	0	0	0	0	2.32161	0	0	0	0	0	0	0	0	0	0
2.32566	0	0	0	0	0	0	0	0	0	0	2.32566	0	0	0	0	0	0	0	0	0	0	2.32566	0	0	0	0	0	0	0	0	0	0
2.32973	0	0	0	0	0	0	0	0	0	0	2.32973	0	0	0	0	0	2961	0	0	0	0	2.32973	0	0	0	0	0	0	0	0	0	0
2.33379	0	0	0	0	0	0	0	0	0	0	2.33379	0	0	0	0	0	0	0	0	0	0	2.33379	0	0	0	0	0	0	0	0	0	0
2.33804	0	0	0	0	0	0	0	0	0	0	2.33804	0	0	0	0	0	0	0	0	0	0	2.33804	0	0	0	0	0	0	0	0	0	0
2.34226	0	0	0	0	0	0	0	0	0	0	2.34226	0	0	0	0	0	0	0	0	0	3607	2.34226	0	0	0	0	0	0	0	0	0	0
2.34632	0	0	0	0	0	0	0	0	0	0	2.34632	0	0	3775	0	0	0	0	0	0	0	2.34632	0	0	0	0	0	0	0	0	0	0
2.35039	0	0	0	0	0	0	0	0	0	0	2.35039	0	0	0	0	0	0	0	0	0	3166	2.35039	0	0	0	0	0	0	0	0	0	0
2.35452	0	0	0	0	3607	0	0	0	0	0	2.35452	0	0	0	0	0	0	0	0	0	0	2.35452	0	0	0	0	0	0	0	0	0	0
2.35879	0	0	0	0	0	0	0	0	0	0	2.35879	0	0	0	0	4096	0	0	0	0	0	2.35879	0	0	0	0	0	0	0	0	0	0
2.36283	0	0	0	0	0	0	0	0	0	0	2.36283	0	0	0	0	0	0	0	0	0	0	2.36283	0	0	0	0	0	0	0	0	0	0
2.36706	0	0	3988	0	0	0	0	0	0	0	2.36706	0	0	0	0	0	0	0	0	0	0	2.36706	0	0	0	0	0	0	0	0	0	0
2.37112	0	0	0	0	0	0	0	0	0	0	2.37112	0	0	0	0	0	0	0	0	0	0	2.37112	0	0	0	0	0	0	0	0	0	0
2.3753	0	0	0	0	0	0	0	0	0	0	2.3753	0	0	0	0	0	0	0	0	0	0	2.3753	0	0	0	0	0	0	0	0	0	0
2.37952	0	0	0	0	0	0	0	0	0	0	2.37952	0	0	0	0	3987	0	0	0	0	0	2.37952	0	0	0	0	0	0	0	0	0	0
2.38359	0	0	0	0	0	0	0	0	0	0	2.38359	0	0	0	0	3354	0	0	0	0	0	2.38359	0	0	0	0	0	0	0	0	0	0
2.38788	0	0	0	0	0	0	0	0	0	0	2.38788	0	0	0	0	0	0	0	0	0	0	2.38788	0	0	0	0	0	0	0	0	0	0
2.39195	0	0	0	0	0	0	0	0	0	0	2.39195	0	0	0	0	0	0	0	0	0	0	2.39195	0	0	0	0	0	0	0	0	0	0
2.39601	0	0	0	0	0	0	0	0	0	0	2.39601	0	0	0	0	2916	0	0	2492	0	0	2.39601	0	0	0	0	0	0	0	0	0	0
2.40008	0	0	0	0	0	0	0	0	0	0	2.40008	0	0	0	0	0	0	0	0	0	0	2.40008	0	0	0	0	0	0	0	0	0	0
2.40431	0	0	3466	0	0	0	0	0	0	0	2.40431	0	0	0	0	0	0	0	0	0	0	2.40431	0	0	0	0	0	0	0	0	0	0
2.40856	0	0	0	0	0	0	0	0	0	0	2.40856	0	0	0	0	0	0	0	0	0	0	2.40856	0	0	0	0	0	0	0	0	0	0
2.41261	0	0	4358	0	0	0	0	0	0	0	2.41261	0	0	0	0	0	0	0	2866	0	0	2.41261	0	0	0	0	0	0	0	0	0	0
2.41685	0	0	0	0	0	0	2969	0	0	0	2.41685	0	0	0	0	0	0	0	0	0	0	2.41685	0	0	0	0	0	0	0	0	0	0
2.42116	0	0	0	0	0	0	0	0	0	0	2.42116	0	0	0	0	0	0	0	0	0	0	2.42116	0	0	0	0	0	0	0	0	0	0
2.42545	0	0	0	0	0	0	0	0	0	0	2.42545	0	0	0	0	0	0	0	2374	0	0	2.42545	0	0	0	0	0	0	0	0	0	0
2.4297	0	0	0	0	0	0	0	0	0	0	2.4297	0	0	0	0	0	0	0	0	0	0	2.4297	0	0	0	0	0	0	0	0	0	0
2.43391	0	0	0	0	0	0	0	0	0	0	2.43391	0	0	0	0	0	0	0	0	0	0	2.43391	0	0	0	0	0	0	0	0	0	0
2.43819	0	0	0	0	0	0	0	0	0	0	2.43819	0	0	3723	0	0	0	0	0	0	0	2.43819	0	0	0	0	0	0	0	0	0	0
2.44225	0	0	0	0	0	0	0	0	0	0	2.44225	0	0	0	2949	0	0	0	0	0	0	2.44225	0	0	0	0	0	0	0	0	0	0
2.44651	0	0	0	0	0	3288	0	0	0	0	2.44651	0	0	0	0	0	0	0	0	0	0	2.44651	0	0	0	0	0	0	0	0	0	0
2.4507	0	0	0	0	0	0	0	0	0	0	2.4507	0	0	0	0	0	0	0	0	0	0	2.4507	0	0	0	0	0	0	0	0	0	0
2.45499	0	0	0	0	0	0	0	0	0	0	2.45499	0	0	0	0	0	0	0	0	0	0	2.45499	0	0	0	0	0	0	0	0	0	0
2.45922	0	0	0	0	0	0	0	0	0	0	2.45922	0	0	0	0	0	0	0	0	0	0	2.45922	0	0	0	0	0	0	0	0	0	0
2.46327	0	0	0	0	0	0	0	0	0	0	2.46327	0	0	0	0	3131	0	0	0	0	0	2.46327	0	0	0	0	0	0	0	0	0	0
2.46751	0	0	0	0	0	0	0	0	0	0	2.46751	0	0	0	0	0	0	0	3539	0	0	2.46751	0	0	0	0	0	0	0	0	0	0
2.47171	0	0	0	0	0	0	0	0	0	0	2.47171	0	0	0	0	0	0	0	0	0	0	2.47171	0	0	0	0	0	0	0	0	0	0
2.47593	0	0	0	0	0	0	0	0	0	0	2.47593	0	0	0	3422	0	2594	0	0	0	0	2.47593	0	0	0	0	0	0	0	0	0	0
2.48017	0	0	3805	0	0	0	0	0	0	0	2.48017	0	0	0	0	0	0	0	0	0	0	2.48017	0	0	0	0	0	0	0	0	0	0
2.4843	0	0	0	0	0	0	0	0	0	0	2.4843	0	0	0	0	0	0	0	0	0	0	2.4843	0	0	0	0	0	0	0	0	0	0
2.48835	0	0	0	0	0	2893	0	0	0	0	2.48835	0	0	0	0	0	0	0	0	0	0	2.48835	0	0	0	0	0	0	0	0	0	0
2.49243	0	0	0	0	0	0	0	0	0	0	2.49243	0	0	0	0	0	0	0	0	0	0	2.49243	0	0	0	0	0	0	0	0	0	0
2.49665	0	0	0	0	0	0	0	0	0	0	2.49665	0	0	0	0	0	0	0	0	0	0	2.49665	0	0	0	0	0	0	0	0	0	0
2.5009	0	0	0	0	0	0	0	0	0	0	2.5009	0	0	0	0	0	0	0	2943	0	0	2.5009	0	0	0	0	0	0	0	0	0	0
2.50497	0	0	0	0	0	0	0	0	0	0	2.50497	0	0	0	0	0	0	0	0	0	0	2.50497	0	0	0	0	0	0	0	0	0	0
2.50921	0	0	0	0	0	0	0	0	0	0	2.50921	0	0	0	0	0	0	0	0	0	0	2.50921	0	0	0	0	0	0	0	0	0	0
2.51345	0	0	0	0	0	0	0	0	0	0	2.51345	0	0	0	0	0	0	0	0	0	0	2.51345	0	0	0	0	0	0	0	0	0	0
2.51774	0	0	0	0	0	0	0	0	0	0	2.51774	0	0	0	0	0	0	0	0	0	0	2.51774	0	0	0	0	0	0	0	0	0	0
2.52198	0	0	4499	0	0	0	0	0	0	0	2.52198	0	0	0	0	0	0	0	0	0	0	2.52198	0	0	0	0	0	0	0	0	0	0
2.52621	0	0	0	0	0	0	0	0	0	0	2.52621	0	0	0	0	0	0	0	0	0	0	2.52621	0	0	0	0	0	0	0	0	0	0
2.53045	0	0	0	0	0	0	0	0	0	0	2.53045	0	0	0	0	0	0	0	0	0	0	2.53045	0	0	0	0	0	0	0	0	0	0
2.53469	0	0	0	0	0	2729	0	0	0	0	2.53469	0	0	0	0	0	0	0	0	0	0	2.53469	0	0	0	0	0	0	0	0	0	0
2.53875	0	0	0	0	0	0	0	0	0	0	2.53875	0	0	0	0	0	0	0	3559	0	0	2.53875	0	0	0	0	0	0	0	0	0	0
2.54298	0	0	0	0	0	0	0	0	0	0	2.54298	0	0	0	0	4159	0	0	0	0	0	2.54298	0	0	0	0	0	0	0	0	0	0
2.54721	0	0	0	0	0	0	0	0	0	0	2.54721	0	0	0	0	0	0	2985	0	0	0	2.54721	0	0	0	0	0	0	0	0	0	0
2.55133	0	0	0	0	0	0	0	0	0	0	2.55133	0	0	0	0	0	0	0	0	0	0	2.55133	0	0	0	0	0	0	0	0	0	0
2.55556	0	0	0	0	0	0	0	0	0	0	2.55556	0	0	0	3693	0	0	3265	0	0	0	2.55556	0	0	0	0	0	0	0	0	0	0
2.55978	0	0	0	0	0	0	0	0	0	0	2.55978	0	0	0	0	0	0	0	0	0	0	2.55978	0	0	0	0	0	0	0	0	0	0
2.56385	0	0	0	0	0	0	0	0	0	0	2.56385	0	0	0	0	0	0	0	0	0	0	2.56385	0	0	0	0	0	0	0	0	0	0
2.56809	0	0	0	0	0	0	0	0	0	0	2.56809	0	0	0	0	0	0	0	0	0	0	2.56809	0	0	0	0	0	0	0	0	0	0
2.57232	0	0	0	0	0	0	0	0	0	0	2.57232	0	0	3143	4533	0	0	0	0	0	0	2.57232	0	0	0	0	0	0	0	0	0	0
2.57638	0	0	3012	0	0	0	0	0	0	0	2.57638	0	0	0	0	0	0	0	0	0	0	2.57638	0	0	0	0	0	0	0	0	0	0
2.58062	0	0	0	5479	0	0	0	0	0	0	2.58062	0	0	0	0	0	0	0	0	0	0	2.58062	0	0	0	0	0	0	0	0	0	0
2.58492	0	0	0	0	0	0	0	0	0	0	2.58492	0	0	0	0	0	0	0	0	0	0	2.58492	0	0	0	0	0	0	0	0	0	0
2.58914	0	0	0	0	0	0	0	0	0	0	2.58914	0	0	0	0	0	0	0	0	0	0	2.58914	0	0	0	0	0	0	0	0	0	0
2.59355	0	0	0	0	0	0	0	0	0	0	2.59355	0	0	0	0	0	0	0	0	0	0	2.59355	0	0	0	0	0	0	0	0	0	0
2.5976	0	0	0	0	0	0	0	0	0	0	2.5976	0	0	0	0	0	0	0	0	0	0	2.5976	0	0	0	0	0	0	0	0	0	0
2.60184	0	0	0	0	0	0	0	0	0	0	2.60184	0	0	0	0	0	0	0	0	0	0	2.60184	0	0	0	0	0	0	0	0	0	0
2.60607	0	0	0	0	0	0	0	0	0	0	2.60607	0	0	0	0	0	0	0	0	0	0	2.60607	0	0	0	0	0	0	0	0	0	0
2.61014	0	0	0	0	0	0	0	0	0	0	2.61014	0	0	0	0	0	0	0	0	0	0	2.61014	0	0	0	0	0	0	0	0	0	0
2.61419	0	0	3021	0	0	0	0	0	0	0	2.61419	0	0	0	0	0	0	0	0	0	0	2.61419	0	0	0	0	0	0	0	0	0	0
2.61832	0	0	0	0	0	0	0	0	0	0	2.61832	0	0	0	0	0	0	0	0	0	0	2.61832	0	0	0	0	0	0	0	0	0	0
2.62274	0	0	0	0	0	0	0	0	0	0	2.62274	0	0	0	0	0	0	0	0	0	0	2.62274	0	0	0	0	0	0	0	0	0	0
2.62697	0	0	0	0	0	0	0	0	0	0	2.62697	0	0	0	0	0	0	0	0	0	0	2.62697	0	0	0	0	0	0	0	0	0	0
2.6312	0	0	0	0	0	0	0	0	0	0	2.6312	0	0	0	0	0	0	0	0	0	4838	2.6312	0	0	0	0	0	0	0	0	0	0
2.63561	0	0	0	0	0	0	0	0	0	0	2.63561	0	0	0	0	0	0	0	0	0	0	2.63561	0	0	0	0	0	0	0	0	0	0
2.63967	0	0	0	0	0	0	0	0	0	0	2.63967	0	0	0	0	0	0	0	0	0	0	2.63967	0	0	0	0	0	0	0	0	0	0
2.64371	0	0	0	0	0	0	0	0	0	0	2.64371	0	0	0	0	0	0	0	0	0	0	2.64371	0	0	0	0	0	0	0	0	0	0
2.64778	0	0	0	0	0	0	0	0	0	0	2.64778	0	0	0	0	0	0	0	0	0	0	2.64778	0	0	0	0	0	0	0	0	0	0
2.65208	0	0	0	0	0	0	0	0	0	0	2.65208	0	0	0	0	0	0	0	0	0	0	2.65208	0	0	0	0	0	0	0	0	0	0
2.65649	0	0	0	0	0	0	0	0	0	0	2.65649	0	0	0	0	0	0	0	0	0	0	2.65649	0	0	0	0	0	0	0	0	0	0
2.66071	0	0	0	0	0	0	0	0	0	0	2.66071	0	0	0	0	0	0	0	0	0	5729	2.66071	0	0	0	0	0	0	0	0	0	0
2.66496	0	0	0	0	0	0	0	0	0	0	2.66496	0	0	0	0	0	0	0	0	0	0	2.66496	0	0	0	0	0	0	0	0	0	0
2.66901	0	0	0	0	0	0	0	0	0	0	2.66901	0	0	0	0	0	0	0	0	0	0	2.66901	0	0	0	0	0	0	0	0	0	0
2.67325	0	0	0	0	0	0	0	0	0	0	2.67325	0	0	0	0	0	0	0	0	0	0	2.67325	0	0	0	0	0	0	0	0	0	0
2.6773	0	0	0	0	0	0	0	0	0	0	2.6773	0	0	0	0	0	0	0	0	0	0	2.6773	0	0	0	0	0	0	0	0	0	0
2.68172	0	0	0	0	0	0	0	0	0	0	2.68172	0	0	0	0	0	0	0	0	0	0	2.68172	0	0	0	0	0	0	0	0	0	0
2.68583	0	0	0	0	0	0	0	0	0	0	2.68583	0	0	0	0	0	0	0	0	0	0	2.68583	0	0	0	0	0	0	0	0	0	0
2.69024	0	0	0	0	0	0	0	0	0	0	2.69024	0	0	0	0	0	0	0	0	0	0	2.69024	0	0	0	0	0	0	0	0	0	0
2.6943	0	0	0	0	0	0	0	0	0	0	2.6943	0	0	0	0	0	0	0	0	0	0	2.6943	0	0	0	0	0	0	0	0	0	0
2.69854	0	0	0	0	0	0	0	0	0	0	2.69854	0	0	0	0	0	0	0	0	0	0	2.69854	0	0	0	0	0	0	0	0	0	0
2.70259	0	0	0	0	0	0	0	0	0	0	2.70259	0	0	0	0	0	0	0	0	0	0	2.70259	0	0	0	0	0	0	0	0	0	0
2.70665	0	0	0	0	0	0	0	0	0	0	2.70665	0	0	0	0	0	0	0	0	0	0	2.70665	0	0	0	0	0	0	0	0	0	0
2.71089	0	0	0	0	0	0	0	0	0	0	2.71089	0	0	0	0	0	0	0	0	0	0	2.71089	0	0	0	0	0	0	0	0	0	0
2.71512	0	0	0	0	0	0	0	0	0	0	2.71512	0	0	0	0	0	0	0	0	0	0	2.71512	0	0	0	0	0	0	0	0	0	0
2.71942	0	0	0	0	0	0	0	0	0	0	2.71942	0	0	0	0	0	0	0	0	0	0	2.71942	0	0	0	0	0	0	0	0	0	0
2.72367	0	0	0	0	0	0	0	0	0	0	2.72367	0	0	0	0	0	0	0	0	0	0	2.72367	0	0	0	0	0	0	0	0	0	0
2.72791	0	0	0	0	0	0	0	0	0	0	2.72791	0	0	0	0	0	0	0	0	0	0	2.72791	0	0	0	0	0	0	0	0	0	0
2.73215	0	0	0	0	0	0	0	0	0	0	2.73215	0	0	0	0	0	0	0	0	0	0	2.73215	0	0	0	0	0	0	0	0	0	0
2.73638	0	0	0	0	0	0	0	0	0	0	2.73638	0	0	0	0	0	0	0	0	0	0	2.73638	0	0	0	0	0	0	0	0	0	0
2.74065	0	0	0	0	0	0	0	0	0	0	2.74065	0	0	0	0	0	0	0	0	0	0	2.74065	0	0	0	0	0	0	0	0	0	0
2.74488	0	0	0	0	0	0	0	0	0	0	2.74488	0	0	0	0	0	0	0	0	0	0	2.74488	0	0	0	0	0	0	0	0	0	0
2.74894	0	0	0	0	0	0	0	0	0	0	2.74894	0	0	0	0	0	0	0	0	0	0	2.74894	0	0	0	0	0	0	0	0	0	0
2.75324	0	0	6123	0	0	0	0	0	0	0	2.75324	0	0	0	0	0	0	0	0	0	0	2.75324	0	0	0	0	0	0	0	0	0	0
2.75747	0	0	0	0	0	0	0	0	0	0	2.75747	0	0	0	0	0	0	0	0	0	0	2.75747	0	0	0	0	0	0	0	0	0	0
2.76153	0	0	5869	0	0	0	0	0	0	0	2.76153	0	0	0	0	0	0	0	0	0	0	2.76153	0	0	0	0	0	0	0	0	0	0
2.76577	0	0	0	0	0	0	0	0	0	0	2.76577	0	0	0	0	0	0	0	0	0	0	2.76577	0	0	0	0	0	0	0	0	0	0
2.77035	0	0	0	0	0	0	0	0	0	0	2.77035	0	0	0	0	0	0	5482	0	0	0	2.77035	0	0	0	0	0	0	0	0	0	0
2.77458	0	0	0	0	0	0	0	0	0	0	2.77458	0	0	0	0	0	0	0	0	0	0	2.77458	0	0	0	0	0	0	0	0	0	0
2.77882	0	0	0	0	0	0	0	0	0	0	2.77882	0	0	0	0	0	0	0	0	0	0	2.77882	0	0	0	0	0	0	0	0	0	0
2.78288	0	0	0	0	0	0	0	0	0	0	2.78288	0	0	0	0	0	0	0	0	0	0	2.78288	0	0	0	0	0	0	0	0	0	0
2.78718	0	0	0	0	0	0	0	0	0	0	2.78718	0	0	0	0	0	0	0	0	0	0	2.78718	0	0	0	0	0	0	0	0	0	0
2.79141	0	0	0	0	0	0	0	0	0	0	2.79141	0	0	0	0	0	0	0	0	0	0	2.79141	0	0	0	0	0	0	0	0	0	0
2.79585	0	0	0	0	0	0	0	0	0	0	2.79585	0	0	0	0	0	5151	0	0	0	0	2.79585	0	0	0	0	0	0	0	0	0	0
2.80007	0	0	0	0	0	0	0	0	0	0	2.80007	0	0	0	0	0	0	0	0	0	0	2.80007	0	0	0	0	0	0	0	0	0	0
2.80414	0	0	0	0	0	0	0	0	0	0	2.80414	0	0	0	0	5590	0	0	0	0	0	2.80414	0	0	0	0	0	0	0	0	0	0
2.80838	0	0	0	0	0	0	0	0	0	0	2.80838	0	0	0	0	0	0	0	0	0	0	2.80838	0	0	0	0	0	0	0	0	0	0
2.81261	0	0	0	0	0	0	0	0	0	0	2.81261	0	0	0	0	0	0	0	0	0	0	2.81261	0	0	0	0	0	0	0	0	0	0
2.81684	0	0	0	0	0	0	0	0	0	0	2.81684	0	0	0	0	0	0	0	0	0	0	2.81684	0	0	0	0	0	0	0	0	0	0
2.82116	0	0	0	0	0	0	0	0	0	0	2.82116	0	0	0	0	0	0	0	0	0	0	2.82116	0	0	0	0	0	0	0	0	0	0
2.8254	0	0	0	0	0	0	0	0	0	0	2.8254	0	0	0	0	0	0	0	0	0	0	2.8254	0	0	0	0	0	0	0	0	0	0
2.82963	0	0	0	0	0	0	0	0	0	0	2.82963	0	0	0	0	0	0	0	0	0	0	2.82963	0	0	0	0	0	0	0	0	0	0
2.83386	0	0	0	0	0	0	0	0	0	0	2.83386	0	0	0	0	0	0	0	0	0	0	2.83386	0	0	0	0	0	0	0	0	0	0
2.8381	0	0	0	0	0	0	0	0	0	0	2.8381	0	0	0	0	0	0	0	0	0	0	2.8381	0	0	0	0	0	0	0	0	0	0
2.84249	0	0	0	0	0	0	0	0	0	0	2.84249	0	0	0	0	0	0	0	0	0	0	2.84249	0	0	0	0	0	0	0	0	0	0
2.84691	0	0	0	0	0	0	0	0	0	0	2.84691	0	0	0	0	0	0	0	0	0	0	2.84691	0	0	0	0	0	0	0	0	0	0
2.85121	0	0	0	0	0	0	0	0	0	0	2.85121	0	0	0	5049	0	0	0	0	0	0	2.85121	0	0	0	0	0	0	0	0	0	0
2.85528	0	0	0	0	0	0	0	0	0	0	2.85528	0	0	0	0	0	0	0	0	0	0	2.85528	0	0	0	0	0	0	0	0	0	0
2.85951	0	0	0	0	0	0	0	0	0	0	2.85951	0	0	0	0	0	0	0	0	0	0	2.85951	0	0	0	0	0	0	0	0	0	0
2.86358	0	0	0	0	0	0	0	0	0	0	2.86358	0	0	0	0	0	0	0	0	0	0	2.86358	0	0	0	0	0	0	0	0	0	0
2.86781	0	0	0	0	0	0	0	0	0	0	2.86781	0	0	0	0	0	0	0	0	0	0	2.86781	0	0	0	0	0	0	0	0	0	0
2.87204	0	0	0	0	0	0	0	0	0	0	2.87204	0	0	0	0	0	4296	0	0	0	0	2.87204	0	0	0	0	0	0	0	0	0	0
2.87628	0	0	0	0	0	0	0	0	0	0	2.87628	0	0	0	0	0	0	0	0	0	0	2.87628	0	0	0	0	0	0	0	0	0	0
2.88051	0	0	0	0	0	0	0	0	0	0	2.88051	0	0	0	0	0	0	0	0	0	0	2.88051	0	0	0	0	0	0	0	0	0	0
2.88481	0	0	0	0	0	0	0	0	0	0	2.88481	0	0	0	0	0	0	0	0	0	0	2.88481	0	0	0	0	0	0	0	0	0	0
2.88888	0	0	4648	0	0	0	0	0	0	0	2.88888	0	0	0	7632	0	0	0	0	0	0	2.88888	0	0	0	0	0	0	0	0	0	0
2.89311	0	0	0	0	0	0	0	0	0	0	2.89311	0	0	0	0	0	0	0	0	0	0	2.89311	0	0	0	0	0	0	0	0	0	0
2.89735	0	0	0	0	0	0	0	0	0	0	2.89735	0	0	4627	0	0	0	0	0	0	0	2.89735	0	0	0	0	0	0	0	0	0	0
2.90159	0	0	0	0	0	0	0	0	0	0	2.90159	0	0	0	0	0	0	0	0	0	0	2.90159	0	0	0	0	0	0	0	0	0	0
2.90583	0	0	0	0	0	0	0	0	0	0	2.90583	0	0	0	0	0	0	0	5377	0	0	2.90583	0	0	0	0	0	0	0	0	0	0
2.9099	0	0	0	0	0	0	0	0	0	0	2.9099	0	0	0	0	0	0	0	0	0	0	2.9099	0	0	0	0	0	0	0	0	0	0
2.91395	0	0	0	0	0	0	0	0	0	0	2.91395	0	0	0	0	0	0	0	0	0	0	2.91395	0	0	0	0	0	0	0	0	0	0
2.91843	0	0	0	0	0	0	0	0	0	0	2.91843	0	0	0	0	0	0	0	0	0	0	2.91843	0	0	0	0	0	0	0	0	0	0
2.92266	0	0	0	0	0	0	0	0	0	0	2.92266	0	0	0	0	0	0	0	0	0	0	2.92266	0	0	0	0	0	0	0	0	0	0
2.9269	0	0	0	0	0	0	0	0	0	0	2.9269	0	0	0	0	0	0	0	0	0	0	2.9269	0	0	0	0	0	0	0	0	0	0
2.93114	0	0	0	0	0	0	0	0	0	0	2.93114	0	0	0	0	0	0	0	0	0	0	2.93114	0	0	0	0	0	0	0	0	0	0
2.93521	0	0	0	0	0	0	0	0	0	0	2.93521	0	0	0	0	0	0	0	0	0	0	2.93521	0	0	0	0	0	0	0	0	0	0
2.93945	0	0	0	0	0	0	0	0	0	0	2.93945	0	0	0	0	0	0	0	0	0	0	2.93945	0	0	0	0	0	0	0	0	0	0
2.94368	0	0	0	0	0	0	0	0	0	0	2.94368	0	0	0	0	0	0	0	0	0	0	2.94368	0	0	0	0	0	0	0	0	0	0
2.94791	0	0	0	0	0	0	0	0	0	0	2.94791	0	0	0	0	0	0	0	0	0	0	2.94791	0	0	0	0	0	0	0	0	0	0
2.9524	0	0	0	0	0	0	0	0	0	0	2.9524	0	0	0	0	0	0	0	0	0	0	2.9524	0	0	0	0	0	0	0	0	0	0
2.95668	0	0	0	0	0	0	0	0	0	0	2.95668	0	0	0	0	0	0	0	0	0	0	2.95668	0	0	0	0	0	0	0	0	0	0
2.96075	0	0	0	0	0	0	0	0	0	0	2.96075	0	0	0	0	0	0	0	0	0	0	2.96075	0	0	0	0	0	0	0	0	0	0
2.96499	0	0	0	0	0	0	0	0	0	0	2.96499	0	0	0	0	4127	0	0	0	0	0	2.96499	0	0	0	0	0	0	0	0	0	0
2.9694	0	0	0	0	0	0	0	0	0	0	2.9694	0	0	0	0	0	0	0	0	0	0	2.9694	0	0	0	0	0	0	0	0	0	0
2.97364	0	0	0	0	0	0	0	0	0	0	2.97364	0	0	0	0	0	0	0	0	0	0	2.97364	0	0	0	0	0	0	0	0	0	0
2.97787	0	0	6678	0	0	0	0	0	0	0	2.97787	0	0	0	0	0	0	0	0	0	0	2.97787	0	0	0	0	0	0	0	0	0	0
2.98212	0	0	0	0	0	0	0	0	0	0	2.98212	0	0	0	0	0	0	0	0	0	0	2.98212	0	0	0	0	0	0	0	0	0	0
2.9866	0	0	0	0	0	0	0	0	0	0	2.9866	0	0	0	0	0	0	0	0	0	0	2.9866	0	0	0	0	0	0	0	0	0	0
2.99084	0	0	5083	0	0	0	0	0	0	0	2.99084	0	0	0	0	0	0	0	0	0	0	2.99084	0	0	0	0	0	0	0	0	0	0
2.99508	0	0	0	0	0	0	0	0	0	0	2.99508	0	0	0	0	0	0	0	0	0	0	2.99508	0	0	0	0	0	0	0	0	0	0
2.99931	0	0	0	0	0	0	0	0	0	0	2.99931	0	0	0	0	0	0	0	3509	0	0	2.99931	0	0	0	0	0	0	0	0	0	0
3.00355	0	0	0	0	0	0	0	0	0	0	3.00355	0	0	0	0	0	0	0	0	0	0	3.00355	0	0	0	0	0	0	0	0	0	0
3.0078	0	0	0	0	0	0	0	0	0	0	3.0078	0	0	0	0	0	0	0	0	0	0	3.0078	0	0	0	0	0	0	0	0	0	0
3.012	0	0	0	0	0	0	0	0	0	0	3.012	0	0	0	0	0	0	0	0	0	0	3.012	0	0	0	0	0	0	0	0	0	0
3.01637	0	0	0	0	0	0	0	0	0	0	3.01637	0	0	0	0	0	0	0	0	0	0	3.01637	0	0	0	0	0	0	0	0	0	0
3.02066	0	0	0	0	0	0	0	0	0	0	3.02066	0	0	0	0	0	0	0	0	0	0	3.02066	0	0	0	0	0	0	0	0	0	0
3.0247	0	0	0	0	0	0	0	0	0	0	3.0247	0	0	0	0	0	0	0	0	0	0	3.0247	0	0	0	0	0	0	0	0	0	0
3.02895	0	0	0	0	0	0	0	0	0	0	3.02895	0	0	0	0	0	0	0	0	0	0	3.02895	0	0	0	0	0	0	0	0	0	0
3.03319	0	0	0	0	0	0	0	0	0	0	3.03319	0	0	0	0	0	0	0	0	0	0	3.03319	0	0	0	0	0	0	0	0	0	0
3.03742	0	0	0	0	0	0	0	0	0	0	3.03742	0	0	0	0	0	0	0	0	0	0	3.03742	0	0	0	0	0	0	0	0	0	0
3.04184	0	0	0	0	0	0	0	0	0	0	3.04184	0	0	0	0	0	0	0	0	0	0	3.04184	0	0	0	0	0	0	0	0	0	0
3.04607	0	0	0	0	0	0	0	0	0	0	3.04607	0	0	0	0	0	0	0	0	0	0	3.04607	0	0	0	0	0	0	0	0	0	0
3.05029	0	0	0	0	0	0	0	0	0	0	3.05029	0	0	0	0	0	0	0	0	0	0	3.05029	0	0	0	0	0	0	0	0	0	0
3.05459	0	0	6116	0	0	0	0	0	0	0	3.05459	0	0	0	0	0	0	0	0	0	0	3.05459	0	0	0	0	0	0	0	0	0	0
3.05899	0	0	0	0	0	0	0	0	0	0	3.05899	0	0	0	0	0	0	0	0	0	0	3.05899	0	0	0	0	0	0	0	0	0	0
3.06322	0	0	0	0	0	0	0	0	0	0	3.06322	0	0	0	0	0	0	0	0	0	0	3.06322	0	0	0	0	0	0	0	0	0	0
3.06747	0	0	0	0	0	0	0	0	0	0	3.06747	0	0	0	0	0	0	0	0	0	0	3.06747	0	0	0	0	0	0	0	0	0	0
3.0717	0	0	0	0	0	0	0	0	0	0	3.0717	0	0	0	0	0	0	0	0	0	0	3.0717	0	0	0	0	0	0	0	0	0	0
3.0761	0	0	0	0	0	0	0	0	0	0	3.0761	0	0	0	0	0	0	0	0	0	0	3.0761	0	0	0	0	0	0	0	0	0	0
3.08036	0	0	0	0	0	0	0	0	0	0	3.08036	0	0	0	0	0	0	0	0	0	0	3.08036	0	0	0	0	0	0	0	0	0	0
3.0847	0	0	0	0	0	0	0	0	0	0	3.0847	0	0	0	0	0	0	0	0	0	0	3.0847	0	0	0	0	0	0	0	0	0	0
3.08882	0	0	0	0	0	0	0	0	0	0	3.08882	0	0	0	0	0	0	0	0	0	0	3.08882	0	0	0	0	0	0	0	0	0	0
3.09306	0	0	0	0	0	0	0	0	0	0	3.09306	0	0	0	0	0	0	0	0	0	0	3.09306	0	0	0	0	0	0	0	0	0	0
3.09746	0	0	0	0	0	0	0	0	0	0	3.09746	0	0	0	0	0	3312	0	0	0	0	3.09746	0	0	0	0	0	0	0	0	0	0
3.1017	0	0	0	0	0	0	0	0	0	0	3.1017	0	0	0	0	0	0	0	0	0	0	3.1017	0	0	0	0	0	0	0	0	0	0
3.1061	0	0	0	0	0	0	0	0	0	0	3.1061	0	0	0	0	0	0	0	0	0	0	3.1061	0	0	0	0	0	0	0	0	0	0
3.11034	0	0	0	0	0	0	0	0	0	0	3.11034	0	0	0	0	0	0	0	0	0	0	3.11034	0	0	0	0	0	0	0	0	0	0
3.11457	0	0	0	0	0	0	0	0	0	0	3.11457	0	0	0	0	0	0	0	0	0	0	3.11457	0	0	0	0	0	0	0	0	0	0
3.11903	0	0	0	0	0	0	0	0	0	0	3.11903	0	0	0	0	0	0	0	0	0	0	3.11903	0	0	0	0	0	0	0	0	0	0
3.12328	0	0	0	0	0	0	0	0	0	0	3.12328	0	0	0	0	0	0	0	0	0	0	3.12328	0	0	0	0	0	0	0	0	0	0
3.12769	0	0	0	0	0	0	0	0	0	0	3.12769	0	0	0	0	0	0	0	0	0	0	3.12769	0	0	0	0	0	0	0	0	0	0
3.13193	0	0	0	0	0	0	0	0	0	0	3.13193	0	0	0	0	0	0	0	0	0	0	3.13193	0	0	0	0	0	0	0	0	0	0
3.13634	0	0	0	0	0	0	0	0	0	0	3.13634	0	0	0	0	0	0	0	0	0	0	3.13634	0	0	0	0	0	0	0	0	0	0
3.14056	0	0	0	0	0	3316	0	0	0	0	3.14056	0	0	0	0	0	0	0	0	0	0	3.14056	0	0	0	0	0	0	0	0	0	0
3.14479	0	0	0	0	0	0	0	0	0	0	3.14479	0	0	0	0	0	0	0	0	0	0	3.14479	0	0	0	0	0	0	0	0	0	0
3.14903	0	0	0	0	0	0	0	0	0	0	3.14903	0	0	0	0	0	0	0	0	0	0	3.14903	0	0	0	0	0	0	0	0	0	0
3.15316	0	0	0	0	0	0	0	0	0	0	3.15316	0	0	0	0	0	0	0	0	0	0	3.15316	0	0	0	0	0	0	0	0	0	0
3.15757	0	0	0	0	0	0	0	0	0	0	3.15757	0	0	0	0	0	0	0	0	0	0	3.15757	0	0	0	0	0	0	0	0	0	0
3.16197	0	0	0	0	0	0	0	0	0	0	3.16197	0	0	0	0	0	0	0	0	0	0	3.16197	0	0	0	0	0	0	0	0	0	0
3.16639	0	0	0	0	0	0	0	0	0	0	3.16639	0	0	0	0	0	0	0	0	0	0	3.16639	0	0	0	0	0	0	0	0	0	0
3.17063	0	0	0	0	0	0	0	0	0	0	3.17063	0	0	0	0	0	0	0	0	0	0	3.17063	0	0	0	0	0	0	0	0	0	0
3.17484	0	0	0	0	0	0	0	0	0	0	3.17484	0	0	0	0	0	0	0	0	0	0	3.17484	0	0	0	0	0	0	0	0	0	0
3.17928	0	0	0	0	0	0	0	0	0	0	3.17928	0	0	0	0	0	0	0	0	0	0	3.17928	0	0	0	0	0	0	0	0	0	0
3.18371	0	0	0	0	0	0	0	0	0	0	3.18371	0	0	0	0	0	0	0	0	0	0	3.18371	0	0	0	0	0	0	0	0	0	0
3.1882	0	0	0	0	0	0	0	0	0	0	3.1882	0	0	0	0	0	3214	0	0	0	0	3.1882	0	0	0	0	0	0	0	0	0	0
3.19245	0	0	0	0	0	0	0	0	0	0	3.19245	0	0	0	0	0	4000	0	0	0	0	3.19245	0	0	0	0	0	0	0	0	0	0
3.19682	0	0	0	0	0	0	0	0	0	0	3.19682	0	0	0	0	0	0	0	0	0	0	3.19682	0	0	0	0	0	0	0	0	0	0
3.20106	0	0	0	0	0	0	0	0	0	0	3.20106	0	0	0	0	0	0	0	0	0	0	3.20106	0	0	0	0	0	0	0	0	0	0
3.20543	0	0	0	0	0	0	0	0	0	0	3.20543	0	0	0	0	0	0	0	0	0	0	3.20543	0	0	0	0	0	0	0	0	0	0
3.20983	0	0	0	0	0	0	0	0	0	0	3.20983	0	0	0	0	0	0	0	0	0	0	3.20983	0	0	0	0	0	0	0	0	0	0
3.21408	0	0	0	0	0	0	0	0	0	0	3.21408	0	0	0	0	0	0	0	0	0	0	3.21408	0	0	0	0	0	0	0	0	0	0
3.21838	0	0	4035	0	0	0	0	0	0	0	3.21838	0	0	0	0	0	0	0	0	0	0	3.21838	0	0	0	0	0	0	0	0	0	0
3.22283	0	0	0	0	0	0	0	0	0	0	3.22283	0	0	0	0	0	0	0	0	0	0	3.22283	0	0	0	0	0	0	0	0	0	0
3.22717	0	0	0	0	0	0	0	0	0	0	3.22717	0	0	3567	0	0	3923	0	0	0	0	3.22717	0	0	0	0	0	0	0	0	0	0
3.23158	0	0	0	0	0	3146	0	0	0	0	3.23158	0	0	0	0	0	0	0	0	0	0	3.23158	0	0	0	0	0	0	0	0	0	0
3.23589	0	0	0	0	0	0	0	0	0	0	3.23589	0	0	0	0	0	0	0	0	0	0	3.23589	0	0	0	0	0	0	0	0	0	0
3.24014	0	0	0	0	0	0	0	0	0	0	3.24014	0	0	0	0	0	0	0	0	0	0	3.24014	0	0	0	0	0	0	0	0	0	0
3.24457	0	0	0	0	0	0	0	0	0	0	3.24457	0	0	0	0	0	0	0	0	0	0	3.24457	0	0	0	0	0	0	0	0	0	0
3.24894	0	0	0	0	0	0	0	0	0	0	3.24894	0	0	0	0	0	0	0	0	0	0	3.24894	0	0	0	0	0	0	0	0	0	0
3.25323	0	0	0	0	0	0	0	0	0	0	3.25323	0	0	0	0	0	0	0	4315	0	0	3.25323	0	0	0	0	0	0	0	0	0	0
3.25767	0	0	0	0	0	0	0	0	0	0	3.25767	0	0	3729	0	0	0	0	0	0	0	3.25767	0	0	0	0	0	0	0	0	0	0
3.26212	0	0	0	0	0	0	0	0	0	0	3.26212	0	0	0	0	0	0	0	0	0	0	3.26212	0	0	0	0	0	0	0	0	0	0
3.26643	0	0	0	0	0	0	0	0	0	0	3.26643	0	0	0	0	0	0	0	3514	0	0	3.26643	0	0	0	0	0	0	0	0	0	0
3.27068	0	0	0	0	0	0	0	0	0	0	3.27068	0	0	0	0	0	0	0	0	0	0	3.27068	0	0	0	0	0	0	0	0	0	0
3.27511	0	0	0	0	0	0	0	0	0	0	3.27511	0	0	0	0	0	0	0	0	0	0	3.27511	0	0	0	0	0	0	0	0	0	0
3.27949	0	0	0	0	0	0	0	0	0	0	3.27949	0	0	0	0	3599	0	0	0	0	0	3.27949	0	0	0	0	0	0	0	0	0	0
3.28396	0	0	0	0	0	0	0	0	0	0	3.28396	0	0	0	0	0	0	0	0	0	0	3.28396	0	0	0	0	0	0	0	0	0	0
3.28836	0	0	0	0	0	0	0	0	0	0	3.28836	0	0	0	0	0	0	0	0	0	0	3.28836	0	0	0	0	0	0	0	0	0	0
3.29263	0	0	0	2788	0	0	0	0	0	0	3.29263	0	0	0	0	0	0	0	0	0	0	3.29263	0	0	0	0	0	0	0	0	0	0
3.29695	0	0	0	0	0	0	0	0	0	0	3.29695	0	0	0	0	0	0	0	0	0	0	3.29695	0	0	0	0	0	0	0	0	0	0
3.30142	0	0	0	0	0	0	0	0	0	0	3.30142	0	0	0	0	0	0	0	0	0	0	3.30142	0	0	0	0	0	0	0	0	0	0
3.30566	0	0	0	0	0	0	0	0	0	0	3.30566	0	0	0	0	0	0	0	0	0	0	3.30566	0	0	0	0	0	0	0	0	0	0
3.30995	0	0	0	0	0	0	0	0	0	0	3.30995	0	0	0	0	0	0	0	0	0	0	3.30995	0	0	0	0	0	0	0	0	0	0
3.3142	0	0	0	0	2987	0	0	0	0	0	3.3142	0	0	0	0	0	0	0	0	0	0	3.3142	0	0	0	0	0	0	0	0	0	0
3.31857	0	0	0	0	0	0	0	0	0	0	3.31857	0	0	0	0	0	0	0	0	0	0	3.31857	0	0	0	0	0	0	0	0	0	0
3.32296	0	0	0	0	0	0	0	0	0	0	3.32296	0	0	0	0	0	0	0	0	0	0	3.32296	0	0	0	0	0	0	0	0	0	0
3.32733	0	0	0	0	0	0	0	0	0	0	3.32733	0	0	0	0	0	0	0	0	0	0	3.32733	0	0	0	0	0	0	0	0	0	0
3.33175	0	0	0	0	0	0	0	0	0	0	3.33175	0	0	0	0	0	0	0	0	0	0	3.33175	0	0	0	0	0	0	0	0	0	0
3.33612	0	0	0	0	0	0	0	0	0	0	3.33612	0	0	0	0	0	0	0	0	0	0	3.33612	0	0	0	0	0	0	0	0	0	0
3.34054	0	0	0	0	0	0	0	0	0	0	3.34054	0	0	0	0	0	0	0	0	0	0	3.34054	0	0	0	0	0	0	0	0	0	0
3.34497	0	0	0	3234	0	0	0	0	0	0	3.34497	0	0	0	0	0	0	0	0	0	0	3.34497	0	0	0	0	0	0	0	0	0	0
3.34943	0	0	0	0	0	0	0	0	0	0	3.34943	0	0	0	0	0	0	0	0	0	0	3.34943	0	0	0	0	0	0	0	0	0	0
3.35401	0	0	0	0	0	0	0	0	0	0	3.35401	0	0	0	0	0	0	0	0	0	0	3.35401	0	0	0	0	0	0	0	0	0	0
3.3583	0	0	0	0	0	0	0	0	0	0	3.3583	0	0	0	0	0	3117	0	0	0	0	3.3583	0	0	0	0	0	0	0	0	0	0
3.3627	0	0	0	0	0	0	0	0	0	0	3.3627	0	0	0	0	0	0	0	0	0	0	3.3627	0	0	0	0	0	0	0	0	0	0
3.36709	0	0	0	0	0	0	0	0	0	0	3.36709	0	0	0	0	0	0	0	0	0	0	3.36709	0	0	0	0	0	0	0	0	0	0
3.3716	0	0	0	0	0	0	0	0	0	0	3.3716	0	0	0	0	0	0	0	0	0	0	3.3716	0	0	0	0	0	0	0	0	0	0
3.37583	0	0	0	3752	0	0	0	0	0	0	3.37583	0	0	0	0	0	0	0	3696	0	0	3.37583	0	0	0	0	0	0	0	0	0	0
3.38007	0	0	0	0	0	0	0	0	0	0	3.38007	0	0	0	0	0	3896	3644	0	0	0	3.38007	0	0	0	0	0	0	0	0	0	0
3.38438	0	0	0	0	0	0	0	0	0	0	3.38438	0	0	0	0	0	0	0	0	0	0	3.38438	0	0	0	0	0	0	0	0	0	0
3.38871	0	0	0	0	0	0	0	0	0	0	3.38871	0	0	0	0	0	0	0	0	0	0	3.38871	0	0	0	0	0	0	0	0	0	0
3.39303	0	0	0	0	0	0	0	0	0	0	3.39303	0	0	0	0	0	0	0	0	0	0	3.39303	0	0	0	0	0	0	0	0	0	0
3.39748	0	0	0	0	0	0	0	0	0	0	3.39748	0	0	0	0	0	0	0	0	0	0	3.39748	0	0	0	0	0	0	0	0	0	0
3.40191	0	0	4062	0	0	0	0	0	0	0	3.40191	0	0	0	0	0	0	0	0	0	0	3.40191	0	0	0	0	0	0	0	0	0	0
3.40646	0	0	0	0	0	0	0	0	0	0	3.40646	0	0	0	0	0	0	0	0	0	0	3.40646	0	0	0	0	0	0	0	0	0	0
3.41077	0	0	3819	0	0	0	0	0	0	0	3.41077	0	0	0	0	0	0	0	0	0	0	3.41077	0	0	0	0	0	0	0	0	0	0
3.41507	0	0	0	4204	0	0	0	0	0	0	3.41507	0	0	0	0	0	0	0	0	0	0	3.41507	0	0	0	0	0	0	0	0	0	0
3.41963	0	0	0	0	0	0	0	0	0	0	3.41963	0	0	0	0	0	0	0	0	0	0	3.41963	0	0	0	0	0	0	0	0	0	0
3.42408	0	0	0	0	0	0	0	0	0	0	3.42408	0	0	0	0	0	0	0	0	0	0	3.42408	0	0	0	0	0	0	0	0	0	0
3.42834	0	0	0	0	0	0	0	0	0	0	3.42834	0	0	0	0	0	0	0	0	0	0	3.42834	0	0	0	0	0	0	0	0	0	0
3.43264	0	0	0	0	0	0	0	0	0	0	3.43264	0	0	0	0	0	0	0	0	0	0	3.43264	0	0	0	0	0	0	0	0	0	0
3.43701	0	0	0	0	0	0	0	0	0	0	3.43701	0	0	3693	0	0	0	0	0	0	0	3.43701	0	0	0	0	0	0	0	0	0	0
3.44158	0	0	4422	0	0	0	0	0	0	0	3.44158	0	0	0	0	0	0	0	0	0	0	3.44158	0	0	0	0	0	0	0	0	0	0
3.44592	0	0	0	0	0	0	0	0	0	0	3.44592	0	0	0	0	0	0	0	0	0	0	3.44592	0	0	0	0	0	0	0	0	0	0
3.45037	0	0	0	0	0	0	0	0	0	0	3.45037	0	0	0	0	0	0	0	0	0	0	3.45037	0	0	0	0	0	0	0	0	0	0
3.45483	0	0	0	0	0	0	0	0	0	0	3.45483	0	0	0	2641	0	0	0	0	0	0	3.45483	0	0	0	0	0	0	0	0	0	0
3.45933	0	0	0	0	0	0	0	0	0	0	3.45933	0	0	0	0	0	0	0	0	0	0	3.45933	0	0	0	0	0	0	0	0	0	0
3.46383	0	0	0	0	0	0	0	0	0	0	3.46383	0	0	0	0	0	0	0	0	0	0	3.46383	0	0	0	0	0	0	0	0	0	0
3.4681	0	0	0	0	0	0	0	0	0	0	3.4681	0	0	0	0	0	0	2849	0	0	0	3.4681	0	0	0	0	0	0	0	0	0	0
3.47236	0	0	0	0	0	0	0	0	0	0	3.47236	0	0	0	0	0	0	0	0	0	0	3.47236	0	0	0	0	0	0	0	0	0	0
3.47678	0	0	0	0	0	0	0	0	0	0	3.47678	0	0	0	0	0	0	0	0	0	0	3.47678	0	0	0	0	0	0	0	0	0	0
3.4812	0	0	0	0	0	0	0	0	0	0	3.4812	0	0	0	0	2405	0	0	0	0	0	3.4812	0	0	0	0	0	0	0	0	0	0
3.48552	0	0	0	0	0	0	0	0	0	0	3.48552	0	0	0	3045	0	0	0	0	0	0	3.48552	0	0	0	0	0	0	0	0	0	0
3.4899	0	0	0	0	0	0	0	0	0	0	3.4899	0	0	0	0	0	0	0	0	0	0	3.4899	0	0	0	0	0	0	0	0	0	0
3.49416	0	0	0	0	0	0	0	0	0	0	3.49416	0	0	0	0	0	0	0	0	3808	0	3.49416	0	0	0	0	0	0	0	0	0	0
3.49839	0	0	0	0	0	0	0	0	0	0	3.49839	0	0	3656	0	0	0	0	0	0	0	3.49839	0	0	0	0	0	0	0	0	0	0
3.50283	0	0	0	4225	0	0	0	0	0	0	3.50283	0	0	0	0	0	0	0	0	0	0	3.50283	0	0	0	0	0	0	0	0	0	0
3.50725	0	0	0	0	0	0	0	0	0	0	3.50725	0	0	0	0	0	0	0	0	0	0	3.50725	0	0	0	0	0	0	0	0	0	0
3.51166	0	0	0	0	0	0	0	0	0	0	3.51166	0	0	0	0	0	0	0	0	0	0	3.51166	0	0	0	0	0	0	0	0	0	0
3.51618	0	0	0	0	0	0	0	0	0	0	3.51618	0	0	0	0	0	0	0	0	0	0	3.51618	0	0	0	0	0	0	0	0	0	0
3.52056	0	0	0	0	0	0	0	0	0	0	3.52056	0	0	0	0	0	0	0	0	0	0	3.52056	0	0	0	0	0	0	0	0	0	0
3.52483	0	0	0	0	0	0	0	0	0	0	3.52483	0	0	0	0	0	0	0	0	0	0	3.52483	0	0	0	0	0	0	0	0	0	0
3.52938	0	0	0	0	0	0	0	0	0	0	3.52938	0	0	0	0	0	0	0	0	0	0	3.52938	0	0	0	0	0	0	0	0	0	0
3.5338	0	0	0	0	0	0	0	0	0	0	3.5338	0	0	0	0	0	0	0	0	0	0	3.5338	0	0	0	0	0	0	0	0	0	0
3.53805	0	0	0	0	0	0	0	0	0	0	3.53805	0	0	0	0	0	0	0	0	0	0	3.53805	0	0	0	0	0	0	0	0	0	0
3.5423	0	0	0	0	0	0	0	0	0	0	3.5423	0	0	0	0	0	0	0	0	0	0	3.5423	0	0	0	0	0	0	0	0	0	0
3.54672	0	0	0	0	0	0	0	0	0	0	3.54672	0	0	0	0	0	0	0	0	0	0	3.54672	0	0	0	0	0	0	0	0	0	0
3.55104	0	0	0	0	0	0	0	0	0	0	3.55104	0	0	0	0	0	0	0	0	0	0	3.55104	0	0	0	0	0	0	0	0	0	0
3.55536	0	0	0	0	0	0	0	0	0	0	3.55536	0	0	0	0	0	0	0	0	0	0	3.55536	0	0	0	0	0	0	0	0	0	0
3.55978	0	0	0	0	0	0	0	0	0	0	3.55978	0	0	0	0	0	0	0	3767	0	0	3.55978	0	0	0	0	0	0	0	0	0	0
3.56421	0	0	0	0	0	0	0	0	0	0	3.56421	0	0	0	0	0	0	0	0	0	0	3.56421	0	0	0	0	0	0	0	0	0	0
3.56863	0	0	0	0	0	0	0	0	0	0	3.56863	0	0	0	0	0	0	0	0	0	0	3.56863	0	0	0	0	0	0	0	0	0	0
3.57305	0	0	0	0	0	0	0	0	0	0	3.57305	0	0	0	0	0	0	0	0	0	3352	3.57305	0	0	0	0	0	0	0	0	0	0
3.57745	0	0	0	0	0	0	0	0	0	0	3.57745	0	0	0	0	0	0	2726	0	0	0	3.57745	0	0	0	0	0	0	0	0	0	0
3.58186	0	0	0	0	0	0	0	0	0	0	3.58186	0	0	0	0	0	0	4031	0	0	0	3.58186	0	0	0	0	0	0	0	0	0	0
3.58618	0	0	0	0	0	0	0	0	0	0	3.58618	0	0	0	0	0	0	0	0	0	0	3.58618	0	0	0	0	0	0	0	0	0	0
3.59042	0	0	0	0	0	0	0	0	0	0	3.59042	0	0	0	0	0	0	0	0	0	0	3.59042	0	0	0	0	0	0	0	0	0	0
3.59467	0	0	0	0	0	0	0	0	0	0	3.59467	0	0	0	0	0	0	0	0	0	0	3.59467	0	0	0	0	0	0	0	0	0	0
3.5989	0	0	0	0	0	0	0	0	0	0	3.5989	0	0	0	0	0	0	0	0	0	0	3.5989	0	0	0	0	0	0	0	0	0	0
3.60347	0	0	0	0	0	0	0	0	0	0	3.60347	0	0	0	0	0	0	0	0	0	0	3.60347	0	0	0	0	0	0	0	0	0	0
3.60772	0	0	0	0	0	0	0	0	0	0	3.60772	0	0	0	0	0	0	0	0	0	0	3.60772	0	0	0	0	0	0	0	0	0	0
3.61214	0	0	0	0	0	0	0	0	0	0	3.61214	0	0	0	0	0	0	0	0	0	0	3.61214	0	0	0	0	0	0	0	0	0	0
3.61656	0	0	0	0	0	0	0	0	0	0	3.61656	0	0	0	0	0	0	0	0	0	0	3.61656	0	0	0	0	0	0	0	0	0	0
3.62102	0	0	0	0	0	0	0	0	0	0	3.62102	0	0	0	0	0	0	0	0	0	0	3.62102	0	0	0	0	0	0	0	0	0	0
3.62544	0	0	0	0	0	0	0	0	0	0	3.62544	0	0	0	0	0	0	0	0	0	0	3.62544	0	0	0	3190	0	0	0	0	0	0
3.62986	0	0	0	0	0	0	0	0	0	0	3.62986	0	0	0	0	0	0	0	0	0	0	3.62986	0	0	0	0	0	0	0	0	0	0
3.63429	0	0	0	0	0	0	0	0	0	0	3.63429	0	0	0	0	0	0	0	0	0	0	3.63429	0	0	0	0	0	0	0	0	0	0
3.63853	0	0	0	0	0	0	0	0	0	0	3.63853	0	0	0	0	0	0	0	0	0	0	3.63853	0	0	0	0	0	0	0	0	0	0
3.64276	0	0	0	0	0	0	0	0	0	0	3.64276	0	0	0	0	0	0	0	0	0	0	3.64276	0	0	0	0	0	0	0	0	0	0
3.64718	0	0	0	0	0	0	0	0	0	0	3.64718	0	0	0	0	0	0	0	0	0	0	3.64718	0	0	0	0	0	0	0	0	0	0
3.65183	0	0	0	0	0	0	0	0	0	0	3.65183	0	0	0	3241	0	0	0	0	0	0	3.65183	0	0	0	0	0	0	0	0	0	0
3.65625	0	0	3045	0	0	0	0	0	0	0	3.65625	0	0	3624	0	0	0	0	0	0	0	3.65625	0	0	0	0	0	0	0	0	0	0
3.66069	0	0	0	0	0	0	0	0	0	0	3.66069	0	0	0	0	0	0	0	0	0	0	3.66069	0	0	0	0	0	0	0	0	0	0
3.66509	0	0	0	0	0	0	0	0	0	0	3.66509	0	0	0	0	0	0	0	0	0	0	3.66509	0	0	0	0	0	0	0	0	0	0
3.66952	0	0	0	0	0	0	0	0	0	0	3.66952	0	0	0	0	0	0	0	0	0	0	3.66952	0	0	0	0	0	0	0	0	0	0
3.67375	0	0	0	0	0	0	0	0	0	0	3.67375	0	0	0	0	0	0	0	0	0	0	3.67375	0	0	0	0	0	0	0	0	0	0
3.67798	0	0	0	0	0	0	0	0	0	0	3.67798	0	0	0	0	0	0	0	0	0	0	3.67798	0	0	0	0	0	0	0	0	0	0
3.68223	0	0	0	0	0	2934	0	0	0	0	3.68223	0	0	0	0	0	0	0	0	0	0	3.68223	0	0	0	0	0	0	0	0	0	0
3.68672	0	0	0	0	0	0	0	0	0	0	3.68672	0	0	0	0	0	0	0	0	0	0	3.68672	0	0	0	0	0	0	0	0	0	0
3.69095	0	0	0	0	0	0	0	0	0	0	3.69095	0	0	0	0	0	0	0	0	0	0	3.69095	0	0	0	0	0	0	0	0	0	0
3.6952	0	0	0	0	0	0	0	0	0	0	3.6952	0	0	2860	3339	0	0	0	0	0	0	3.6952	0	0	0	0	0	0	0	0	0	0
3.69943	0	0	0	0	0	0	0	0	0	0	3.69943	0	0	0	0	0	0	0	0	0	0	3.69943	0	0	0	0	0	0	0	0	0	0
3.7035	0	0	0	0	0	0	0	0	0	0	3.7035	0	0	0	0	0	0	0	0	0	3114	3.7035	0	0	0	0	0	0	0	0	0	0
3.70757	0	0	0	0	0	0	0	0	0	0	3.70757	0	0	0	0	0	0	0	0	0	0	3.70757	0	0	0	0	0	0	0	0	0	0
3.71182	0	0	0	0	0	0	0	0	0	0	3.71182	0	0	0	0	0	0	0	0	0	0	3.71182	0	0	0	0	0	0	0	0	0	0
3.71605	0	0	0	0	0	0	0	0	0	0	3.71605	0	0	0	0	0	0	0	3297	0	0	3.71605	0	0	0	0	0	0	0	0	0	0
3.72018	0	0	0	0	0	0	0	0	0	0	3.72018	0	0	0	0	0	0	0	0	0	0	3.72018	0	0	0	0	0	0	0	0	0	0
3.72425	0	0	0	0	0	0	0	0	0	0	3.72425	0	0	0	0	0	0	0	0	0	0	3.72425	0	0	0	0	0	0	0	0	0	0
3.72831	0	0	0	0	0	0	0	0	0	0	3.72831	0	0	0	0	0	0	0	0	0	0	3.72831	0	0	0	0	0	0	0	0	0	0
3.73222	0	0	0	0	0	0	0	0	0	0	3.73222	0	0	0	0	0	0	0	0	0	0	3.73222	0	0	0	0	0	0	0	0	0	0
3.73628	0	0	0	0	0	0	0	0	0	0	3.73628	0	0	0	0	0	0	0	0	0	0	3.73628	0	0	0	0	0	0	0	0	0	0
3.74016	0	0	0	0	0	0	0	0	0	0	3.74016	0	0	0	0	0	0	0	0	0	0	3.74016	0	0	0	0	0	0	0	0	0	0
3.74406	0	0	0	0	0	0	0	0	0	0	3.74406	0	0	0	0	0	0	0	0	2995	0	3.74406	0	0	0	0	0	0	0	0	0	0
3.74795	0	0	0	0	0	0	0	0	0	0	3.74795	0	0	0	0	0	0	0	0	0	0	3.74795	0	0	0	0	0	0	0	0	0	0
3.75172	0	0	0	0	0	0	0	0	0	0	3.75172	0	0	0	0	0	0	0	0	0	0	3.75172	0	0	0	0	0	0	0	0	0	0
3.75562	0	0	0	0	0	0	0	0	0	0	3.75562	0	0	0	0	0	3860	0	0	0	0	3.75562	0	0	0	0	0	0	0	0	0	0
3.7595	0	0	0	0	0	0	0	0	0	0	3.7595	0	0	0	0	3102	0	0	0	0	0	3.7595	0	0	0	0	0	0	0	0	0	0
3.76322	0	0	0	0	0	0	0	0	0	0	3.76322	0	0	0	0	0	0	0	0	0	0	3.76322	0	0	0	0	0	0	0	0	0	0
3.76709	0	0	0	0	0	0	0	0	0	0	3.76709	0	0	0	0	0	0	0	0	0	0	3.76709	0	0	0	0	0	0	0	0	0	0
3.7708	0	0	0	0	0	0	0	0	0	0	3.7708	0	0	0	0	0	0	0	0	0	0	3.7708	0	0	0	0	0	0	0	0	0	0
3.7745	0	0	0	0	3017	0	0	0	0	0	3.7745	0	0	3418	0	0	0	0	0	0	0	3.7745	0	0	0	0	0	0	0	0	0	0
3.77822	0	0	0	0	0	0	0	0	0	0	3.77822	0	0	0	0	0	0	0	2811	0	0	3.77822	0	0	0	0	0	0	0	0	3097	0
3.78192	0	0	0	0	0	0	0	0	0	0	3.78192	0	0	0	0	0	0	0	0	0	0	3.78192	0	0	0	0	0	0	0	0	0	0
3.78566	0	0	0	0	0	0	0	0	0	0	3.78566	0	0	0	0	0	0	0	0	0	0	3.78566	0	0	0	0	0	0	0	0	0	0
3.78939	0	0	0	0	0	0	0	0	0	0	3.78939	0	0	0	0	0	0	0	0	0	0	3.78939	0	0	0	0	0	0	0	0	0	0
3.79308	0	0	0	0	0	0	0	0	0	0	3.79308	0	0	0	0	0	0	0	0	0	0	3.79308	0	0	0	0	0	0	0	0	0	0
3.79679	0	0	0	0	0	0	0	0	0	0	3.79679	0	0	0	0	0	0	0	0	0	0	3.79679	0	0	0	0	0	0	0	0	0	0
3.80051	0	0	0	0	0	0	0	0	0	0	3.80051	0	0	0	0	0	0	0	3255	0	0	3.80051	0	0	0	0	0	0	0	0	0	0
3.80421	0	0	0	0	0	0	0	0	0	0	3.80421	0	0	0	0	0	0	0	0	0	0	3.80421	0	0	0	0	0	0	0	0	0	0
3.80792	0	0	0	0	0	0	0	0	0	0	3.80792	0	0	0	0	0	0	0	0	0	0	3.80792	0	0	0	0	0	0	0	0	0	0
3.81162	0	0	0	0	0	0	0	0	0	0	3.81162	0	0	0	0	0	0	0	0	0	0	3.81162	0	0	0	0	0	0	0	0	0	0
3.8153	0	0	0	0	0	0	0	0	0	0	3.8153	0	0	0	0	0	0	0	0	0	0	3.8153	0	0	0	0	0	0	0	0	0	0
3.81908	0	0	0	0	3151	0	0	0	0	0	3.81908	0	0	0	0	0	0	0	0	0	2816	3.81908	0	0	0	0	0	0	0	0	0	0
3.82278	0	0	0	0	0	0	0	0	0	0	3.82278	0	0	0	0	0	0	0	0	0	0	3.82278	0	0	0	0	0	0	0	0	0	0
3.82648	0	0	0	0	0	0	0	0	0	0	3.82648	0	0	0	0	0	0	0	0	0	0	3.82648	0	0	0	0	0	0	0	0	0	0
3.8302	0	0	0	0	0	0	0	0	0	0	3.8302	0	0	0	0	0	0	0	0	0	0	3.8302	0	0	0	0	0	0	0	0	0	0
3.83389	0	0	0	0	0	0	0	0	0	0	3.83389	0	0	0	0	0	0	0	0	0	3270	3.83389	0	0	0	0	0	0	0	0	0	0
3.83759	0	0	0	0	0	0	0	0	0	0	3.83759	0	0	0	3232	0	0	0	0	0	0	3.83759	0	0	0	0	0	0	0	0	0	0
3.84131	0	0	0	0	0	0	0	0	0	0	3.84131	0	0	0	0	0	0	0	0	0	0	3.84131	0	0	0	0	0	0	0	0	0	0
3.845	0	0	0	0	0	0	0	0	0	0	3.845	0	0	0	4985	0	0	0	0	0	0	3.845	0	0	0	0	0	0	0	0	0	0
3.84872	0	0	0	0	0	0	0	0	0	0	3.84872	0	0	0	0	0	0	0	0	0	0	3.84872	0	0	0	0	0	0	0	0	0	0
3.85248	0	0	0	0	0	0	0	0	0	0	3.85248	0	0	0	0	0	0	0	0	0	0	3.85248	0	0	0	0	0	0	0	0	0	0
3.85618	0	0	0	0	0	0	0	0	0	0	3.85618	0	0	0	0	0	0	0	0	0	0	3.85618	0	0	0	0	0	0	0	0	0	0
3.8599	0	0	0	0	0	0	0	0	0	0	3.8599	0	0	0	0	0	0	0	0	0	0	3.8599	0	0	0	0	0	0	0	0	0	0
3.86361	0	0	0	0	0	0	0	0	0	0	3.86361	0	0	0	0	0	0	0	0	0	0	3.86361	0	0	0	0	0	0	0	0	0	0
3.8675	0	0	0	0	0	0	0	0	0	0	3.8675	0	0	0	0	0	0	0	0	0	0	3.8675	0	0	0	0	0	0	0	0	0	0
3.87121	0	0	0	5304	0	0	0	0	0	0	3.87121	0	0	0	0	0	0	0	0	0	0	3.87121	0	0	0	0	0	0	0	0	0	0
3.87508	0	0	0	0	0	0	0	0	0	0	3.87508	0	0	0	3916	0	0	0	0	0	0	3.87508	0	0	0	0	0	0	0	0	0	0
3.87896	0	0	0	0	0	0	0	0	0	0	3.87896	0	0	0	0	0	0	0	0	0	0	3.87896	0	0	0	0	0	0	0	0	0	0
3.88286	0	0	0	0	0	0	0	0	0	0	3.88286	0	4844	0	0	0	0	0	0	0	0	3.88286	0	0	0	0	0	0	0	0	0	0
3.88681	0	0	0	0	0	0	0	0	0	0	3.88681	0	0	0	0	0	0	0	0	0	0	3.88681	0	0	0	0	0	0	0	0	0	0
3.89052	0	0	0	0	0	0	0	0	0	0	3.89052	0	0	3614	0	0	0	0	0	0	0	3.89052	0	0	0	0	0	0	0	0	0	0
3.89442	0	0	2758	0	0	0	0	0	0	0	3.89442	0	0	0	0	0	0	2816	0	0	0	3.89442	0	0	0	0	0	0	0	0	0	0
3.89832	0	0	0	0	0	0	0	0	0	0	3.89832	0	0	0	0	0	0	0	0	0	0	3.89832	0	0	0	0	0	0	0	0	0	0
3.90221	0	0	0	0	0	0	0	0	0	0	3.90221	0	0	0	0	0	0	0	0	0	0	3.90221	0	0	0	0	0	0	0	0	0	0
3.90627	0	0	0	0	0	0	0	0	0	0	3.90627	0	0	0	0	0	0	0	0	0	0	3.90627	0	0	0	0	0	0	0	0	0	0
3.91017	0	0	0	0	0	0	0	0	0	0	3.91017	0	0	0	0	0	0	0	0	0	0	3.91017	0	0	0	0	0	0	0	0	0	0
3.91407	0	0	0	0	0	0	0	0	0	0	3.91407	0	0	0	0	0	0	0	0	0	0	3.91407	0	0	0	0	0	0	0	0	0	0
3.91802	0	0	0	0	0	0	0	0	0	0	3.91802	0	0	0	0	0	0	0	0	0	0	3.91802	0	0	0	0	0	0	0	0	0	0
3.92208	0	0	0	0	0	0	0	0	0	0	3.92208	0	0	0	0	0	2917	0	0	0	3236	3.92208	0	0	0	0	0	0	0	0	0	0
3.92615	0	0	0	0	0	0	0	0	0	0	3.92615	0	0	0	0	0	0	0	0	0	0	3.92615	0	0	0	0	0	0	0	0	0	0
3.93022	0	0	0	0	0	0	0	0	0	0	3.93022	0	0	0	0	0	0	0	0	0	0	3.93022	0	0	0	0	0	0	0	0	0	0
3.93429	0	0	0	0	0	0	0	0	0	0	3.93429	0	0	0	0	0	0	0	0	0	0	3.93429	0	0	0	0	0	0	0	0	0	0
3.93835	0	0	0	0	0	0	0	0	0	0	3.93835	0	0	0	0	0	0	0	0	0	0	3.93835	0	0	0	0	0	0	0	0	0	0
3.94244	0	0	0	0	0	0	0	0	0	0	3.94244	0	0	0	0	0	0	0	0	0	0	3.94244	0	0	0	0	0	0	0	0	0	0
3.94668	0	0	0	0	0	0	0	0	0	0	3.94668	0	0	0	4806	0	0	0	0	0	0	3.94668	0	0	0	0	0	0	0	0	0	0
3.95063	0	0	0	0	0	0	0	0	0	0	3.95063	0	0	0	0	0	0	0	0	0	0	3.95063	0	0	0	0	0	0	0	0	0	0
3.95472	0	0	0	0	0	0	0	0	0	0	3.95472	0	0	0	0	0	0	0	0	0	0	3.95472	0	0	0	0	0	0	0	0	0	0
3.9588	0	0	0	0	0	0	0	0	0	0	3.9588	0	0	0	0	0	0	0	0	0	3486	3.9588	0	0	0	0	0	0	0	0	0	0
3.9627	0	0	0	0	0	0	0	0	0	0	3.9627	0	0	0	0	0	0	0	0	0	0	3.9627	0	0	0	0	0	0	0	0	0	0
3.96678	0	0	0	0	0	0	3447	0	0	0	3.96678	0	0	0	0	0	0	0	0	0	0	3.96678	0	0	0	0	0	0	0	0	0	0
3.97085	0	0	0	0	0	0	0	0	0	0	3.97085	0	0	0	0	0	0	0	0	0	0	3.97085	0	0	0	0	0	0	0	0	0	0
3.97493	0	0	0	0	0	0	0	0	0	0	3.97493	0	0	0	0	0	0	0	0	0	0	3.97493	0	0	0	0	0	0	0	0	0	0
3.97901	0	0	0	0	0	0	0	0	0	0	3.97901	0	0	0	0	0	0	0	0	0	0	3.97901	0	0	0	0	0	0	0	0	0	0
3.98308	0	0	0	0	0	0	0	0	0	0	3.98308	0	0	0	0	0	0	0	0	0	0	3.98308	0	0	0	0	0	0	0	0	0	0
3.98721	0	0	0	0	0	0	0	0	0	0	3.98721	0	0	0	0	0	0	0	0	0	0	3.98721	0	0	0	0	0	0	0	0	0	0
3.99131	0	0	0	0	0	0	0	0	0	0	3.99131	0	0	0	3467	0	4610	0	0	0	0	3.99131	0	0	0	0	0	0	0	0	0	0
3.99505	0	0	0	0	0	0	0	0	0	0	3.99505	0	0	0	0	0	0	0	0	3579	0	3.99505	0	0	0	0	0	0	0	0	0	0
3.99913	0	0	0	0	0	0	0	0	0	0	3.99913	0	0	0	0	0	0	0	0	0	0	3.99913	0	0	0	0	0	0	0	0	0	0
4.00286	0	0	0	0	0	0	0	0	0	0	4.00286	0	0	0	0	0	0	0	0	0	0	4.00286	0	0	0	0	0	0	0	0	0	0
4.00694	0	0	0	0	0	0	0	0	0	0	4.00694	0	0	0	0	0	0	0	0	0	0	4.00694	0	0	0	0	0	0	0	0	0	0
4.01086	0	0	0	0	0	0	0	0	0	0	4.01086	0	0	0	0	0	0	0	0	0	0	4.01086	0	0	0	0	0	0	0	0	0	0
4.01459	0	0	0	0	0	0	0	0	0	0	4.01459	0	0	0	0	0	0	0	0	0	0	4.01459	0	0	0	0	0	0	0	0	0	0
4.01854	0	0	0	0	0	0	0	0	0	0	4.01854	0	0	0	0	0	0	0	0	0	0	4.01854	0	0	0	0	0	0	0	0	0	0
4.02264	0	0	0	0	0	0	0	0	0	0	4.02264	0	0	4189	0	0	0	0	0	0	0	4.02264	0	0	0	0	0	0	0	0	0	0
4.02638	0	0	0	0	0	0	0	0	0	0	4.02638	0	0	0	0	0	0	0	0	0	0	4.02638	0	0	0	0	0	0	0	0	0	0
4.03011	0	0	0	0	0	0	0	0	0	0	4.03011	0	0	0	0	0	0	0	0	0	0	4.03011	0	0	0	0	0	0	0	0	0	0
4.03401	0	0	0	0	0	0	0	0	0	0	4.03401	0	0	0	0	0	0	0	0	0	0	4.03401	0	0	0	0	0	0	0	0	0	0
4.03792	0	0	0	0	0	0	0	0	0	0	4.03792	0	0	0	0	0	0	0	0	0	0	4.03792	0	0	0	0	0	0	0	0	0	0
4.04183	0	0	0	0	0	0	0	0	0	0	4.04183	0	0	0	0	0	0	0	0	0	0	4.04183	0	0	0	0	0	0	0	0	0	0
4.04573	0	0	0	0	0	0	0	0	0	0	4.04573	0	0	0	0	0	0	0	0	0	0	4.04573	0	0	0	0	0	0	0	0	0	0
4.04946	0	0	0	0	0	0	0	0	0	0	4.04946	0	0	0	0	0	0	0	0	0	0	4.04946	0	0	0	0	0	0	0	0	0	0
4.05346	0	0	0	0	0	0	0	0	0	0	4.05346	0	0	0	0	0	0	0	0	0	0	4.05346	0	0	0	0	0	0	0	0	0	0
4.05736	0	0	0	0	0	0	0	0	0	0	4.05736	0	0	0	0	0	0	0	0	0	0	4.05736	0	0	0	0	0	0	0	0	0	0
4.06128	0	0	0	0	0	0	0	0	0	0	4.06128	0	0	0	0	4111	0	0	0	0	0	4.06128	0	0	0	0	0	0	0	0	0	0
4.06501	0	0	0	0	0	0	0	0	0	0	4.06501	0	0	0	0	0	0	0	0	0	0	4.06501	0	0	0	0	0	0	0	0	0	0
4.06874	0	0	0	0	0	0	0	0	0	0	4.06874	0	0	0	3897	0	0	0	0	0	0	4.06874	0	0	0	0	0	0	0	0	0	0
4.07264	0	0	0	0	0	0	0	0	0	0	4.07264	0	0	0	0	0	0	0	0	0	0	4.07264	0	0	0	0	0	0	0	0	0	0
4.07656	0	0	0	0	0	0	0	0	0	0	4.07656	0	0	0	0	0	0	0	0	0	0	4.07656	0	0	0	0	0	0	0	0	0	0
4.08029	0	0	0	0	0	0	0	0	0	0	4.08029	0	0	0	0	0	0	0	0	0	0	4.08029	0	0	0	0	0	0	0	0	0	0
4.08409	0	0	3347	0	0	0	0	0	0	0	4.08409	0	0	0	0	0	0	0	0	0	0	4.08409	0	0	0	0	0	0	0	0	0	0
4.08782	0	0	0	0	0	0	0	0	0	0	4.08782	0	0	0	0	3775	0	0	0	0	0	4.08782	0	0	0	0	0	0	0	0	0	0
4.09174	0	0	0	0	0	0	0	0	0	0	4.09174	0	0	0	0	0	0	0	0	0	0	4.09174	0	0	0	0	0	0	0	0	0	0
4.09547	0	0	0	0	0	0	0	0	0	0	4.09547	0	0	0	0	0	0	0	0	0	0	4.09547	0	0	0	0	0	0	0	0	0	0
4.09937	0	0	0	0	0	0	0	0	0	0	4.09937	0	0	0	0	0	0	0	0	0	0	4.09937	0	0	0	0	0	0	0	0	0	0
4.1031	0	0	0	0	0	0	0	0	0	0	4.1031	0	0	0	0	0	0	0	0	0	0	4.1031	0	0	0	0	0	0	0	0	0	0
4.10686	0	0	0	0	0	0	0	0	0	0	4.10686	0	0	0	0	0	0	0	0	0	0	4.10686	0	0	0	0	0	0	0	0	0	0
4.11078	0	0	0	0	0	0	0	0	0	0	4.11078	0	0	0	0	0	0	0	0	0	0	4.11078	0	0	0	0	0	0	0	0	0	0
4.11468	0	0	0	0	0	0	0	0	0	0	4.11468	0	0	0	0	0	0	0	0	0	0	4.11468	0	0	0	0	0	0	0	0	0	0
4.11857	0	0	0	0	0	0	0	0	0	0	4.11857	0	0	0	0	0	0	0	0	0	0	4.11857	0	0	0	0	0	0	0	0	0	0
4.1225	0	0	0	0	0	0	0	0	0	0	4.1225	0	0	0	0	0	0	0	0	0	0	4.1225	0	0	0	0	0	0	0	0	0	0
4.12643	0	0	0	0	0	0	0	0	0	0	4.12643	0	0	0	3929	0	0	0	0	0	0	4.12643	0	0	0	0	0	0	0	0	0	0
4.13018	0	0	0	0	0	0	0	0	0	0	4.13018	0	0	0	0	0	0	0	0	0	0	4.13018	0	0	0	0	0	0	0	0	0	0
4.13393	0	0	0	0	0	0	0	0	0	0	4.13393	0	0	0	0	0	0	0	0	0	0	4.13393	0	0	0	0	0	0	0	0	0	0
4.13784	0	0	0	0	0	0	0	0	0	0	4.13784	0	0	0	0	0	0	0	0	0	0	4.13784	0	0	0	0	0	0	0	0	0	0
4.14177	0	0	0	0	0	0	0	0	0	0	4.14177	0	0	0	0	0	0	0	0	0	0	4.14177	0	0	0	0	0	0	0	0	0	0
4.14553	0	0	0	0	0	0	0	0	0	0	4.14553	0	0	0	0	0	0	0	0	0	0	4.14553	0	0	0	0	0	0	0	0	0	0
4.14944	0	0	0	0	0	0	0	0	0	0	4.14944	0	0	0	0	0	0	0	0	0	0	4.14944	0	0	0	0	0	0	0	0	0	0
4.15334	0	0	0	0	0	0	0	0	0	0	4.15334	0	0	0	4649	0	0	0	0	0	4976	4.15334	0	0	0	0	0	0	0	0	0	0
4.15717	0	0	0	0	0	0	0	0	0	0	4.15717	0	0	0	3768	0	0	0	0	0	0	4.15717	0	0	0	0	0	0	0	0	0	0
4.16108	0	0	0	0	0	0	0	0	0	0	4.16108	0	0	0	0	0	0	0	0	0	0	4.16108	0	0	0	0	0	0	0	0	0	0
4.16502	0	0	0	0	0	0	0	0	0	0	4.16502	0	0	0	0	0	0	0	0	0	0	4.16502	0	0	0	0	0	0	0	0	0	0
4.1689	0	0	0	0	0	0	0	0	0	0	4.1689	0	0	0	0	0	0	0	0	0	0	4.1689	0	0	0	0	0	0	0	0	0	0
4.17279	0	0	0	0	0	0	0	0	0	0	4.17279	0	0	0	0	0	0	0	0	0	0	4.17279	0	0	0	0	0	0	0	0	0	0
4.17652	0	0	0	0	0	0	0	0	0	0	4.17652	0	0	0	0	0	0	0	0	0	0	4.17652	0	0	0	0	0	0	0	0	0	0
4.18044	0	0	0	0	0	0	0	0	0	0	4.18044	0	0	0	0	0	0	0	0	0	0	4.18044	0	0	0	0	0	0	0	0	0	0
4.1844	0	0	0	0	0	0	0	0	0	0	4.1844	0	0	0	0	0	0	0	0	0	0	4.1844	0	0	0	0	0	0	0	0	0	0
4.18814	0	0	0	0	0	0	0	0	0	0	4.18814	0	0	0	0	0	0	0	0	0	0	4.18814	0	0	0	0	0	0	0	0	0	0
4.19203	0	0	0	0	0	0	0	0	0	0	4.19203	0	0	0	0	0	0	0	0	0	0	4.19203	0	0	0	0	0	0	0	0	0	0
4.19576	0	0	0	0	0	0	0	0	0	0	4.19576	0	0	4098	0	0	0	0	0	0	0	4.19576	0	0	0	0	0	0	0	0	0	0
4.19967	0	0	0	0	0	0	0	0	0	0	4.19967	0	0	0	5312	0	0	0	0	0	0	4.19967	0	0	0	0	0	0	0	0	0	0
4.20341	0	0	0	0	0	0	0	0	0	0	4.20341	0	0	0	0	0	0	0	0	0	0	4.20341	0	0	0	0	0	0	0	0	0	0
4.20714	0	0	0	0	0	0	0	0	0	0	4.20714	0	0	0	0	0	0	0	0	0	0	4.20714	0	0	0	0	0	0	0	0	0	0
4.21104	0	0	0	0	0	0	0	0	0	0	4.21104	0	0	0	0	0	0	0	0	0	0	4.21104	0	0	0	0	0	0	0	0	0	0
4.21478	0	0	0	0	0	0	0	0	0	0	4.21478	0	0	0	0	0	0	0	0	0	0	4.21478	0	0	0	0	0	0	0	0	0	0
4.21874	0	0	0	0	0	0	0	0	0	0	4.21874	0	0	0	0	0	0	0	0	0	0	4.21874	0	0	0	0	0	0	0	0	0	0
4.22264	0	0	0	0	0	0	0	0	0	0	4.22264	0	0	0	0	0	0	0	0	0	0	4.22264	0	0	0	0	0	0	0	0	0	0
4.22637	0	0	0	4516	0	0	0	0	0	0	4.22637	0	0	0	0	0	0	0	0	0	0	4.22637	0	0	0	0	0	0	0	0	0	0
4.23012	0	0	0	0	0	0	0	0	0	0	4.23012	0	0	0	0	0	0	0	4752	0	0	4.23012	0	0	0	0	0	0	0	0	0	0
4.23402	0	0	0	0	0	0	0	0	0	0	4.23402	0	0	0	0	0	0	0	0	0	0	4.23402	0	0	0	0	0	0	0	0	0	0
4.23792	0	0	0	0	0	0	0	0	0	0	4.23792	0	0	0	0	4545	0	0	0	0	0	4.23792	0	0	0	0	0	0	0	0	0	0
4.24165	0	0	0	0	0	0	0	0	0	0	4.24165	0	0	0	0	0	0	0	0	0	0	4.24165	0	0	0	0	0	0	0	0	0	0
4.24557	0	0	0	0	0	0	0	0	0	0	4.24557	0	0	0	0	0	0	0	0	0	0	4.24557	0	0	0	0	0	0	0	0	0	0
4.24947	0	0	0	0	0	0	0	0	0	0	4.24947	0	0	0	0	0	0	0	0	0	0	4.24947	0	0	0	0	0	0	0	0	0	0
4.25327	0	0	0	0	0	0	0	0	0	0	4.25327	0	0	0	0	0	0	0	0	0	0	4.25327	0	0	0	0	0	0	0	0	0	0
4.25718	0	0	0	0	0	0	0	0	0	0	4.25718	0	0	0	0	0	0	0	0	0	0	4.25718	0	0	0	0	0	0	0	0	0	0
4.26091	0	0	0	0	0	0	0	0	0	0	4.26091	0	0	0	0	0	0	0	0	0	0	4.26091	0	0	0	0	0	0	0	0	0	0
4.26483	0	0	0	0	0	0	0	0	0	0	4.26483	0	0	0	0	0	0	0	0	0	0	4.26483	0	0	0	4694	0	0	0	0	0	0
4.26856	0	0	0	0	0	0	0	0	0	0	4.26856	0	0	0	0	0	0	0	0	0	0	4.26856	0	0	0	0	0	0	0	0	0	0
4.27231	0	0	0	0	0	0	0	0	0	0	4.27231	0	0	0	0	0	0	0	4044	0	0	4.27231	0	0	0	0	0	0	0	0	0	0
4.27604	0	0	0	0	0	0	0	0	0	0	4.27604	0	0	0	0	0	0	0	0	0	0	4.27604	0	0	0	0	0	0	0	0	0	0
4.27979	0	0	0	0	0	0	0	0	0	0	4.27979	0	0	0	0	0	0	0	0	0	0	4.27979	0	0	0	0	0	0	0	0	0	0
4.2837	0	0	0	0	0	0	0	0	0	0	4.2837	0	0	0	0	0	0	0	3726	0	0	4.2837	0	0	0	0	0	0	0	0	0	0
4.2875	0	0	0	0	0	0	0	0	0	0	4.2875	0	0	0	0	0	0	0	0	0	0	4.2875	0	0	0	0	0	0	0	0	0	0
4.29142	0	0	0	0	0	0	0	0	0	0	4.29142	0	0	0	0	0	0	0	0	0	0	4.29142	0	0	0	0	0	0	0	0	0	0
4.29533	0	0	0	0	0	0	0	0	0	0	4.29533	0	0	0	0	0	0	0	0	0	0	4.29533	0	0	0	0	0	0	0	0	0	0
4.29907	0	0	0	0	0	0	0	0	0	0	4.29907	0	0	0	0	0	0	0	0	0	0	4.29907	0	0	0	0	0	0	0	0	0	0
4.30281	0	0	0	0	0	0	0	0	0	0	4.30281	0	0	0	0	0	0	0	4719	0	0	4.30281	0	0	0	0	0	0	0	0	0	0
4.30673	0	0	0	0	0	0	0	0	0	0	4.30673	9866	0	0	0	0	0	0	0	0	0	4.30673	0	0	0	0	0	0	0	0	0	0
4.31064	0	0	0	0	0	0	0	0	0	0	4.31064	0	0	0	0	0	0	0	0	0	0	4.31064	0	0	0	0	0	0	0	0	0	0
4.31441	0	0	0	0	0	0	0	0	0	0	4.31441	0	0	0	0	0	0	0	0	0	0	4.31441	0	0	0	0	0	0	0	0	0	0
4.31821	0	0	0	0	0	0	0	0	0	0	4.31821	0	0	0	0	0	5805	0	0	0	0	4.31821	0	0	0	0	0	0	0	0	0	0
4.32197	0	0	0	0	0	0	0	0	0	0	4.32197	0	0	0	0	0	0	0	0	0	0	4.32197	0	0	0	0	0	0	0	0	0	0
4.32571	0	0	0	0	0	0	0	0	0	0	4.32571	0	0	0	0	0	0	0	0	0	0	4.32571	0	0	0	0	0	0	0	0	0	0
4.32945	0	0	0	0	0	0	0	0	0	0	4.32945	0	0	0	0	0	0	0	0	0	0	4.32945	0	0	0	0	0	0	0	0	0	0
4.33337	0	0	0	0	0	0	0	0	0	0	4.33337	0	0	0	0	0	0	0	0	0	0	4.33337	0	0	0	0	0	0	0	0	0	0
4.3373	0	0	0	0	0	0	0	0	0	0	4.3373	0	0	0	0	0	5995	0	0	0	0	4.3373	0	0	0	0	0	0	0	0	0	0
4.34122	0	0	0	0	0	0	0	0	0	0	4.34122	0	0	0	0	0	0	0	0	0	0	4.34122	0	0	0	0	0	0	0	0	0	0
4.34497	0	0	0	0	0	0	0	0	0	0	4.34497	0	0	0	0	0	0	0	0	0	0	4.34497	0	0	0	0	0	0	0	0	0	0
4.34888	0	0	0	0	0	0	0	0	0	0	4.34888	0	0	0	0	0	0	0	0	0	0	4.34888	0	0	0	0	0	0	0	0	0	0
4.3527	0	0	0	0	0	0	0	0	0	0	4.3527	0	0	0	0	0	0	0	0	0	0	4.3527	0	0	0	0	0	0	0	0	0	0
4.35661	0	0	0	0	0	0	0	0	0	0	4.35661	0	0	0	0	0	0	0	0	0	0	4.35661	0	0	0	0	0	0	0	0	0	0
4.36036	0	0	0	0	0	0	0	0	0	0	4.36036	0	0	0	0	0	0	0	0	0	0	4.36036	0	0	0	0	0	0	0	0	0	0
4.36409	0	0	0	0	0	0	0	0	0	0	4.36409	0	0	0	0	0	0	0	0	0	0	4.36409	0	0	0	0	0	0	0	0	0	0
4.36801	0	0	0	0	0	0	0	0	0	0	4.36801	0	0	0	0	0	0	0	0	0	0	4.36801	0	0	0	0	0	0	0	0	0	0
4.37194	0	0	0	0	0	0	0	0	0	0	4.37194	0	0	0	0	0	0	0	0	0	0	4.37194	0	0	0	0	0	0	0	0	0	0
4.37569	0	0	0	0	0	0	0	0	0	0	4.37569	0	0	0	0	0	0	0	0	0	0	4.37569	0	0	0	0	0	0	0	0	0	0
4.3796	0	0	0	0	0	0	0	0	0	0	4.3796	0	0	0	0	0	0	0	0	0	0	4.3796	0	0	0	0	0	0	0	0	0	0
4.38334	0	0	0	0	0	0	0	0	0	0	4.38334	0	0	0	0	0	0	0	0	0	0	4.38334	0	0	0	0	0	0	0	0	0	0
4.38715	0	0	0	0	0	0	0	0	0	0	4.38715	0	0	0	0	0	0	0	0	0	0	4.38715	0	0	0	0	0	0	0	0	0	0
4.3909	0	0	0	0	0	0	0	0	0	0	4.3909	0	0	0	0	0	0	0	0	0	0	4.3909	0	0	0	0	0	0	0	0	0	0
4.39482	0	0	0	0	0	0	0	0	0	0	4.39482	0	0	0	0	0	0	0	0	0	0	4.39482	0	0	0	0	0	0	0	0	0	0
4.39856	0	0	0	0	0	0	0	0	0	0	4.39856	0	0	0	0	0	0	0	0	0	0	4.39856	0	0	0	0	0	0	0	0	0	0
4.4023	0	0	0	0	0	0	0	0	0	0	4.4023	0	0	0	0	0	0	0	0	0	0	4.4023	0	0	0	0	0	0	0	0	0	0
4.4062	0	0	0	0	0	0	0	0	0	0	4.4062	0	0	0	0	0	0	0	0	0	0	4.4062	0	0	0	0	0	0	0	0	0	0
4.40995	0	0	0	0	0	0	0	0	0	0	4.40995	0	0	0	0	0	0	0	0	0	0	4.40995	0	0	0	0	0	0	0	0	0	0
4.41369	0	0	0	0	0	0	0	0	0	0	4.41369	0	0	0	5188	0	0	0	0	0	0	4.41369	0	0	0	0	0	0	0	0	0	0
4.41749	0	0	0	0	0	0	0	0	0	0	4.41749	0	0	0	0	0	0	0	0	0	0	4.41749	0	0	0	0	0	0	0	0	0	0
4.42122	0	0	0	0	0	0	0	0	0	0	4.42122	0	0	0	0	0	0	0	0	0	0	4.42122	0	0	0	0	0	0	0	0	0	0
4.42497	0	0	0	0	0	0	0	0	0	0	4.42497	0	0	0	0	0	0	0	0	0	0	4.42497	0	0	0	0	0	0	0	0	0	0
4.4287	0	0	0	0	0	0	0	0	0	0	4.4287	0	0	0	0	0	0	0	0	0	0	4.4287	0	0	0	0	0	0	0	0	0	0
4.43245	0	0	0	0	0	0	0	0	0	0	4.43245	0	0	0	0	0	0	0	0	0	0	4.43245	0	0	0	0	0	0	0	0	0	0
4.43622	0	0	0	0	0	0	0	0	0	0	4.43622	0	0	0	0	0	0	0	0	0	0	4.43622	0	0	0	0	0	0	0	0	0	0
4.43997	0	0	0	0	0	0	0	0	0	0	4.43997	0	0	0	0	0	0	0	0	0	0	4.43997	0	0	0	0	0	0	0	0	0	0
4.4437	0	0	0	0	0	0	0	0	0	0	4.4437	0	0	0	0	0	0	0	0	0	0	4.4437	0	0	0	0	0	0	0	0	0	0
4.44745	0	0	0	0	0	0	0	0	0	0	4.44745	0	0	0	0	0	0	0	0	0	0	4.44745	0	0	0	0	0	0	0	0	0	0
4.45125	0	0	0	0	0	0	0	0	0	0	4.45125	0	0	0	0	0	0	0	0	0	0	4.45125	0	0	0	0	0	0	0	0	0	0
4.45498	0	0	0	0	0	0	0	0	0	0	4.45498	0	0	0	0	0	0	0	0	0	0	4.45498	0	0	0	0	0	0	0	0	0	0
4.45873	0	0	0	0	0	0	0	0	0	0	4.45873	0	0	0	0	0	0	0	0	0	0	4.45873	0	0	0	0	0	0	0	0	0	0
4.46246	0	0	0	0	0	0	0	0	0	0	4.46246	0	0	0	0	0	0	0	0	0	0	4.46246	0	0	0	0	0	0	0	0	0	0
4.46621	0	0	0	0	0	0	0	0	0	0	4.46621	0	0	0	0	0	0	0	0	0	0	4.46621	0	0	0	0	0	0	0	0	0	0
4.47013	0	0	0	0	0	0	0	0	0	0	4.47013	0	0	0	0	0	0	0	0	0	0	4.47013	0	0	0	0	0	0	0	0	0	0
4.47386	0	0	0	0	0	0	0	0	0	0	4.47386	0	0	0	0	0	0	0	0	0	0	4.47386	0	0	0	0	0	0	0	0	0	0
4.47778	0	0	0	0	0	0	0	0	0	0	4.47778	0	0	0	0	0	0	0	0	0	0	4.47778	0	0	0	0	0	0	0	0	0	0
4.48169	0	0	0	0	0	0	0	0	0	0	4.48169	0	0	0	0	0	0	0	0	0	0	4.48169	0	0	0	0	0	0	0	0	0	0
4.4855	0	0	0	0	0	0	0	0	0	0	4.4855	0	0	0	0	0	0	0	0	0	0	4.4855	0	0	0	0	0	0	0	0	0	0
4.4894	0	0	0	0	0	0	0	0	0	0	4.4894	0	0	0	0	0	0	0	0	0	0	4.4894	0	0	0	0	0	0	0	0	0	0
4.49333	0	0	0	0	0	0	0	0	0	0	4.49333	0	0	0	0	0	0	0	0	0	0	4.49333	0	0	0	0	0	0	0	0	0	0
4.49706	0	0	0	0	0	0	0	0	0	0	4.49706	0	0	0	0	0	0	0	0	0	0	4.49706	0	0	0	0	0	0	0	0	0	0
4.5008	0	0	0	0	0	0	0	0	0	0	4.5008	0	0	0	0	0	0	0	0	0	0	4.5008	0	0	0	0	0	0	0	0	0	0
4.50455	0	0	0	0	0	0	0	0	0	0	4.50455	0	0	0	0	0	0	0	0	0	0	4.50455	0	0	0	0	0	0	0	0	0	0
4.5083	0	0	0	0	0	0	0	0	0	0	4.5083	0	0	0	0	0	0	0	0	0	0	4.5083	0	0	0	0	0	0	0	0	0	0
4.5122	0	0	0	0	0	0	0	0	0	0	4.5122	0	0	0	0	0	0	0	0	0	0	4.5122	0	0	0	0	0	0	0	0	0	0
4.51595	0	0	0	0	0	0	0	0	0	0	4.51595	0	0	0	0	0	0	0	0	0	0	4.51595	0	0	0	0	0	0	0	0	0	0
4.51993	0	0	7360	0	0	0	0	0	0	0	4.51993	0	0	0	0	0	0	0	0	0	0	4.51993	0	0	0	0	0	0	0	0	0	0
4.52368	0	0	0	0	0	0	0	0	0	0	4.52368	0	0	0	0	0	0	0	0	0	0	4.52368	0	0	0	0	0	0	0	0	0	0
4.52743	0	0	0	0	0	0	0	0	0	0	4.52743	0	0	0	0	0	0	0	0	0	0	4.52743	0	0	0	0	0	0	0	0	0	0
4.53116	0	0	0	0	0	0	0	0	0	0	4.53116	0	0	0	0	0	0	0	0	0	0	4.53116	0	0	0	0	0	0	0	0	0	0
4.5349	0	0	0	0	0	0	0	0	0	0	4.5349	0	0	0	0	0	0	0	0	0	0	4.5349	0	0	0	0	0	0	0	0	0	0
4.53881	0	0	0	0	0	0	0	0	0	0	4.53881	0	0	0	0	0	0	0	0	0	0	4.53881	0	0	0	0	0	0	0	0	0	0
4.54273	0	0	0	0	0	0	0	0	0	0	4.54273	0	0	0	0	0	0	0	0	0	0	4.54273	0	0	0	0	0	0	0	0	0	0
4.54646	0	0	0	0	0	0	0	0	0	0	4.54646	0	0	0	0	0	0	0	0	0	0	4.54646	0	0	0	0	0	0	0	0	0	0
4.55039	0	0	0	0	0	0	0	0	0	0	4.55039	0	0	0	0	0	0	0	0	0	0	4.55039	0	0	0	0	0	0	0	0	0	0
4.55419	0	0	0	0	0	0	0	0	0	0	4.55419	0	0	0	0	0	0	0	0	0	0	4.55419	0	0	0	0	0	0	0	0	0	0
4.55811	0	0	0	0	0	0	0	0	0	0	4.55811	0	0	0	0	0	0	0	0	0	0	4.55811	0	0	0	0	0	0	0	0	0	0
4.56185	0	0	0	0	0	0	0	0	0	0	4.56185	0	0	0	0	0	0	0	0	0	0	4.56185	0	0	0	0	0	0	0	0	0	0
4.56575	0	0	0	0	0	0	0	0	0	0	4.56575	0	0	0	0	0	0	0	0	0	0	4.56575	0	0	0	0	0	0	0	0	0	0
4.5695	0	0	0	0	0	0	0	0	0	0	4.5695	0	0	0	0	0	0	0	0	0	0	4.5695	0	0	0	0	0	0	0	0	0	0
4.5734	0	0	0	0	0	0	0	0	0	0	4.5734	0	0	0	0	0	0	0	0	0	0	4.5734	0	0	0	0	0	0	0	0	0	0
4.57714	0	0	0	0	0	0	0	0	0	0	4.57714	0	0	0	0	0	0	0	0	0	0	4.57714	0	0	0	0	0	0	0	0	0	0
4.58106	0	0	0	0	0	0	0	0	0	0	4.58106	0	0	0	0	0	0	0	0	0	0	4.58106	0	0	0	0	0	0	0	0	0	0
4.58486	0	0	0	0	0	0	0	0	0	0	4.58486	0	0	0	0	0	0	0	0	0	0	4.58486	0	0	0	0	0	0	0	0	0	0
4.58859	0	0	0	0	0	0	0	0	0	0	4.58859	0	0	0	0	0	0	0	0	0	0	4.58859	0	0	0	0	0	0	0	0	0	0
4.59233	0	0	0	0	0	0	0	0	0	0	4.59233	0	0	0	0	0	0	6633	0	0	0	4.59233	0	0	0	0	0	0	0	0	0	0
4.59624	0	0	0	0	0	0	0	0	0	0	4.59624	0	0	0	0	0	0	0	0	0	0	4.59624	0	0	0	0	0	0	0	0	0	0
4.59997	0	0	0	0	0	0	0	0	0	0	4.59997	0	0	0	0	0	0	0	0	0	0	4.59997	0	0	0	0	0	0	0	0	0	0
4.60373	0	0	0	0	0	0	0	0	0	0	4.60373	0	0	0	0	0	0	0	0	0	0	4.60373	0	0	0	0	0	0	0	0	0	0
4.60746	0	0	0	0	0	0	0	0	0	0	4.60746	0	0	0	0	0	0	0	0	0	0	4.60746	0	0	0	0	0	0	0	0	0	0
4.61118	0	0	0	0	0	0	0	0	0	0	4.61118	0	0	0	0	0	0	0	0	0	0	4.61118	0	0	0	0	0	0	0	0	0	0
4.61493	0	0	0	0	0	0	0	0	0	0	4.61493	0	0	0	0	0	0	0	0	0	0	4.61493	0	0	0	0	0	0	0	0	0	0
4.6189	0	0	0	0	0	0	0	0	0	0	4.6189	0	0	0	0	0	0	0	0	0	0	4.6189	0	0	0	0	0	0	0	0	0	0
4.62279	0	0	0	0	0	0	0	0	0	0	4.62279	0	0	0	0	0	0	0	0	0	0	4.62279	0	0	0	0	0	0	0	0	0	0
4.62655	0	0	0	0	0	0	0	0	0	0	4.62655	0	0	0	0	0	0	0	0	0	0	4.62655	0	0	0	0	0	0	0	0	0	0
4.63044	0	0	0	0	0	0	0	0	0	0	4.63044	0	0	0	0	0	0	0	0	0	0	4.63044	0	0	0	0	0	0	0	0	0	0
4.63454	0	0	0	0	0	0	0	0	0	0	4.63454	0	0	0	0	0	0	0	0	0	0	4.63454	0	0	0	0	0	0	0	0	0	0
4.63863	0	0	0	0	0	0	0	0	0	0	4.63863	0	0	0	0	0	0	0	0	0	0	4.63863	0	0	0	0	0	0	0	0	0	0
4.64254	0	0	0	0	0	0	0	0	0	0	4.64254	0	0	0	0	0	0	0	0	0	0	4.64254	0	0	0	0	0	0	0	0	0	0
4.64663	0	0	0	0	0	0	0	0	0	0	4.64663	0	0	0	0	0	0	0	0	0	0	4.64663	0	0	0	0	0	0	0	0	0	0
4.65062	0	0	0	0	0	0	0	0	0	0	4.65062	0	0	0	0	0	0	0	0	0	0	4.65062	0	0	0	0	0	0	0	0	0	0
4.65454	0	0	0	0	0	0	0	0	0	0	4.65454	0	2742	0	0	0	0	0	0	0	0	4.65454	0	0	0	0	0	0	0	0	0	0
4.65864	0	0	0	0	0	0	0	0	0	0	4.65864	0	0	0	0	0	0	0	0	0	0	4.65864	0	0	0	0	0	0	0	0	0	0
4.66273	0	0	0	0	0	0	0	0	0	0	4.66273	0	0	0	0	0	0	0	0	0	0	4.66273	0	0	0	0	0	0	0	0	0	0
4.66666	0	0	0	0	0	0	0	0	0	0	4.66666	0	0	0	0	0	0	0	0	0	0	4.66666	0	0	0	0	0	0	0	0	0	0
4.67075	0	0	0	0	0	0	0	0	0	0	4.67075	0	0	0	0	0	0	0	0	0	0	4.67075	0	0	0	0	0	0	0	0	0	0
4.67449	0	0	0	0	0	0	0	0	0	0	4.67449	0	0	0	0	0	0	0	0	0	0	4.67449	0	0	0	0	0	0	0	0	0	0
4.67842	0	0	0	0	0	0	0	0	0	0	4.67842	0	0	0	0	0	0	0	0	0	0	4.67842	0	0	0	0	0	0	0	0	0	0
4.68216	0	0	0	0	0	0	0	0	0	0	4.68216	0	0	0	0	0	0	0	0	0	0	4.68216	0	0	0	0	0	0	0	0	0	0
4.68615	0	0	0	0	0	0	0	0	0	0	4.68615	0	0	0	0	0	0	0	0	0	0	4.68615	0	0	0	0	0	0	0	0	0	0
4.68989	0	0	0	0	0	0	0	0	0	0	4.68989	0	0	0	0	0	0	0	0	0	0	4.68989	0	0	0	0	0	0	0	0	0	0
4.69382	0	0	0	0	0	0	0	0	0	0	4.69382	0	0	0	0	0	0	0	0	0	0	4.69382	0	0	0	0	0	0	0	0	0	0
4.69773	0	0	0	0	0	0	0	0	0	0	4.69773	0	0	0	0	0	0	0	0	0	0	4.69773	0	0	0	0	0	0	0	0	0	0
4.70165	0	0	0	0	0	0	0	0	0	0	4.70165	0	0	0	0	0	0	0	0	0	0	4.70165	0	0	0	0	0	0	0	0	0	0
4.70557	0	0	0	0	0	0	0	0	0	0	4.70557	0	0	0	0	0	0	0	0	0	0	4.70557	0	0	0	0	0	0	0	0	0	0
4.70965	0	0	0	0	0	0	0	0	0	0	4.70965	0	0	0	0	0	0	0	0	0	0	4.70965	0	0	0	0	0	0	0	0	0	0
4.71373	0	0	0	0	0	0	0	0	0	0	4.71373	0	0	0	0	0	0	0	0	0	0	4.71373	0	0	0	0	0	0	0	0	0	0
4.71786	0	0	0	0	0	0	0	0	0	0	4.71786	0	0	0	0	0	0	0	0	0	0	4.71786	0	0	0	0	0	0	0	0	0	0
4.72195	0	0	0	0	0	0	0	0	0	0	4.72195	0	0	0	0	0	0	0	0	0	0	4.72195	0	0	0	0	0	0	0	0	0	0
4.72603	0	0	0	0	0	0	0	0	0	0	4.72603	0	0	0	0	0	0	0	0	0	0	4.72603	0	0	0	0	0	0	0	0	0	0
4.73011	0	0	0	0	0	0	0	0	0	0	4.73011	0	0	0	0	0	0	0	0	0	0	4.73011	0	0	0	0	0	0	0	0	0	0
4.73419	0	0	0	0	0	0	0	0	0	0	4.73419	0	0	0	0	0	0	0	0	0	0	4.73419	0	0	0	0	0	0	0	0	0	0
4.73828	0	0	0	0	0	0	0	0	0	0	4.73828	0	0	0	0	0	0	0	0	0	0	4.73828	0	0	0	0	0	0	0	0	0	0
4.74236	0	0	0	0	0	0	0	0	0	0	4.74236	0	0	0	0	0	0	0	0	0	0	4.74236	0	0	0	0	0	0	0	0	0	0
4.74662	0	0	0	0	0	0	0	0	0	0	4.74662	0	0	0	0	0	0	0	0	0	0	4.74662	0	0	0	0	0	0	0	0	0	0
4.75092	0	0	0	0	0	0	0	0	0	0	4.75092	0	0	0	0	0	0	0	0	0	0	4.75092	0	0	0	0	0	0	0	0	0	0
4.75502	0	0	0	0	0	0	0	0	0	0	4.75502	0	0	0	0	0	0	0	0	0	0	4.75502	0	0	0	0	0	0	0	0	0	0
4.75911	0	0	0	0	0	0	0	0	0	0	4.75911	0	0	0	0	0	0	0	0	0	0	4.75911	0	0	0	0	0	0	0	0	0	0
4.76319	0	0	0	0	0	0	0	0	0	0	4.76319	0	0	0	0	0	0	0	0	0	0	4.76319	0	0	0	0	0	0	0	0	0	0
4.76727	0	0	0	0	0	0	0	0	0	0	4.76727	0	0	0	0	0	0	0	0	0	0	4.76727	0	0	0	0	0	0	0	0	0	0
4.77137	0	0	0	0	0	0	0	0	0	0	4.77137	0	0	0	0	0	0	0	0	0	0	4.77137	0	0	0	0	0	0	0	0	0	0
4.77546	0	0	0	0	0	0	0	0	0	0	4.77546	0	0	0	0	0	0	0	0	0	0	4.77546	0	0	0	0	0	0	0	0	0	0
4.77956	0	0	0	0	0	0	0	0	0	0	4.77956	0	0	0	0	0	0	0	0	0	0	4.77956	0	0	0	0	0	0	0	0	0	0
4.78364	0	0	0	0	0	0	0	0	0	0	4.78364	0	0	0	0	0	0	0	0	0	0	4.78364	0	0	0	0	0	0	0	0	0	0
4.78779	0	0	0	0	0	0	0	0	0	0	4.78779	0	0	0	0	0	0	0	0	0	0	4.78779	0	0	0	0	0	0	0	0	0	0
4.79188	0	0	0	0	0	0	0	0	0	0	4.79188	0	0	0	0	0	0	0	0	0	0	4.79188	0	0	0	0	0	0	0	0	0	0
4.79597	0	0	0	0	0	0	0	0	0	0	4.79597	0	0	0	0	0	0	0	0	0	0	4.79597	0	0	0	0	0	0	0	0	0	0
4.80006	0	0	0	0	0	0	0	0	0	0	4.80006	0	0	0	0	0	0	0	0	0	0	4.80006	0	0	0	0	0	0	0	0	0	0
4.80415	0	0	0	0	0	0	0	0	0	0	4.80415	0	0	0	0	0	0	0	0	0	0	4.80415	0	0	0	0	0	0	0	0	0	0
4.80824	0	0	0	0	0	0	0	0	0	0	4.80824	0	0	0	0	0	0	0	0	0	0	4.80824	0	0	0	0	0	0	0	0	0	0
4.81232	0	0	0	0	0	0	0	0	0	0	4.81232	0	0	0	0	0	0	0	0	0	0	4.81232	0	0	0	0	0	0	0	0	0	0
4.81642	0	0	0	0	0	0	0	0	0	0	4.81642	0	0	0	0	0	0	0	0	0	0	4.81642	0	0	0	0	0	0	0	0	0	0
4.82058	0	0	0	0	0	0	0	0	0	0	4.82058	0	0	0	0	0	0	0	0	0	0	4.82058	0	0	0	0	0	0	0	0	0	0
4.82465	0	0	0	0	0	0	0	0	0	0	4.82465	0	0	0	0	0	0	0	0	0	0	4.82465	0	0	0	0	0	0	0	0	0	0
4.82878	0	0	0	0	0	0	0	0	0	0	4.82878	0	0	0	0	0	0	0	0	0	0	4.82878	0	0	0	0	0	0	0	0	0	0
4.83285	0	0	0	0	0	0	0	0	0	0	4.83285	0	0	0	0	0	0	0	0	0	0	4.83285	0	0	0	0	0	0	0	0	0	0
4.83696	0	0	0	0	0	0	0	0	0	0	4.83696	0	0	0	0	0	0	0	0	0	0	4.83696	0	0	0	0	0	0	0	0	0	0
4.84105	0	0	0	0	0	0	0	0	0	0	4.84105	0	0	0	0	0	0	0	0	0	0	4.84105	0	0	0	0	0	0	0	0	0	0
4.84512	0	0	0	0	0	0	0	0	0	0	4.84512	0	0	0	0	0	0	0	0	0	0	4.84512	0	0	0	0	0	0	0	0	0	0
4.84937	0	0	0	0	0	0	0	0	0	0	4.84937	0	0	0	0	0	0	0	0	0	0	4.84937	0	0	0	0	0	0	0	0	0	0
4.85352	0	0	0	0	0	0	0	0	0	0	4.85352	0	0	0	0	0	0	0	0	0	0	4.85352	0	0	0	0	0	0	0	0	0	0
4.85761	0	0	0	0	0	0	0	0	0	0	4.85761	0	0	0	0	0	0	0	0	0	0	4.85761	0	0	0	0	0	0	0	0	0	0
4.86169	0	0	0	0	0	0	0	0	0	0	4.86169	0	0	0	0	0	0	0	0	0	0	4.86169	0	0	0	0	0	0	0	0	0	0
4.86579	0	0	0	0	0	0	0	0	0	0	4.86579	0	0	0	0	0	0	0	0	0	0	4.86579	0	0	0	0	0	0	0	0	0	0
4.87004	0	0	0	0	0	0	0	0	0	0	4.87004	0	0	0	0	0	0	0	0	0	0	4.87004	0	0	0	0	0	0	0	0	0	0
4.87429	0	0	0	0	0	0	0	0	0	0	4.87429	0	0	0	0	0	0	0	0	0	0	4.87429	0	0	0	0	0	0	0	0	0	0
4.87837	0	0	0	0	0	0	0	0	0	0	4.87837	0	0	0	0	0	0	0	0	0	0	4.87837	0	0	0	0	0	0	0	0	0	0
4.88246	0	0	0	0	0	0	0	0	0	0	4.88246	0	0	0	0	0	0	0	0	0	0	4.88246	0	0	0	0	0	0	0	0	0	0
4.88677	0	0	0	0	0	0	0	0	0	0	4.88677	0	0	0	0	0	0	0	0	0	0	4.88677	0	0	0	0	0	0	0	0	0	0
4.89102	0	0	0	0	0	0	0	0	0	0	4.89102	0	0	0	0	0	0	0	0	0	0	4.89102	0	0	0	0	0	0	0	0	0	0
4.89527	0	0	0	0	0	0	0	0	0	0	4.89527	0	0	0	0	0	0	0	0	0	0	4.89527	0	0	0	0	0	0	0	0	0	0
4.89954	0	0	0	0	0	0	0	0	0	0	4.89954	0	0	0	0	0	0	0	0	0	0	4.89954	0	0	0	0	0	0	0	0	0	0
4.90363	0	0	0	0	0	0	0	0	0	0	4.90363	0	0	0	0	0	0	0	0	0	0	4.90363	0	0	0	0	0	0	0	0	0	0
4.90771	0	0	0	0	0	0	0	0	0	0	4.90771	0	0	0	0	0	0	0	0	0	0	4.90771	0	0	0	0	0	0	0	0	0	0
4.91179	0	0	0	0	0	0	0	0	0	0	4.91179	0	0	0	0	0	0	0	0	0	0	4.91179	0	0	0	0	0	0	0	0	0	0
4.91588	0	0	0	0	0	0	0	0	0	0	4.91588	0	0	0	0	0	0	0	0	0	0	4.91588	0	0	0	0	0	0	0	0	0	0
4.92018	0	0	0	0	0	0	0	0	0	0	4.92018	0	0	0	0	0	0	0	0	0	0	4.92018	0	0	0	0	0	0	0	0	0	0
4.92429	0	0	0	0	0	0	0	0	0	0	4.92429	0	0	0	0	0	0	0	0	0	0	4.92429	0	0	0	0	0	0	0	0	0	0
4.92837	0	0	0	0	0	0	0	0	0	0	4.92837	0	0	0	0	0	0	0	0	0	0	4.92837	0	0	0	0	0	0	0	0	0	0
4.93262	0	0	0	0	0	0	0	0	0	0	4.93262	0	0	0	0	0	0	0	0	0	0	4.93262	0	0	0	0	0	0	0	0	0	0
4.93688	0	0	0	0	0	0	0	0	0	0	4.93688	0	0	0	0	0	0	0	0	0	0	4.93688	0	0	0	0	0	0	0	0	0	0
4.94096	0	0	0	0	0	0	0	0	0	0	4.94096	0	0	0	0	0	0	0	0	0	0	4.94096	0	0	0	0	0	0	0	0	0	0
4.94521	0	0	0	0	0	0	0	0	0	0	4.94521	0	0	0	0	0	0	0	0	0	0	4.94521	0	0	0	0	0	0	0	0	0	0
4.94929	0	0	0	0	0	0	0	0	0	0	4.94929	0	0	0	0	0	0	0	0	0	0	4.94929	0	0	0	0	0	0	0	0	0	0
4.95361	0	0	0	0	0	0	0	0	0	0	4.95361	0	0	0	0	0	0	0	0	0	0	4.95361	0	0	0	0	0	0	0	0	0	0
4.95769	0	0	0	0	0	0	0	0	0	0	4.95769	0	0	0	0	0	0	0	0	0	0	4.95769	0	0	0	0	0	0	0	0	0	0
4.96196	0	0	0	0	0	0	0	0	0	0	4.96196	0	0	0	0	0	0	0	0	0	0	4.96196	0	0	0	0	0	0	0	0	0	0
4.96621	0	0	0	0	0	0	0	0	0	0	4.96621	0	0	0	0	0	0	0	0	0	0	4.96621	0	0	0	0	0	0	0	0	0	0
4.97046	0	0	0	0	0	0	0	0	0	0	4.97046	0	0	0	0	0	0	0	0	0	0	4.97046	0	0	0	0	0	0	0	0	0	0
4.97472	0	0	0	0	0	0	0	0	0	0	4.97472	0	0	0	0	0	0	0	0	0	0	4.97472	0	0	0	0	0	0	0	0	0	0
4.97881	0	0	0	0	0	0	0	0	0	0	4.97881	0	0	0	0	0	0	0	0	0	0	4.97881	0	0	0	0	0	0	0	0	0	0
4.98289	0	0	0	0	0	0	0	0	0	0	4.98289	0	0	0	0	0	0	0	0	0	0	4.98289	0	0	0	0	0	0	0	0	0	0
4.98704	0	0	0	0	0	0	0	0	0	0	4.98704	0	0	0	0	0	0	0	0	0	0	4.98704	0	0	0	0	0	0	0	0	0	0
4.99112	0	0	0	0	0	0	0	0	0	0	4.99112	0	0	0	0	0	0	0	0	0	0	4.99112	0	0	0	0	0	0	0	0	0	0
4.99521	0	0	0	0	0	0	0	0	0	0	4.99521	0	0	0	0	0	0	0	0	0	0	4.99521	0	0	0	0	0	0	0	0	0	0
4.99929	0	0	0	0	0	0	0	0	0	0	4.99929	0	0	0	0	0	0	0	0	0	0	4.99929	0	0	0	0	0	0	0	0	0	0

## Sheet: Fig6
6a. Peak intensities provided for each sample																																			6b. MSMS
	Urine					Plasma					Urine			Plasma			Urine					Plasma					Urine				Plasma				Experimental MS/MS for nicotine		S9 incubation nicotine MS/MS		Experimental MS/MS for hydroxynaphthalene sulfate		S9 incubation hydroxynaphthalene sulfate MS/MS		Experimental MS/MS for omeprazole		S9 incubation omeprazole MS/MS		Experimental MS/MS for piperine		S9 incubation piperine MS/MS
Sample	Nicotine	Cotinine	Nicotine glucuronide	Hydroxynicotine	Sample	Nicotine	Cotinine	Nicotine glucuronide	Hydroxynicotine	Sample	Hydroxynaphthalene sulfate	Hydroxynapthalene glucuronide	Sample	Hydroxynaphthalene sulfate	Hydroxynapthalene glucuronide	Sample	Omeprazole	Deoxyomeprazole	Omeprazole sulfate	Omeprazole glucuronide	Sample	Omeprazole	Deoxyomeprazole	Omeprazole sulfate	Omeprazole glucuronide	Sample	Piperine	Hydroxypiperine	Piperine dihydrodiol	Sample	Piperine	Hydroxypiperine	Piperine dihydrodiol		Mass	Intensity	Mass	intensity	Mass	Intensity	Mass	intensity	Mass	Intensity	Mass	intensity	Mass	Intensity	Mass
1	0	1132090	0	0	1	0	0	0	0	1	15906689	17719827	1	7982708	0	1	0	0	0	0	1	0	0	0	0	1	1720512	0	3017831	1	5290896	0	0		49.5016	0	49.5016	-0.0285714	49.5036	0	49.5035	0	49.5016	0	49.5013	0	49.5018	0	49.5017
2	0	229594	0	0	2	0	1800212	0	0	2	0	0	2	86708	0	2	0	0	0	0	2	0	0	0	0	2	1538485	0	2720317	2	55885390	10360	0		49.5018	0	49.5018	-0.0428571	49.5038	0	49.5037	0	49.5018	0	49.5015	0	49.502	0	49.5019
3	0	98441	0	0	3	0	984478	0	0	3	0	0	3	0	0	3	0	0	0	0	3	0	0	0	0	3	0	1878443	0	3	32923890	57660	18809		49.502	0	49.502	-0.0571429	49.5039	0	49.5039	0	49.502	0	49.5017	0	49.5022	0	49.502
4	0	108518	0	0	4	0	1311161	0	0	4	0	0	4	0	0	4	0	0	0	0	4	0	0	0	0	4	0	0	269628	4	5278167	0	0		49.5022	0	49.5022	-0.0714286	49.5041	0	49.5041	0	49.5022	0	49.5019	0	49.5024	0	49.5022
5	0	1772729	0	0	5	0	51304	0	0	5	0	0	5	0	0	5	2211996653	9424840	17748821	109380345	5	31709137	4022062	5684	4538	5	1671300	0	39159172	5	48162278	392554	3513		53.0014	0	51.2259	-0.0857143	66.3267	0	50.0564	0	53.0379	0	51.9868	0	50.2612	0	52.2978
6	0	40118	0	0	6	0	1623513	0	0	6	0	0	6	116392	0	6	416150	0	0	0	6	0	0	0	0	6	306173	539604	0	6	317650775	4465118	333167		53.0016	0	51.2261	-0.1	66.327	0	50.0566	0	53.0381	0	51.987	0	50.2613	0	52.298
7	0	162189	0	0	7	0	5768831	0	0	7	0	0	7	0	0	7	0	2373043	0	0	7	0	0	0	0	7	0	0	80316650	7	47340415	13214	0		53.0018	0	51.2263	-0.114286	66.3273	0	50.0568	0	53.0383	0	51.9872	0	50.2615	0	52.2982
8	0	295993	0	0	8	0	1136374	0	0	8	0	0	8	0	0	8	0	0	0	0	8	0	0	0	0	8	415809	0	1451015	8	45013993	24565	0		53.0021	0	51.2265	-0.128571	66.3276	0	50.057	0	53.0385	0	51.9874	0	50.2617	0	52.2984
9	0	481486	0	0	9	0	55626	0	0	9	0	0	9	110276	0	9	0	0	0	0	9	0	0	0	0	9	2974022	0	5018741	9	123387151	693656	33270		53.0023	1008.81	51.2267	-0.142857	66.3279	594.105	50.0572	-81.9059	53.0388	254927	51.9876	-10040.5	50.2619	0	52.2986
10	0	724476	0	0	10	0	3530537	0	0	10	0	0	10	5523	0	10	0	0	0	0	10	0	0	0	0	10	353183	0	6472626	10	15673242	0	0		53.0025	2126.67	51.2269	-0.157143	66.3281	1320.44	50.0574	-156.327	53.039	419442	51.9878	-57915.6	50.2621	0	52.2988
11	0	766698	0	0	11	0	11600	0	0	11	0	0	11	24710	0	11	0	0	0	0	11	0	0	0	0	11	898245	0	3703810	11	38214827	46715	3673		53.0027	2557.58	51.2271	-0.171429	66.3284	1729.76	50.0575	-195.423	53.0392	457428	51.988	-109832	50.2623	0	52.2991
12	0	1198456	0	0	12	0	929881	0	0	12	0	0	12	28707	0	12	0	0	0	0	12	0	0	0	0	12	1465173	0	2493148	12	57475863	105399	0		53.0029	1937.9	51.2273	-0.185714	66.3287	1621.47	50.0577	-201.904	53.0394	344298	51.9882	-136520	50.2625	0	52.2993
13	0	248978	0	0	13	0	0	0	0	13	0	0	13	0	0	13	0	0	0	0	13	0	0	0	0	13	435434	0	9012353	13	67097710	117427	0		53.0031	840.302	51.2275	-0.2	66.329	1083.16	50.0579	-157.871	53.0396	166752	51.9884	-116934	50.2627	0	52.2995
14	0	572560	0	0	14	0	913940	0	0	14	0	0	14	0	0	14	0	0	0	0	14	0	0	0	0	14	179599	0	648423	14	27010503	14173	0		53.0033	0	51.2277	-0.214286	66.3293	359.839	50.0581	-87.9556	53.0398	0	51.9886	-57176.4	50.2629	0	52.2997
15	0	0	0	0	15	0	1844748	0	0	15	0	0	15	0	0	15	0	0	0	0	15	38411423	4528075	0	0	15	340048	0	0	15	26722439	10300	17064		53.0035	0	51.2278	-0.228571	66.3296	0	50.0583	-32.1162	53.04	0	51.9888	-959.479	50.2631	0	52.2999
16	0	2363002	0	0	16	0	28727	0	0	16	0	0	16	0	0	16	0	0	0	0	16	0	0	0	0	16	1632201	0	6352773	16	5394414	0	0		53.0037	0	51.228	-0.242857	66.3299	0	50.0585	-28.5879	53.0402	0	51.989	0	50.2633	0	52.3001
17	0	0	0	0	17	0	1185431	0	0	17	0	0	17	0	0	17	0	0	0	0	17	0	0	0	0	17	0	0	0	17	41988273	10093	0		53.0039	0	51.2282	-0.257143	66.3302	0	50.0587	-48.2517	53.0404	0	51.9892	0	50.2634	0	52.3003
18	0	137620	0	0	18	0	19429	0	0	18	0	0	18	0	0	18	0	0	0	0	18	0	0	0	0	18	0	0	2825864	18	28998012	0	0		53.0377	0	51.2284	-0.271429	66.3305	0	50.0589	-67.9512	54.3399	0	51.9894	0	50.2636	0	52.3005
19	0	2358891	0	0	19	0	618959	0	0	19	0	0	19	0	0	19	0	0	0	0	19	0	0	0	0	19	933382	0	9896099	19	5077569	0	0		53.0379	0	58.2669	-0.285714	78.9554	0	50.0591	-66.7968	54.3401	0	51.9896	0	50.2638	0	53.591
20	0	64561	0	0	20	0	314632	0	0	20	0	0	20	57214	0	20	0	0	0	0	20	0	0	0	0	20	0	0	0	20	13492017	0	0		53.0381	0	58.2672	-0.3	78.9558	0	50.0593	-46.0202	54.3403	0	52.0571	0	50.264	0	53.5912
21	0	244637	0	0	21	0	0	0	0	21	0	0	21	0	0	21	0	0	0	0	21	0	0	0	0	21	0	587763	14120297	21	28468358	23506	0		53.0383	0	58.2674	-0.314286	78.9562	0	50.0594	-22.0763	54.3406	0	52.0573	0	50.2642	0	53.5915
22	0	232420	0	0	22	0	8228763	0	0	22	0	0	22	0	0	22	0	518342	0	0	22	0	0	0	0	22	0	0	4935358	22	7202890	0	0		53.0385	808.774	58.2676	-0.328571	78.9566	0	50.0596	-3.67312	54.3408	120830	52.0575	0	50.2644	0	53.5917
23	0	2726680	0	0	23	0	33126	0	0	23	0	0	23	0	0	23	0	0	0	0	23	0	0	0	0	23	795849	61672780	280120	23	30828250	29092	0		53.0387	1909.88	58.2679	-0.342857	78.957	2.36724	50.0598	-0.0845511	54.341	276870	52.0577	0	50.2645	0	53.5919
24	0	154648	0	0	24	0	941482	0	0	24	0	0	24	0	0	24	0	0	0	0	24	0	0	0	0	24	0	0	0	24	42243551	8641	0		53.0389	2761.88	58.2681	-0.357143	78.9573	441.472	50.06	0	54.3412	439030	52.0579	-22188.8	50.2647	0	53.5921
25	0	176602	0	0	25	0	0	0	0	25	0	0	25	111878	0	25	0	9061210	0	0	25	219707002	5756909	0	0	25	1239834	0	4437997	25	47624287	0	0		53.0391	2685.78	58.2684	-0.371429	78.9577	1528.48	50.0602	0	54.3414	464729	52.0581	-110076	50.2649	0	53.5923
26	0	1187504	0	0	26	0	1828097	0	0	26	0	0	26	0	0	26	0	0	0	0	26	0	0	0	0	26	0	0	7290454	26	12811904	0	0		53.0394	1689.9	58.2686	-0.385714	78.9581	6367.5	50.0604	0	54.3416	329774	52.0583	-166965	50.2651	0	53.5925
27	0	562842	0	0	27	0	2382526	0	0	27	0	0	27	0	0	27	0	0	0	0	27	0	0	0	0	27	0	0	0	27	4258158	0	0		53.0395	0	58.2688	-0.4	78.9585	13676.8	50.0606	0	54.3418	135636	52.0585	-178513	55.5688	0	53.5927
28	0	7254074	0	0	28	0	0	0	0	28	107600191	111049981	28	102101036	13338	28	146744461	6719981	0	1754110	28	106659909	2113225	17883	0	28	1728818	0	0	28	1015253	197568	0		53.0397	0	58.2691	-0.414286	78.9588	21537.3	50.1152	0	54.342	0	52.0587	-138383	55.569	0	53.5929
29	0	1104639	0	0	29	0	3043985	0	0	29	0	0	29	0	0	29	0	0	0	0	29	0	0	0	0	29	0	0	4507189	29	66371853	15047	708		53.0399	0	58.2693	-0.428571	78.9592	21555.6	50.1154	0	54.3422	0	52.0589	-2405.68	55.5692	0	53.5931
30	0	89519	0	0	30	0	548060	0	0	30	0	0	30	825017	0	30	0	0	0	0	30	0	0	0	0	30	0	0	2592054	30	65012015	19128	1948		53.0402	0	58.2695	-0.442857	78.9596	13727.7	50.1156	0	54.3424	0	52.0591	0	55.5694	0	53.5934
31	0	620371	0	0	31	0	1476383	0	0	31	0	915995	31	0	0	31	0	0	0	0	31	0	0	0	0	31	868572	3896841	991875	31	72895877	42889	2990		55.0533	0	58.2698	-0.457143	78.96	6573.97	50.1158	0	54.3427	0	52.0593	0	55.5697	348.981	53.5936
32	0	367859	0	0	32	0	554057	0	0	32	0	0	32	0	0	32	7345719	0	0	0	32	0	0	0	0	32	212641	176759	1430146	32	3109274	6025	0		55.0535	0	58.9418	-0.471429	78.9603	1884.5	50.1159	-46.4628	56.7494	0	52.0595	0	55.5699	631.927	53.5938
33	0	611874	0	1463066	33	0	176434	0	0	33	0	0	33	34807	0	33	0	0	0	0	33	0	0	0	0	33	0	0	0	33	56738932	202912	0		55.0537	0	58.9421	-0.485714	78.9607	627.233	50.1161	-78.4125	56.7496	0	52.0597	0	55.5701	752.274	55.0528
34	0	563251	361473784	580105	34	0	281543	0	1627499	34	0	0	34	849028	0	34	0	0	0	0	34	0	0	0	0	34	0	0	0	34	140569040	787958	0		55.054	0	58.9423	-0.5	78.9611	67.4532	50.1163	-91.1985	56.7499	0	53.6872	0	55.5703	611	55.053
35	0	344187	0	0	35	0	119581	0	0	35	0	0	35	0	0	35	0	0	0	0	35	0	0	0	0	35	2106157	0	6736499	35	219780628	1389550	14558		55.0542	1459.06	58.9426	-0.514286	78.9615	0	50.1165	-75.3901	56.7501	0	53.6874	0	55.5706	311.691	55.0532
36	0	1561204	0	0	36	0	1263080	0	0	36	0	0	36	0	0	36	0	0	0	0	36	0	0	0	0	36	3204691	1912270	32997331	36	48820186	67645	0		55.0544	2290.49	58.9428	-0.528571	78.9619	0	50.1167	-41.1594	56.7503	207722	53.6876	0	55.5707	0	55.0534
37	0	687947	0	0	37	0	3219910	0	0	37	0	0	37	224946	0	37	0	0	0	0	37	0	0	0	0	37	0	0	0	37	25570032	9378	0		55.0546	2463.09	58.9431	-0.542857	78.9622	0	50.1169	-13.9411	56.7506	319324	53.6878	0	55.5709	0	55.0536
38	0	14500795	0	0	38	0	2559951	0	0	38	0	0	38	0	0	38	0	0	0	0	38	0	0	0	0	38	274326	0	3516049	38	12640505	0	0		55.0548	1842.08	58.9433	-0.557143	78.9626	0	50.1171	-0.381698	56.7508	348548	53.688	-16613.4	55.5712	0	55.0539
39	0	534171	0	0	39	0	1921241	0	0	39	0	0	39	0	0	39	0	0	0	0	39	0	0	0	0	39	1427498	0	3407502	39	93878361	597675	13142		55.055	889.01	58.9435	-0.571429	79.9532	0	50.1173	0	56.751	284475	53.6882	-58356.8	55.5714	0	55.0541
40	0	774901	0	0	40	0	624509	0	0	40	0	0	40	0	0	40	0	0	0	0	40	0	0	0	0	40	578323	0	1304657	40	50797190	30591	0		55.0552	0	58.9438	-0.585714	79.9536	0	50.1175	0	56.7513	165810	53.6885	-91236.2	59.4963	0	55.0543
41	0	39041622	0	0	41	0	1467400	0	0	41	0	0	41	0	0	41	0	0	0	0	41	0	0	0	0	41	0	0	3133004	41	15006700	26762	0		55.0554	0	58.944	-0.6	79.954	0	50.1177	0	56.7514	0	53.6887	-93710.4	59.4965	0	55.0545
42	0	847638	0	0	42	0	1077089	0	0	42	0	0	42	0	0	42	0	0	0	0	42	0	0	0	0	42	407335	351696	8006858	42	37404316	965217	0		55.0557	0	58.9442	-0.614286	79.9544	0	50.1179	0	56.7516	0	53.6889	-63785.3	59.4968	0	55.0547
43	299811	1600960	0	0	43	0	1349381	0	0	43	0	0	43	0	0	43	0	0	0	0	43	0	0	0	0	43	0	0	578553	43	19596941	6861	0		55.0559	0	58.9444	-0.628571	79.9547	718.073	50.3734	0	56.7519	0	53.6891	-1763.48	59.497	0	55.055
44	0	857057	0	0	44	0	1715360	0	0	44	0	0	44	0	0	44	0	0	0	0	44	0	0	0	0	44	0	0	2479024	44	83663767	344132	0		58.0641	0	58.9447	-0.642857	79.9551	1613.09	50.3736	0	56.7521	0	53.6893	0	59.4973	300.251	55.0552
45	258566	101215	0	0	45	0	8177	0	0	45	0	0	45	0	0	45	0	0	0	0	45	0	0	0	0	45	0	0	0	45	1077266	37320	0		58.0643	0	63.6311	-0.657143	79.9555	1957.81	50.3738	0	60.5308	0	53.6895	0	59.4975	624.315	55.0554
46	0	441320	0	0	46	0	1157884	0	0	46	0	0	46	0	0	46	0	0	0	0	46	0	0	0	0	46	1730418	423665	28524030	46	63254767	23253	0		58.0645	0	63.6314	-0.671429	79.9559	5620.59	50.374	0	60.5311	0	53.6897	0	59.4977	757.046	55.0556
47	24680423	73098831	209584436	110782338	47	9048497	65944063	9682062	155290	47	0	0	47	197858	0	47	0	0	0	0	47	0	0	0	0	47	24470443	1557790754	2081429	47	10380789	10683616	0		58.0648	0	63.6317	-0.685714	79.9563	21151	50.3742	-19.0494	60.5313	0	53.6899	0	59.498	622.874	55.0558
48	0	0	0	0	48	5897463	80262628	9533292	615698	48	0	0	48	0	0	48	0	0	0	0	48	0	0	0	0	48	0	0	0	48	24299680	11058	6673		58.065	742.795	63.632	-0.7	79.9567	50772.2	50.3744	-34.7897	60.5316	0	54.0481	0	59.4982	0	55.056
49	0	305993	0	0	49	0	565918	0	0	49	0	0	49	0	0	49	0	0	0	0	49	0	0	0	0	49	0	0	0	49	11219051	10313	427		58.0652	1923.24	63.6322	-0.714286	79.957	84815.3	50.3746	-43.7601	60.5318	185936	54.0483	0	59.4985	0	55.0563
50	0	460808	0	0	50	0	1747294	0	0	50	0	0	50	0	0	50	0	0	0	0	50	0	0	0	0	50	203304	279670	1414516	50	51568807	176239	11681		58.0655	2816.61	63.6325	-0.728571	79.9574	97905.6	50.3748	-41.9538	60.5321	351855	54.0486	0	59.4987	623.698	55.0565
51	0	635317	0	0	51	0	544032	0	0	51	0	0	51	0	1596824	51	569977317	1100933	0	11038483	51	35502151	3934441	0	0	51	0	0	0	51	30644882	2620640	0		58.0657	2682.61	63.6328	-0.742857	79.9578	72801.7	50.375	-30.847	60.5323	420786	54.0488	0	59.499	1448.41	57.0321
52	0	1201515	0	0	52	0	4926006	0	0	52	0	0	52	0	0	52	0	0	0	0	52	0	0	0	0	52	0	147434	915268	52	7361055	0	5968		58.066	1610.42	63.6331	-0.757143	79.9582	40538.8	50.3751	-11.9792	60.5326	326387	54.049	-19947.2	59.4992	2161.3	57.0324
53	0	618046	0	0	53	0	209949	0	0	53	0	0	53	0	0	53	0	0	0	0	53	0	0	0	0	53	3879314	9419733	8628983	53	28546201	11509	0		58.0662	0	63.6333	-0.771429	79.9586	14449.1	50.3753	-0.450986	60.5328	140175	54.0492	-69048.4	59.4995	1930.96	57.0326
54	0	1062171	0	0	54	0	2085873	0	0	54	0	0	54	0	0	54	0	0	0	0	54	0	0	0	0	54	589642	182135	0	54	114135064	752315	0		58.0664	0	63.6335	-0.785714	79.959	4312.24	50.3755	0	60.5331	0	54.0494	-108782	59.4997	670.62	57.0328
55	0	1110977	0	0	55	0	340234	0	0	55	0	0	55	0	0	55	0	0	0	0	55	0	0	0	0	55	0	0	774295	55	9794880	0	0		58.0667	0	63.6338	-0.8	79.9593	2116.61	50.3757	0	60.5333	0	54.0496	-121878	59.5	262.513	57.0331
56	324712	169821	0	0	56	0	520633	0	0	56	0	0	56	0	0	56	571660	0	0	0	56	0	0	0	0	56	0	121103	0	56	89631292	23191	0		58.0669	0	63.634	-0.814286	79.9597	1255.71	50.3759	0	60.5336	0	54.0498	-99500.2	59.5002	0	57.0333
57	0	1163974	0	0	57	0	199774	0	0	57	0	0	57	0	0	57	0	0	0	0	57	0	0	0	0	57	428614	0	504930	57	27402794	11133	0		58.9938	0	63.6343	-0.828571	79.9601	2445.82	50.3761	0	60.5338	0	54.0501	-2987.82	59.5004	0	57.0335
58	0	1567207	0	0	58	0	1370610	0	0	58	0	0	58	0	0	58	0	0	0	0	58	0	0	0	0	58	0	0	14092102	58	69754669	43499	5619		58.9941	0	70.0635	-0.842857	79.9605	590.802	51.7078	0	62.5234	0	54.0503	0	59.5007	0	57.0338
59	0	404197	0	0	59	0	1296661	0	0	59	0	0	59	0	0	59	0	0	0	0	59	0	0	0	0	59	0	0	279982	59	572971	0	0		58.9943	0	70.0639	-0.857143	79.9609	8.2739	51.708	0	62.5237	0	54.0505	0	59.5009	0	57.034
60	0	289548	0	0	60	0	0	0	8462975	60	0	0	60	100362	0	60	0	0	0	0	60	0	0	0	0	60	171974217	50908537	0	60	46496926	88420	0		58.9946	0	70.0642	-0.871429	79.9613	0	51.7082	0	62.524	0	54.0507	0	61.9097	0	57.0342
61	64819480	371558161	480454875	269072965	61	11570136	222030332	30672883	803201	61	0	0	61	18366	0	61	0	0	0	0	61	0	0	0	0	61	0	208113	0	61	65003852	148368	0		58.9948	995.548	70.0645	-0.885714	79.9616	0	51.7084	0	62.5242	0	54.0509	0	61.9099	0	57.0344
62	0	2679292	0	0	62	0	230100	0	0	62	0	0	62	0	0	62	0	0	0	0	62	0	0	0	0	62	0	43672	0	62	455394	0	0		58.9951	1875.36	70.0648	-0.9	79.962	0	51.7086	-14.4728	62.5245	193896	54.34	0	61.9102	0	57.0347
63	118150	2194470	336336902	0	63	0	24961	0	3438161	63	0	0	63	0	0	63	0	0	0	0	63	0	0	0	0	63	0	0	11792287	63	22519300	0	0		58.9953	2287.95	70.0651	-0.914286	79.9624	0	51.7088	-28.334	62.5248	336837	54.3402	0	61.9105	0	57.0349
64	0	1327971	0	0	64	0	420599	0	0	64	0	0	64	0	0	64	0	0	0	0	64	0	0	0	0	64	0	0	0	64	13153898	0	0		58.9955	1933.52	70.0654	-0.928571	80.9786	0	51.709	-36.6777	62.525	383911	54.3404	0	61.9107	357.176	57.0351
65	0	0	0	0	65	0	2865008	0	0	65	0	0	65	0	0	65	0	0	0	0	65	0	0	0	0	65	0	0	0	65	1287542347	11802037	1207249		58.9958	1063.85	70.0657	-0.942857	80.979	0	51.7092	-37.774	62.5253	299822	54.3406	0	61.911	570.094	57.0354
66	1006990	1223481	0	0	66	0	1146074	0	0	66	0	0	66	0	0	66	0	0	0	0	66	0	0	0	0	66	0	92974	290068	66	103996406	188902	0		58.996	0	70.0661	-0.957143	80.9794	0	51.7094	-30.7184	62.5256	149282	54.3409	-7562.24	61.9112	637.432	57.0356
67	0	0	0	296633	67	0	1042837	0	0	67	0	0	67	0	0	67	0	0	0	0	67	0	0	0	0	67	0	87593	0	67	55583025	0	0		58.9963	0	70.0663	-0.971429	80.9798	0	51.7096	-14.0144	62.5258	0	54.3411	-22569.1	61.9115	522.281	57.0358
68	0	378468	0	0	68	0	49696	0	0	68	0	1776224	68	0	0	68	0	0	0	0	68	0	0	0	0	68	0	0	1941294	68	56608360	0	0		58.9965	0	70.0667	-0.985714	80.9802	930.157	51.7098	-1.19251	62.5261	0	54.3413	-31851.5	61.9118	306.01	57.0684
69	0	424709	0	0	69	0	715754	0	0	69	0	0	69	0	0	69	0	0	0	0	69	0	0	0	0	69	591857	147742	3585378	69	102659878	53920	0		58.9967	0	70.067	-1	80.9806	1657.48	51.71	0	62.5263	0	54.3415	-31380.2	61.912	0	57.0687
70	0	1458162	0	0	70	0	10903	0	0	70	0	0	70	0	0	70	0	0	0	0	70	0	0	0	0	70	3184000	2157310	24770660	70	78042976	38484	292		59.8121	0	70.0673	-1.01429	80.9809	1990.17	51.7102	0	62.5266	0	54.3417	-20927	61.9122	0	57.0689
71	0	819203	0	0	71	0	197776	0	0	71	0	0	71	0	0	71	0	0	0	0	71	0	0	0	0	71	0	0	0	71	14064170	30772	0		59.8123	0	74.9654	-1.02857	80.9813	1809.98	51.7104	0	64.1958	0	54.3419	-7050.2	61.9125	0	57.0691
72	8868214	4126726	0	0	72	0	1881412	0	0	72	0	0	72	0	0	72	0	0	0	0	72	0	0	0	0	72	0	0	6547194	72	52237445	30157	0		59.8126	0	74.9658	-1.04286	80.9817	1204.4	51.7106	0	64.1961	0	54.3421	-214.1	61.9127	0	57.0694
73	1060980	1071702	0	0	73	0	0	0	0	73	0	0	73	0	0	73	0	0	0	0	73	0	0	0	0	73	0	0	279766	73	35901733	30839	0		59.8128	0	74.9661	-1.05714	80.9821	281.261	51.9616	0	64.1964	0	54.3424	0	69.067	0	57.0696
74	0	415623	0	0	74	0	787219	0	0	74	0	0	74	0	0	74	211856321	0	0	5675782	74	5168910	186131	0	0	74	0	0	0	74	96170217	144666	2643		59.8131	1173.1	74.9665	-1.07143	80.9825	0	51.9618	0	64.1966	0	54.3426	0	69.0674	0	57.0698
75	255399	2690856	0	203420	75	0	4668936	0	0	75	850815	699721	75	0	0	75	0	0	0	0	75	0	0	0	0	75	1140479	998369	1364782	75	83543829	32779	6133		59.8133	1985	74.9668	-1.08571	80.9829	0	51.962	0	64.1969	258906	54.3428	0	69.0677	0	57.0701
76	0	670371	0	0	76	0	0	0	7832565	76	0	0	76	0	0	76	0	0	0	0	76	0	0	0	0	76	3426011	8798340	0	76	19985639	0	0		59.8136	2341.04	74.9672	-1.1	80.9833	0	51.9622	0	64.1972	465604	54.343	0	69.068	0	57.0703
77	0	1787529	0	0	77	0	385268	0	0	77	0	0	77	0	0	77	0	0	0	0	77	0	0	0	0	77	1930840	1640347	2614068	77	60257095	67478	0		59.8138	1993.19	74.9675	-1.11429	80.9837	0	51.9624	-41.5902	64.1975	538067	55.0532	0	69.0683	307.1	57.0705
78	9889011	79230517	59409276	254116567	78	26075416	149826451	14412959	0	78	0	0	78	21779	0	78	0	0	0	0	78	0	0	0	0	78	0	0	0	78	88900636	153752	13499		59.8141	1154.7	74.9679	-1.12857	96.9654	0	51.9626	-84.4389	64.1977	415249	55.0534	0	69.0686	591.723	57.0708
79	0	1803372	0	0	79	0	425457	0	0	79	0	0	79	143694	0	79	12747827	0	0	0	79	64345458	237241	0	0	79	0	0	19799603	79	54354719	27543	15580		59.8143	0	74.9682	-1.14286	96.9659	0	51.9628	-104.294	64.198	196765	55.0536	0	69.0689	1522.47	57.071
80	0	2015134	0	0	80	0	1021288	0	0	80	0	0	80	0	0	80	0	0	0	0	80	0	0	0	0	80	0	0	12015768	80	185377668	1597196	0		59.8146	0	74.9686	-1.15714	96.9665	0	51.963	-92.934	64.1983	0	55.0539	0	69.0692	4708.85	57.0712
81	0	765610	0	0	81	0	1613468	0	0	81	0	0	81	0	0	81	0	0	0	0	81	0	0	0	0	81	0	0	41456602	81	121690448	46808	0		59.8148	0	74.9689	-1.17143	96.967	0	51.9632	-59.2324	64.1985	0	55.0541	-6997.19	69.0695	10559.5	57.0715
82	0	1569419	0	0	82	0	1027859	0	0	82	0	0	82	0	0	82	0	0	0	0	82	0	0	0	0	82	0	0	2248744	82	85666754	40154	0		59.8151	0	74.9692	-1.18571	96.9675	48.3846	51.9634	-15.8551	64.1988	0	55.0543	-20730.9	69.0698	16957.2	57.0717
83	0	122827	0	0	83	0	2212108	0	0	83	0	0	83	0	0	83	0	0	0	0	83	0	0	0	0	83	664996	0	0	83	68939771	22799	13574		60.0429	0	74.9696	-1.2	96.968	725.267	51.9636	-1.19262	64.1991	0	55.0545	-32127.7	69.0701	18847.7	57.0719
84	0	1088918	0	0	84	0	1374352	0	0	84	0	0	84	0	0	84	0	0	0	0	84	0	0	0	0	84	1043279	0	3833548	84	41680039	0	0		60.0432	0	74.9699	-1.21429	96.9685	2061.43	51.9638	0	66.3987	0	55.0547	-35832.3	69.0704	12951	58.0386
85	0	507144	0	0	85	0	764339	0	0	85	0	0	85	0	0	85	0	0	0	0	85	0	0	0	0	85	0	0	317219	85	5794224	0	0		60.0434	0	80.0448	-1.22857	96.969	4004.66	51.964	0	66.399	0	55.055	-29078.3	69.0707	6732.51	58.0388
86	0	870484	0	0	86	0	561548	0	0	86	0	0	86	0	0	86	0	0	0	0	86	0	0	0	0	86	0	280735	0	86	7953417	0	0		60.0437	0	80.0452	-1.24286	96.9695	5603.8	51.9642	0	66.3993	0	55.0552	-16314.5	69.071	1696.71	58.0391
87	0	862173	0	8859205	87	0	1952011	0	0	87	0	0	87	0	0	87	0	0	0	0	87	0	0	0	0	87	0	0	0	87	28390913	0	0		60.0439	453.439	80.0456	-1.25714	96.97	4862.82	51.9644	0	66.3996	0	55.0554	-1426.77	69.0714	187.402	58.0393
88	7028723	15284754	145986694	16069814	88	1104127	10405532	27831	29997	88	0	0	88	0	0	88	0	0	0	0	88	0	0	0	0	88	0	0	793707	88	62716117	137172	0		60.0442	1432.29	80.046	-1.27143	96.9706	2907.29	52.0564	0	66.3998	157628	55.0556	-36.917	69.0716	0	58.0395
89	0	0	0	1193837	89	0	49266	0	0	89	0	0	89	0	0	89	0	0	0	0	89	0	0	0	0	89	977093	0	348767	89	24434514	9311	0		60.0444	3090	80.0463	-1.28571	96.9711	987.569	52.0566	0	66.4001	309710	55.0558	0	69.0719	0	58.0398
90	0	62689	0	0	90	0	248981	0	0	90	0	0	90	0	0	90	0	0	0	0	90	0	0	0	0	90	0	0	0	90	11895294	0	0		60.0447	6100.32	80.0467	-1.3	96.9716	317.041	52.0568	0	66.4004	398882	55.056	0	69.0722	0	58.04
91	0	182882	0	0	91	0	129712	0	0	91	0	0	91	0	0	91	0	0	0	0	91	0	0	0	0	91	0	0	0	91	18353297	0	0		60.0449	5986.04	80.0471	-1.31429	96.9721	0	52.057	0	66.4007	361240	55.0563	0	69.0725	0	58.0403
92	2019223	3643718	0	0	92	0	667530	0	0	92	0	0	92	0	0	92	0	0	0	0	92	0	0	0	0	92	669753	663282	2029914	92	29767885	986293	0		60.0452	3068.78	80.0475	-1.32857	96.9726	0	52.0572	-8.25875	66.401	223546	55.0565	0	70.0631	0	58.0405
93	0	388222	0	0	93	0	1090209	0	0	93	0	0	93	0	0	93	0	0	0	0	93	0	0	0	0	93	661266	0	651528	93	53779175	40169	0		60.0454	1434.9	80.0479	-1.34286	96.9731	0	52.0574	-21.0327	66.4012	0	61.0093	0	70.0635	0	58.0407
94	0	858076	0	0	94	0	407261	0	0	94	0	0	94	0	0	94	0	0	0	0	94	0	0	0	0	94	0	650000	7116884	94	58681832	100190	0		60.0457	482.257	80.0482	-1.35714	96.9736	0	52.0576	-28.7805	66.4015	0	61.0096	0	70.0638	0	58.041
95	0	1254493	0	0	95	0	15726	0	0	95	0	0	95	0	0	95	0	0	0	0	95	0	0	0	0	95	0	0	0	95	290097	0	0		60.0459	0	80.0486	-1.37143	99.4888	0	52.0578	-27.7582	66.4018	0	61.0098	0	70.0641	0	58.0412
96	0	1224360	0	0	96	0	5243894	0	0	96	0	0	96	0	0	96	0	0	0	0	96	0	0	0	0	96	0	0	0	96	46577274	43231	0		60.0461	0	80.049	-1.38571	99.4893	0	52.058	-19.5256	66.402	0	61.0101	0	70.0644	253.779	58.0414
97	389447	257299	0	0	97	0	334870	0	0	97	0	0	97	0	0	97	0	0	0	0	97	0	0	0	0	97	0	0	0	97	13633822	43458	0		60.0464	0	80.0494	-1.4	99.4899	0	52.0582	-8.02782	73.5014	0	61.0103	-10299.6	70.0647	564.867	58.0417
98	594312	2171125	0	0	98	0	1658455	0	0	98	0	0	98	0	0	98	0	0	0	0	98	142745573	8042610	0	0	98	156251	0	6914968	98	32053978	39585	0		60.0466	0	80.0498	-1.41429	99.4904	0	52.0584	-0.736613	73.5018	0	61.0106	-20141.9	70.065	770.829	58.0638
99	0	493743	0	0	99	0	2140953	0	0	99	0	0	99	0	0	99	0	0	0	0	99	0	0	0	0	99	0	0	0	99	4047797	0	0		61.0091	0	80.0502	-1.42857	99.4909	737.305	52.0586	0	73.5021	0	61.0108	-24130.4	70.0653	717.199	58.064
100	74624	464461	0	182624	100	0	433510	0	0	100	0	0	100	0	0	100	0	0	0	0	100	0	0	0	0	100	238809	0	203997	100	32668477	0	0		61.0093	0	80.0505	-1.44286	99.4915	1532.52	52.0588	0	73.5025	0	61.0111	-18484.5	70.0657	445.356	58.0642
101	1891187	555370	0	0	101	0	0	0	0	101	0	0	101	0	0	101	0	0	0	0	101	0	0	0	0	101	0	0	3641008	101	52109615	16416	0		61.0096	0	80.0509	-1.45714	99.492	2012.75	52.059	0	73.5028	257208	61.0113	-7624.48	70.066	0	58.0645
102	18494175	279132058	1451954624	250827029	102	13582922	150484016	7774287	1036970	102	0	0	102	0	0	102	0	0	0	0	102	0	0	0	0	102	2287498	1611039	2899664	102	49951412	27408	0		61.0098	0	80.0513	-1.47143	99.4925	1852.41	52.0592	0	73.5031	373423	61.0116	0	70.0663	0	58.0647
103	0	0	0	0	103	0	642949	0	0	103	0	0	103	0	0	103	23416354	0	0	1986710	103	0	0	0	0	103	0	753253	0	103	58611425	2113	0		61.0101	829.887	80.0517	-1.48571	99.4931	1185.02	52.0604	0	73.5035	415223	61.0119	0	70.0666	0	58.065
104	0	1211814	0	0	104	0	456056	0	0	104	0	0	104	0	0	104	0	0	0	0	104	0	0	0	0	104	0	331688	11881694	104	89957072	67988	0		61.0103	1913.36	80.0521	-1.5	99.4936	130.933	52.0606	0	73.5038	353100	61.0121	0	70.0669	0	58.0652
105	1686797	1021826	0	0	105	0	148528	0	0	105	0	0	105	0	0	105	0	0	0	0	105	0	0	0	0	105	0	842914	0	105	161977280	84558	0		61.0106	5482.41	80.0525	-1.51429	99.4941	0	52.0608	0	73.5042	217999	61.0124	0	71.5318	0	58.0654
106	0	9556439	0	0	106	0	165399	0	0	106	0	0	106	0	0	106	0	0	0	0	106	0	0	0	0	106	569254	261373	964586	106	13410991	0	0		61.0108	9332.32	80.0529	-1.52857	99.4947	0	52.061	0	73.5045	0	61.1361	0	71.5322	0	58.0657
107	378628	724054	0	0	107	0	966367	0	0	107	0	0	107	0	0	107	0	0	0	0	107	0	0	0	0	107	185760	534969	1360916	107	18538897	39586	0		61.0111	11230.8	80.0533	-1.54286	99.4952	0	52.0612	-24.9648	73.5048	0	61.1364	0	71.5325	0	58.0659
108	0	20114	0	0	108	0	964928	0	0	108	0	0	108	0	0	108	0	0	0	0	108	0	0	0	0	108	213495	0	0	108	58105553	16375	0		61.0114	7969.66	80.0537	-1.55714	99.4957	0	52.0614	-60.2999	73.5052	0	61.1366	0	71.5328	0	58.0661
109	0	1796415	0	0	109	0	1887299	0	0	109	0	0	109	0	0	109	0	0	0	0	109	0	0	0	0	109	127112	0	0	109	15494335	0	0		61.0116	4196.03	80.0541	-1.57143	104.343	0	52.0616	-82.152	73.5055	0	61.1369	0	71.5331	0	58.0664
110	0	4369094	0	0	110	0	1579562	0	0	110	0	0	110	0	0	110	0	0	0	0	110	0	0	0	0	110	0	0	0	110	18484766	19681	0		61.0119	951.883	84.0758	-1.58571	104.344	0	52.0618	-102.792	73.9919	0	61.1371	-15550	71.5335	0	58.0666
111	0	274496	0	0	111	0	394827	0	0	111	2548313	735595	111	0	0	111	0	0	0	0	111	0	0	0	0	111	0	0	0	111	67039060	22902	19336		61.0121	0	84.0762	-1.6	104.344	0	52.062	-101.308	73.9923	0	61.1374	-24019.3	71.5338	0	58.0669
112	0	453908	93258407	0	112	0	279423	0	2920634	112	0	0	112	0	0	112	0	0	0	0	112	0	0	0	0	112	0	32577	0	112	70983288	61616	8336		61.0124	0	84.0766	-1.61429	104.345	0	52.0622	-135.152	73.9926	0	61.1376	-26228.6	71.5341	0	58.0716
113	0	900469	0	0	113	0	735784	0	0	113	0	0	113	0	0	113	0	0	0	0	113	0	0	0	0	113	0	671064	0	113	14652853	5023	0		61.0126	0	84.077	-1.62857	104.345	635.899	52.0624	-183.013	73.9929	0	61.1379	-21382.4	71.5344	0	58.0718
114	18659550	107371677	32201890	74901031	114	11035862	88585495	10846063	235999	114	0	0	114	0	0	114	0	0	0	0	114	0	0	0	0	114	788379	0	152086	114	53718462	40865	0		61.0129	0	84.0774	-1.64286	104.346	1673.92	52.0626	-209.037	73.9933	170248	61.1382	-12341.8	71.5348	0	58.0721
115	0	222559	0	0	115	0	1254170	0	0	115	0	0	115	0	0	115	0	0	0	0	115	0	0	0	0	115	476850	0	4559571	115	40728746	18919	0		61.027	0	84.0779	-1.65714	104.347	2324.57	52.0628	-194.405	73.9936	319024	61.1384	-831.935	71.5351	0	58.0723
116	52168371	132549620	1522008249	39223381	116	708883	17028469	2852081	467580	116	0	0	116	0	0	116	0	0	0	0	116	0	0	0	0	116	342496	507651	0	116	11680701	10216	0		61.0272	0	84.0783	-1.67143	104.347	2266.12	52.063	-166.337	73.994	390413	61.1387	0	71.5354	0	58.0726
117	954613	3358199	0	0	117	0	1892908	0	0	117	0	0	117	0	0	117	0	0	0	0	117	0	0	0	0	117	555700	1063482	26454555	117	72595175	84996	7875		61.0275	0	84.0786	-1.68571	104.348	1548.52	52.0632	-129.483	73.9943	332410	61.1389	0	71.5357	0	58.0728
118	0	123483	0	0	118	0	2758165	0	0	118	0	0	118	0	0	118	0	0	0	0	118	0	0	0	0	118	397114	0	0	118	2006418	0	0		61.0277	0	84.0791	-1.7	104.348	224.076	52.0634	-81.1265	73.9947	185551	61.1392	0	71.5361	0	58.073
119	0	755734	0	0	119	0	386477	0	0	119	0	0	119	0	0	119	0	0	0	0	119	0	0	0	0	119	0	267520	21743555	119	20115441	8972	0		61.028	961.683	84.0795	-1.71429	104.349	0	52.0636	-57.798	73.995	0	61.1394	0	71.5364	0	58.0733
120	0	328248	0	0	120	0	1209556	0	0	120	0	0	120	0	0	120	0	0	0	0	120	0	0	0	0	120	0	0	337907	120	5160110	0	0		61.0282	2134.41	84.0799	0	104.349	0	52.0638	-35.2933	73.9954	0	64.1956	0	71.5367	0	58.0735
																																			61.0285	3223.63	84.0803	0	104.35	0	52.064	-10.5062	73.9957	0	64.1958	0	71.537	0	58.0737
																																			61.0288	3567.14	84.0807	0	104.351	0	52.0642	-0.843724	73.996	0	64.1961	0	71.5373	0	58.074
																																			61.029	2877.48	84.0811	0	110.437	0	52.0644	0	74.9749	0	64.1964	0	71.5377	0	58.0742
																																			61.0293	1589.33	84.0815	0	110.438	0	52.0646	0	74.9752	0	64.1967	-1638.66	71.538	0	58.0745
																																			61.0295	0	84.082	0	110.438	0	52.0648	0	74.9756	0	64.1969	-42514	71.5383	0	58.0747
																																			61.0298	0	84.0824	0	110.439	0	52.065	0	74.9759	0	64.1972	-246744	74.8961	0	58.0749
																																			61.03	0	84.0828	0	110.44	233.853	52.1947	0	74.9763	233557	64.1975	-400179	74.8964	0	59.4973
																																			61.0303	0	84.0832	0	110.44	1612.7	52.1949	0	74.9766	364919	64.1978	-375172	74.8968	0	59.4975
																																			61.6462	0	84.0836	0	110.441	2974.21	52.1951	0	74.977	414968	64.198	-242479	74.8971	0	59.4977
																																			61.6465	0	84.084	0	110.441	3660.43	52.1953	0	74.9773	360969	64.1983	-87653.9	74.8975	420.128	59.498
																																			61.6468	0	84.0845	0	110.442	3128.79	52.1955	-40.46	74.9777	242537	64.1986	-6515.56	74.8978	951.282	59.4982
																																			61.647	0	84.0849	0	110.443	1735.18	52.1957	-86.1113	74.978	0	64.1989	0	74.8982	1494.27	59.4985
																																			61.6473	922.278	84.0853	0	110.443	360.352	52.196	-108.537	74.9784	0	64.1991	0	74.8985	1639.17	59.4987
																																			61.6475	1890.31	84.0857	0	110.444	0	52.1962	-100.014	74.9787	0	64.1994	0	74.8989	1237.87	59.499
																																			61.6478	2356.35	84.0923	0	110.444	0	52.1964	-68.4045	74.9791	0	64.1997	0	74.8992	594.616	59.4992
																																			61.6481	1988.37	84.0927	0	110.445	0	52.1966	-30.1282	74.9853	0	65.5509	0	74.8995	172.239	59.4995
																																			61.6483	1092.19	84.0932	0	110.446	0	52.1968	-2.99505	74.9857	0	65.5511	0	74.8999	0	59.4997
																																			61.6485	0	84.0936	0	110.458	0	52.197	0	74.986	0	65.5514	0	74.9002	0	59.5
																																			61.6488	0	84.094	0	110.458	0	52.1972	0	74.9864	0	65.5517	0	74.9006	0	59.5002
																																			61.649	0	84.0944	0	110.459	0	52.1974	0	74.9867	220990	65.552	-9532.51	74.9009	0	59.5005
																																			61.6493	0	84.0948	0	110.459	0	52.1976	0	74.9871	434540	65.5523	-55172.5	79.0516	0	59.5007
																																			65.0039	0	84.0952	0	110.46	484.952	52.401	0	74.9874	652418	65.5526	-107101	79.052	0	60.0789
																																			65.0042	0	84.0956	0	110.461	3890.9	52.4012	0	74.9878	716858	65.5529	-134679	79.0524	0	60.0791
																																			65.0045	0	84.0961	0	110.461	6120.04	52.4014	0	74.9881	586211	65.5531	-119121	79.0527	0	60.0794
																																			65.0048	0	84.0965	0	110.462	5418.72	52.4016	0	74.9885	351392	65.5534	-55847.6	79.0531	317.608	60.0796
																																			65.005	1482.42	84.0969	0	110.463	2806.93	52.4018	-60.6495	74.9888	142403	65.5537	-4828.25	79.0535	733.813	60.0799
																																			65.0053	3309.75	84.0973	0	110.463	118.067	52.402	-134.475	74.9891	0	65.554	0	79.0539	1147.32	60.0801
																																			65.0056	5148.14	84.7731	0	110.464	0	52.4022	-181.823	74.9895	0	65.5543	0	79.0542	1303.92	60.0804
																																			65.0059	5650.24	84.7736	0	110.464	0	52.4024	-187.058	74.9898	0	65.5546	0	79.0546	1094.17	60.0806
																																			65.0062	4339.45	84.774	0	110.465	0	52.4026	-149.827	74.9902	0	65.5548	0	79.055	665.478	60.0809
																																			65.0064	2176.74	84.7744	0	110.466	0	52.4028	-69.0535	79.0517	0	66.0467	0	79.0554	291.697	60.0811
																																			65.0067	593.682	84.7748	0	113.219	0	52.403	-7.30829	79.0521	0	66.047	0	79.0558	0	60.0814
																																			65.007	0	84.7752	0	113.22	0	52.4032	0	79.0525	0	66.0473	0	79.0561	0	60.0816
																																			65.0073	0	84.7757	0	113.22	0	52.4034	0	79.0529	0	66.0476	0	79.0565	0	60.0819
																																			65.0075	0	84.7761	0	113.221	0	52.4036	0	79.0532	230361	66.0479	-15874	79.0569	0	60.0821
																																			65.0078	0	84.7765	0	113.222	377.962	52.4038	0	79.0536	546630	66.0482	-80066.7	80.6815	0	60.0824
																																			66.6827	0	84.7769	0	113.222	1704.56	52.5832	0	79.054	851317	66.0485	-149419	80.6819	0	60.0826
																																			66.683	0	84.7773	0	113.223	2592.3	52.5834	0	79.0544	928398	66.0487	-189950	80.6823	0	60.0829
																																			66.6833	0	84.7777	0	113.224	2756.95	52.5836	0	79.0548	719452	66.049	-174378	80.6827	0	60.0831
																																			66.6836	0	84.7782	0	113.224	2022.59	52.5839	0	79.0551	381082	66.0493	-75474.7	80.6831	291.578	60.0834
																																			66.6839	1291.48	92.0465	0	113.225	720.813	52.5841	-12.743	79.0555	130264	66.0496	-6657.14	80.6835	601.963	60.0836
																																			66.6842	1937.47	92.0469	0	113.226	0	52.5843	-38.025	79.0559	0	66.0499	0	80.6839	775.633	60.0839
																																			66.6844	2223.66	92.0474	0	113.226	0	52.5845	-62.173	79.0563	0	66.0502	0	80.6843	660.167	60.0841
																																			66.6847	2125.39	92.0479	0	113.227	0	52.5847	-69.1872	79.0566	0	66.0505	0	80.6847	351.729	67.052
																																			66.685	1777.8	92.0484	0	113.228	0	52.5849	-54.6143	79.057	0	66.0508	0	80.685	0	67.0523
																																			66.6853	0	92.0488	0	115.233	0	52.5851	-19.7535	81.8955	0	67.0013	0	80.6854	0	67.0526
																																			66.6856	0	92.0493	0	115.233	0	52.5853	-1.96288	81.8959	0	67.0016	0	80.6858	0	67.0528
																																			66.6859	0	92.0498	0	115.234	0	52.5855	0	81.8963	0	67.0019	0	80.6862	0	67.0531
																																			66.6862	0	92.0503	0	115.235	0	52.5857	0	81.8967	0	67.0022	0	83.5625	0	67.0534
																																			66.9753	0	92.0507	0	115.235	311.73	52.5859	0	81.8971	205183	67.0025	-13388	83.5629	0	67.0537
																																			66.9756	0	92.0512	0	115.236	1161.46	52.5861	0	81.8975	346632	67.0028	-49925.9	83.5633	0	67.054
																																			66.9759	0	92.0517	0	115.237	1707.08	52.9004	0	81.8979	392967	67.0031	-76507.6	83.5637	0	67.0543
																																			66.9762	0	92.0522	0	115.237	1850.12	52.9006	0	81.8983	314284	67.0034	-83191.7	83.5641	291.951	67.0546
																																			66.9765	1125.14	92.0526	0	115.238	1467.09	52.9008	0	81.8987	174525	67.0037	-68055.1	83.5645	493.595	67.0549
																																			66.9768	2095.35	92.0531	0	115.239	680.876	52.9011	0	81.8991	0	67.004	-33123.2	83.5649	595.068	67.0552
																																			66.9771	2515.93	94.0616	0	115.239	0	52.9013	-13.8898	81.8995	0	67.0043	-3029.46	83.5653	530.018	67.0555
																																			66.9774	2014.24	94.0621	0	115.24	0	52.9015	-35.6283	81.8999	0	67.0045	0	83.5657	335.28	67.0558
																																			66.9777	975.748	94.0626	0	115.241	0	52.9017	-52.2851	81.9003	0	67.0048	0	83.5662	0	67.0561
																																			66.9779	0	94.0631	0	115.241	0	52.9019	-55.9713	82.2503	0	67.0051	0	83.5666	0	67.0564
																																			66.9782	0	94.0636	0	117.1	0	52.9021	-45.2497	82.2507	0	67.0054	0	83.567	0	67.0567
																																			66.9785	0	94.0641	0	117.101	0	52.9023	-20.8846	82.2511	0	67.0523	0	83.5674	0	67.057
																																			66.9788	0	94.0646	0	117.101	0	52.9025	-2.48474	82.2515	0	67.0526	0	84.0774	0	69.0672
																																			69.0209	0	94.0651	0	117.102	0	52.9027	0	82.2519	261637	67.0529	0	84.0778	0	69.0675
																																			69.0212	0	94.0656	0	117.103	779.044	52.9029	0	82.2523	399133	67.0531	0	84.0782	0	69.0678
																																			69.0215	0	94.066	0	117.103	2040.03	52.9031	0	82.2527	433956	67.0534	-3972.15	84.0786	0	69.0681
																																			69.0218	0	94.0665	0	117.104	2994.03	52.9033	0	82.2531	347321	67.0537	-17389.9	84.079	301.315	69.0684
																																			69.0221	1377.99	94.067	0	117.105	2147.37	53.5414	0	82.2535	196697	67.054	-33574.3	84.0794	895.602	69.0687
																																			69.0224	2512.05	94.0675	0	117.105	0	53.5416	0	82.2539	0	67.0543	-44542.8	84.0799	3023.3	69.069
																																			69.0227	3100.2	94.068	0	117.106	0	53.5418	0	82.2543	0	67.0546	-43299.3	84.0803	6217.71	69.0693
																																			69.023	2701.78	94.0685	0	117.107	0	53.542	0	82.2547	0	67.0549	-31184.6	84.0807	9657.52	69.0696
																																			69.0233	1587.61	94.069	0	117.107	0	53.5422	-31.1106	82.2551	0	67.0552	-13536.6	84.0811	9725.63	69.07
																																			69.0236	0	106.059	0	117.108	945.758	53.5424	-78.7078	84.87	0	67.0555	-1207.85	84.0815	6203.8	69.0703
																																			69.0239	0	106.059	0	117.109	2758.27	53.5427	-109.066	84.8704	0	67.0558	0	84.0819	2902.07	69.0706
																																			69.0243	0	106.06	0	117.109	1532.19	53.5429	-112.113	84.8709	0	67.0561	0	84.0823	574.524	69.0709
																																			69.0246	0	106.061	0	117.11	0	53.5431	-87.2663	84.8713	0	67.0564	0	84.0828	0	69.0712
																																			69.0279	0	106.061	0	117.111	0	53.5433	-41.5014	84.8717	238272	67.0567	0	84.0831	0	69.0715
																																			69.0283	0	106.062	0	117.111	0	53.5435	-5.66921	84.8721	380338	68.9635	0	84.0835	0	69.0718
																																			69.0286	0	106.062	0	117.112	0	53.5437	0	84.8725	412304	68.9638	0	84.0839	0	69.0721
																																			69.0289	0	106.063	0	117.121	0	53.5439	0	84.873	317946	68.9641	0	84.0843	0	69.0724
																																			69.0292	0	106.064	0	117.122	0	53.5441	0	84.8734	167829	68.9644	0	86.0927	0	69.0727
																																			69.0295	0	106.064	0	117.122	0	53.5443	0	84.8738	0	68.9647	-21785.4	86.0932	0	69.073
																																			69.0298	0	106.065	0	117.123	0	54.0183	0	84.8742	0	68.965	-67362.8	86.0936	0	71.0835
																																			69.0301	2924.52	106.065	0	117.124	3729.2	54.0185	0	84.8746	0	68.9653	-101243	86.094	0	71.0838
																																			69.0304	1622.02	106.066	0	117.124	6723.43	54.0187	0	84.8751	0	68.9656	-106990	86.0945	241.794	71.0841
																																			69.0307	0	106.066	0	117.125	9755	54.0189	0	86.5254	0	68.9659	-81519.9	86.0949	603.977	71.0845
																																			69.031	0	106.067	0	117.126	7699.44	54.0191	-6.18538	86.5259	0	68.9662	-29752.4	86.0953	2228.47	71.0848
																																			69.0313	0	106.068	0	117.126	0	54.0193	-17.6468	86.5263	0	68.9666	-2748.9	86.0958	5315.95	71.0851
																																			69.0316	0	106.068	0	117.127	0	54.0196	-25.7871	86.5267	0	68.9669	0	86.0962	8679.45	71.0854
																																			69.0319	2234.52	106.069	0	117.128	0	54.0198	-26.9401	86.5272	0	68.9672	0	86.0966	9706.94	71.0858
																																			69.0323	3740.61	106.069	0	117.128	0	54.02	-20.6956	86.5276	0	68.9675	0	86.097	6646.97	71.0861
																																			69.0326	15034.5	106.07	0	117.129	0	54.0202	-10.0116	86.528	0	68.9678	0	86.0975	3442.59	71.0864
																																			69.0329	57357.1	106.071	0	117.13	3913.2	54.0204	-1.49118	86.5285	0	69.0678	0	86.0979	888.856	71.0867
																																			69.0332	173243	106.071	0	117.13	10080.5	54.0206	0	86.5289	0	69.0681	0	86.0983	151.725	71.087
																																			69.0335	295898	106.072	0	117.131	7167.34	54.0208	0	86.5293	0	69.0684	0	86.0987	0	71.0874
																																			69.0338	382164	106.072	0	117.132	0	54.0211	0	86.5298	0	69.0687	0	86.0992	0	71.0877
																																			69.0341	295721	106.073	0	117.133	0	54.0213	0	86.5302	0	69.069	-4486.67	86.0996	0	71.088
																																			69.0344	173379	106.082	0	117.133	0	54.5699	0	86.5306	0	69.0693	-16548.6	86.1	0	73.2739
																																			69.0347	57980.7	106.082	0	117.134	0	54.5701	0	86.5311	0	69.0696	-31340.1	88.8646	0	73.2742
																																			69.035	16446.8	106.083	0	117.145	0	54.5703	0	86.5315	0	69.07	-41675	88.865	0	73.2745
																																			69.0353	6301.03	106.084	0	117.145	0	54.5705	0	86.5319	0	69.0703	-40398.3	88.8655	0	73.2749
																																			69.0356	5358.3	106.084	0	117.146	0	54.5707	-7.71625	86.5323	0	69.0706	-28129.8	88.8659	0	73.2752
																																			69.0359	1784.39	106.085	0	117.147	0	54.571	-23.8108	86.5328	0	69.0709	-11964.9	88.8664	310.323	73.2755
																																			69.0363	477.681	106.085	0	117.147	1175.49	54.5712	-34.9927	86.5332	0	69.0712	-1137.15	88.8668	523.832	73.2759
																																			69.0366	0	106.086	0	117.148	3824.82	54.5714	-36.1849	86.5336	0	69.0715	0	88.8673	617.389	73.2762
																																			69.0369	0	106.086	0	117.149	5913.96	54.5716	-27.8452	86.5341	0	69.0718	0	88.8677	528.79	73.2766
																																			69.0372	0	106.087	0	117.15	5388.67	54.5718	-13.85	91.0508	0	69.0721	0	88.8682	312.175	73.2769
																																			69.0375	0	106.088	0	117.15	1704.8	54.572	-2.2584	91.0512	0	69.0724	0	88.8686	0	73.2772
																																			69.0418	0	106.088	0	117.151	0	54.5723	0	91.0517	0	70.0627	0	88.8691	0	73.2776
																																			69.0421	0	106.089	0	117.152	0	54.5725	0	91.0522	0	70.0631	0	88.8695	0	73.2779
																																			69.0424	0	107.606	0	117.152	0	54.5727	0	91.0526	63976.4	70.0634	0	88.87	0	73.2782
																																			69.0427	0	107.607	0	117.153	0	54.5729	0	91.0531	195316	70.0637	0	91.9847	0	74.8605
																																			69.043	0	107.607	0	117.165	0	54.6357	0	91.0536	434029	70.064	-623.588	91.9852	0	74.8609
																																			69.0433	0	107.608	0	117.165	0	54.6359	0	91.054	888554	70.0643	-8982.61	91.9857	0	74.8612
																																			69.0436	0	107.609	0	117.166	0	54.6361	0	91.0545	1.00302e+06	70.0646	-36522.7	91.9861	0	74.8616
																																			69.044	0	107.609	0	117.167	0	54.6364	0	91.055	668494	70.0649	-77383.1	91.9866	495.199	74.8619
																																			69.0443	0	107.61	0	117.167	92.9365	54.6366	-13.205	91.0554	282610	70.0653	-108906	91.9871	660.784	74.8623
																																			69.0446	0	107.61	0	117.168	1032.27	54.6368	-49.0377	91.0559	98440.6	70.0656	-104285	91.9875	660.369	74.8626
																																			69.0449	0	107.611	0	117.169	1736.24	54.637	-91.9447	91.0564	0	70.0659	-63924	91.988	499.299	74.863
																																			69.0452	0	107.612	0	117.169	1853.76	54.6372	-120.347	91.0569	0	70.0662	-27439.6	91.9885	273.421	74.8633
																																			69.0455	0	107.612	0	117.17	1272.57	54.6374	-116.125	91.0573	0	70.0665	-4756.74	91.989	0	74.8637
																																			70.0393	0	107.613	0	117.171	324.919	54.6377	-81.3541	91.0578	0	70.0668	0	91.9895	0	74.864
																																			70.0396	0	107.613	0	117.171	0	54.6379	-35.8526	93.0659	0	70.0671	0	91.9899	0	74.8644
																																			70.0399	0	108.805	0	117.172	0	54.6381	-5.53154	93.0664	0	70.0675	0	91.9904	0	74.8647
																																			70.0402	0	108.806	0	117.173	0	54.6383	0	93.0669	0	70.0678	0	94.5989	0	74.8651
																																			70.0406	923.4	108.807	0	117.173	0	54.6385	0	93.0674	0	71.0668	0	94.5994	0	74.8654
																																			70.0409	2222.06	108.807	0	124.413	0	54.6387	0	93.0679	29848	71.0671	0	94.5999	0	74.8658
																																			70.0412	4771.68	108.808	0	124.414	0	54.639	0	93.0683	210381	71.0674	0	94.6004	0	74.8661
																																			70.0415	7059.76	108.808	0	124.415	0	55.0161	0	93.0688	873712	71.0678	0	94.6009	484.684	74.8665
																																			70.0418	6298.65	108.809	0	124.416	0	55.0163	0	93.0693	1.85791e+06	71.0681	-9455.76	94.6014	678.367	74.8668
																																			70.0421	2840.26	108.81	0	124.416	240.631	55.0166	0	93.0698	2.90896e+06	71.0684	-22763	94.6019	746.714	74.8671
																																			70.0425	1249.96	108.81	0	124.417	1602.06	55.0168	0	93.0703	2.91012e+06	71.0687	-28559.9	94.6024	655.185	76.0367
																																			70.0428	328.942	108.811	0	124.418	2923.84	55.017	-9.05381	93.0707	1856834	71.069	-24879.4	94.6029	453.311	76.0371
																																			70.0431	0	108.812	0	124.419	3037.53	55.0172	-30.282	93.0712	878119	71.0694	-14746.4	94.6033	0	76.0374
																																			70.0434	0	108.812	0	124.419	1944.66	55.0174	-46.8614	93.0717	192273	71.0697	-4675.01	94.6038	0	76.0378
																																			70.0437	0	108.813	0	124.42	393.685	55.0176	-51.8263	93.0722	0	71.07	-431.711	94.6043	0	76.0382
																																			70.044	0	110.445	0	124.421	0	55.0179	-43.4591	93.0726	0	71.0703	0	94.6048	0	76.0385
																																			70.0632	0	110.446	0	124.422	0	55.0181	-20.4774	93.0731	0	71.0706	0	95.2786	0	76.0389
																																			70.0635	0	110.447	0	124.422	0	55.0183	0	93.0736	0	71.071	0	95.2791	0	76.0392
																																			70.0638	0	110.447	0	124.423	0	55.0185	0	93.0741	0	71.0713	0	95.2796	0	76.0396
																																			70.0642	0	110.448	0	143.012	0	55.0187	0	94.0617	0	71.2575	0	95.2801	0	76.0399
																																			70.0645	704.081	110.448	0	143.013	0	55.019	0	94.0621	0	71.2579	0	95.2806	293.036	76.0403
																																			70.0648	1976.15	110.449	0	143.014	0	55.3627	0	94.0626	0	71.2582	0	95.2811	516.932	76.0406
																																			70.0651	3595.84	110.45	0	143.015	0	55.3629	0	94.0631	0	71.2585	0	95.2816	610.289	76.041
																																			70.0654	4631.7	110.45	0	143.016	919.952	55.3631	0	94.0636	105458	71.2588	-9001.41	95.2821	510.761	76.0414
																																			70.0657	4406.14	110.451	0	143.017	4011.63	55.3633	0	94.0641	338856	71.2591	-20493.9	95.2826	288.101	76.0417
																																			70.0661	3090.71	110.452	0	143.018	7883.48	55.3636	-10.5057	94.0646	614461	71.2595	-24317.7	95.2831	0	76.0421
																																			70.0664	1519.14	110.452	0	143.019	10630.6	55.3638	-44.7289	94.0651	757368	71.2598	-19763.9	95.2836	0	76.0424
																																			70.0667	0	110.453	0	143.02	9364.21	55.364	-82.358	94.0656	672568	71.2601	-10440.6	95.2841	0	76.41
																																			70.067	0	110.46	0	143.021	6157.77	55.3642	-90.8488	94.0661	427433	71.2604	0	95.2846	0	76.4103
																																			70.0673	0	110.46	0	143.022	2887.56	55.3645	-61.8285	94.0666	183811	71.2608	0	96.367	0	76.4107
																																			70.0676	0	110.461	0	143.023	836.655	55.3647	-23.1361	94.067	0	71.2611	0	96.3675	0	76.4111
																																			70.479	0	110.461	0	143.023	165.162	55.3649	-3.32021	94.0675	0	71.2614	0	96.368	0	76.4114
																																			70.4793	0	110.462	0	143.024	0	55.3651	0	94.068	0	74.1759	0	96.3685	0	76.4118
																																			70.4796	0	110.463	0	143.025	0	55.3653	0	94.0685	0	74.1763	0	96.369	302.236	76.4121
																																			70.4799	0	110.463	0	143.026	0	55.3656	-27.1468	95.07	0	74.1766	0	96.3695	511.249	76.4125
																																			70.4802	1232.62	110.464	0	143.027	0	55.3658	-115.144	95.0705	0	74.1769	0	96.37	642.766	76.4128
																																			70.4806	2191.69	110.465	0	143.038	0	55.366	-220.393	95.071	0	74.1773	-44529.2	96.3705	596.235	76.4132
																																			70.4809	2519.23	110.465	0	143.039	0	55.3662	-286.049	95.0715	0	74.1776	-105356	96.3711	378.154	76.4136
																																			70.4812	1919.61	110.466	0	143.04	0	55.3664	-285.622	95.072	170645	74.178	-148684	96.3716	0	76.4139
																																			70.4815	831.386	110.466	0	143.041	0	55.3667	-216.272	95.0725	282144	74.1783	-153819	96.3721	0	76.4143
																																			70.4818	0	110.467	0	143.042	197.975	55.3669	-147.844	95.073	364130	74.1787	-118833	96.3726	0	76.4146
																																			70.4821	0	110.468	0	143.043	4024.61	55.3671	-153.413	95.0735	354833	74.179	-43218.4	96.3731	0	78.5522
																																			70.4825	0	110.468	0	143.044	10188.2	55.3673	-150.591	95.074	246047	74.1793	-4583.81	100.78	0	78.5526
																																			70.4828	0	110.469	0	143.045	15269.1	55.3675	-138.768	95.0745	0	74.1797	0	100.78	0	78.553
																																			71.047	0	110.47	0	143.045	18189.2	55.3678	-174.506	95.075	0	74.18	0	100.781	0	78.5534
																																			71.0473	0	110.47	0	143.046	38538.1	55.368	-257.801	95.0755	0	74.1804	0	100.781	0	78.5537
																																			71.0477	0	110.471	0	143.047	136756	55.3682	-385.088	95.076	0	74.1807	0	100.782	446.506	78.5541
																																			71.048	0	110.471	0	143.048	346680	55.3684	-516.854	97.8697	0	74.9218	0	100.782	738.55	78.5545
																																			71.0483	725.245	110.472	0	143.049	619139	55.3687	-627.068	97.8702	0	74.9221	0	100.783	790.639	78.5548
																																			71.0486	2117.98	110.473	0	143.05	783812	55.3689	-700.994	97.8708	0	74.9225	0	100.783	557.388	78.5552
																																			71.0489	3952.13	110.473	0	143.051	673131	55.3691	-713.309	97.8713	0	74.9228	0	100.784	244.239	78.5556
																																			71.0493	5081.87	110.474	0	143.052	409172	55.3693	-694.723	97.8718	160046	74.9232	-4899.7	100.784	0	78.556
																																			71.0496	4611.17	110.475	0	143.053	180105	55.3695	-641.805	97.8723	293873	74.9235	-14692.1	100.785	0	78.5563
																																			71.0499	2856.37	110.475	0	143.054	55581.1	55.3698	-647.111	97.8728	355849	74.9239	-22968	100.785	0	78.5567
																																			71.0502	1068.48	110.476	0	143.055	22228.8	55.37	-653.469	97.8734	306299	74.9242	-23747.9	100.786	0	79.0512
																																			71.0505	0	110.476	0	143.056	12799.7	55.3702	-702.26	97.8739	184206	74.9246	-16844.6	103.05	0	79.0516
																																			71.0508	0	110.477	0	143.057	4188.7	55.3704	-813.976	97.8743	0	74.9249	-5692.75	103.051	0	79.052
																																			71.0512	0	110.484	0	143.057	0	55.3706	-845.728	97.8748	0	74.9253	-596.216	103.051	0	79.0523
																																			71.0515	0	110.485	0	143.058	0	55.3709	-803.109	97.8754	0	74.9256	0	103.052	0	79.0527
																																			73.0269	0	110.485	0	143.059	0	55.3711	-679.646	97.8759	0	74.926	0	103.052	181.713	79.0531
																																			73.0272	0	110.486	0	143.06	0	55.3713	-502.929	106.061	0	74.9263	0	103.053	561.199	79.0535
																																			73.0275	0	110.486	0	143.079	0	55.3715	-339.959	106.061	0	74.9266	0	103.053	1117.95	79.0538
																																			73.0279	0	110.487	0	143.079	0	55.3717	-226.231	106.062	0	74.9507	0	103.054	1561.82	79.0542
																																			73.0282	1336.76	110.488	0	143.08	0	55.372	-220.521	106.062	0	74.951	0	103.055	1596.75	79.0546
																																			73.0285	2270.96	110.488	0	143.081	0	55.3722	-217.441	106.063	53991.5	74.9514	0	103.055	1202.39	79.055
																																			73.0289	2517.58	110.489	0	143.082	520.999	55.3724	-240.729	106.064	452428	74.9517	0	103.056	651.646	79.0554
																																			73.0292	1926.09	110.49	0	143.083	2493.67	55.3726	-363.249	106.064	1.21216e+06	74.9521	-18300	103.056	247.574	79.0557
																																			73.0295	921.282	110.49	0	143.084	5277.12	55.3729	-445.9	106.065	2.03445e+06	74.9524	-78339.1	103.057	0	79.0561
																																			73.0298	0	110.491	0	143.085	6312.31	55.3731	-448.943	106.065	2374511	74.9528	-133386	103.057	0	79.0565
																																			73.0302	0	110.491	0	143.086	3831.02	55.3733	-430.563	106.066	1703437	74.9531	-143616	103.058	0	79.0569
																																			73.0305	0	110.492	0	143.087	807.038	55.3735	-363.43	106.066	937195	74.9535	-103963	103.058	0	79.0572
																																			73.0309	0	111.583	0	143.088	50.2085	55.3737	-240.277	106.067	290973	74.9538	-36529.1	103.355	0	81.0668
																																			74.0579	0	111.584	0	143.089	0	55.374	-146.243	106.068	132958	74.9542	-3883.29	103.356	0	81.0672
																																			74.0582	0	111.585	0	143.09	0	55.3742	-117.599	106.068	0	74.9545	0	103.356	0	81.0676
																																			74.0586	0	111.585	0	143.09	0	55.3744	-98.0149	106.069	0	74.9548	0	103.357	0	81.068
																																			74.0589	0	111.586	0	143.091	0	55.3746	-73.0306	106.069	0	74.9552	0	103.357	278.356	81.0684
																																			74.0592	998.469	111.587	0	145.022	0	55.3748	-77.2475	106.07	0	74.9555	0	103.358	534.386	81.0688
																																			74.0596	2522.55	111.587	0	145.023	0	55.3751	-116.74	107.046	0	74.9608	0	103.358	637.309	81.0691
																																			74.0599	6142.41	111.588	0	145.024	0	55.3753	-149.922	107.046	0	74.9611	0	103.359	501.994	81.0695
																																			74.0603	8286.6	111.588	0	145.025	0	55.3755	-153.014	107.047	0	74.9615	0	103.36	241.441	81.0699
																																			74.0606	6862.1	111.589	0	145.026	470.461	55.3757	-124.004	107.048	0	74.9618	0	103.36	0	81.0703
																																			74.0609	3953.32	111.59	0	145.027	1622.8	55.376	-65.7293	107.048	286659	74.9622	-8977.7	103.361	0	81.0707
																																			74.0613	1212.31	111.59	0	145.028	2518.78	55.3762	-12.089	107.049	445229	74.9625	-110874	103.361	0	81.0711
																																			74.0617	0	111.591	0	145.029	2859.98	55.3764	0	107.049	453214	74.9629	-270096	103.362	0	81.0715
																																			74.062	0	111.592	0	145.03	2374.78	55.3766	0	107.05	303104	74.9632	-450895	110.363	0	81.0719
																																			74.0623	0	115.049	0	145.031	1355.88	55.3768	0	107.051	112769	74.9636	-558553	110.363	0	81.0723
																																			74.0627	0	115.05	0	145.032	398.65	55.3771	0	107.051	0	74.9639	-519970	110.364	0	81.0727
																																			74.9599	0	115.05	0	145.033	0	55.9782	0	107.052	0	74.9643	-366674	110.365	0	81.0731
																																			74.9602	0	115.051	0	145.034	0	55.9784	0	107.052	0	74.9646	-154298	110.365	127.384	83.0824
																																			74.9606	0	115.052	0	145.035	0	55.9786	0	107.053	0	74.965	-13757.8	110.366	533.403	83.0828
																																			74.9609	0	115.052	0	145.036	0	55.9789	0	108.076	0	74.9653	0	110.367	1064.28	83.0832
																																			74.9613	1175.53	115.053	0	186.853	0	55.9791	-6.97419	108.077	0	74.9656	0	110.367	1226.66	83.0836
																																			74.9616	2201.52	115.054	0	186.854	0	55.9793	-29.5645	108.077	0	74.966	0	110.368	514.535	83.084
																																			74.962	2654.42	115.054	0	186.856	0	55.9795	-50.3924	108.078	0	74.9663	0	110.368	0	83.0844
																																			74.9623	2161.02	115.055	0	186.857	0	55.9798	-59.2978	108.079	85300.1	75.2115	0	110.369	0	83.0848
																																			74.9626	1102.87	115.056	0	186.858	59.1623	55.98	-52.7974	108.079	240745	75.2119	0	110.37	0	83.0852
																																			74.963	0	115.056	0	186.86	1483.98	55.9802	-31.7318	108.08	593833	75.2122	0	110.37	632.773	83.0856
																																			74.9633	0	115.057	0	186.861	6582.59	55.9804	-6.66118	108.081	1.01925e+06	75.2126	0	110.371	1620.74	83.086
																																			74.9637	0	115.058	0	186.862	18509.8	55.9807	0	108.081	1.14437e+06	75.2129	-20314.1	110.372	2203.54	83.0864
																																			74.964	0	115.058	0	186.864	35262.6	55.9809	0	108.082	755547	75.2133	-45305.6	110.372	1586.9	83.0868
																																			74.9703	0	115.059	0	186.865	48063.3	55.9811	0	108.082	358169	75.2136	-59452.6	110.373	298.629	83.0873
																																			74.9707	0	115.06	0	186.867	44956.4	55.9813	0	108.083	140677	75.214	-59748.1	110.373	0	83.0877
																																			74.971	0	117.05	0	186.868	28643.5	56.091	0	108.084	0	75.2143	-47158.3	110.374	0	83.0881
																																			74.9714	0	117.051	0	186.869	13403.3	56.0912	0	108.085	0	75.2147	-15496.5	110.375	0	83.0885
																																			74.9717	1535.16	117.051	0	186.871	3832.48	56.0914	0	108.085	0	75.215	-1633.13	110.375	0	84.0769
																																			74.9721	2461.72	117.052	0	186.872	1239.57	56.0916	0	108.086	0	75.2154	0	112.07	0	84.0773
																																			74.9724	2918.42	117.053	0	186.873	595.621	56.0919	-11.5289	110.491	0	75.2157	0	112.071	0	84.0777
																																			74.9728	2498.27	117.053	0	186.875	0	56.0921	-51.3974	110.492	0	75.2161	0	112.071	0	84.0781
																																			74.9731	1467.11	117.054	0	186.876	0	56.0923	-87.0358	110.492	0	75.2164	0	112.072	0	84.0785
																																			74.9734	0	117.055	0	186.878	0	56.0925	-99.3253	110.493	0	75.3517	0	112.073	297.946	84.0789
																																			74.9738	0	117.055	0	186.879	0	56.0928	-84.5828	110.494	94600.4	75.3521	0	112.073	904.082	84.0794
																																			74.9741	0	117.056	0	208.213	0	56.093	-49.6533	110.494	337850	75.3524	0	112.074	3168.28	84.0798
																																			74.9745	0	117.057	0	208.215	0	56.0932	-10.4808	110.495	848209	75.3528	0	112.074	9789.48	84.0802
																																			74.9818	0	117.057	0	208.216	0	56.0934	0	110.496	1.58845e+06	75.3531	-11107.8	112.075	17088.4	84.0806
																																			74.9822	0	117.058	0	208.218	0	56.0937	0	110.496	2.3012e+06	75.3535	-21772.8	112.076	22653.8	84.081
																																			74.9825	0	117.059	0	208.22	606.667	56.0939	0	110.497	2.07641e+06	75.3538	-25888.3	112.076	17920.3	84.0814
																																			74.9829	0	117.059	0	208.221	1654.7	56.0941	0	110.497	1.21782e+06	75.3542	-23597.9	112.077	10497	84.0818
																																			74.9832	1790.51	117.06	0	208.223	2726.39	56.2956	0	110.498	430556	75.3545	-16202.7	112.078	3473.17	84.0823
																																			74.9836	2738.33	117.061	0	208.225	3128.59	56.2958	0	110.499	0	75.3549	-5290.42	112.078	833.956	84.0827
																																			74.9839	2859.29	117.062	0	208.226	2517.08	56.296	0	110.499	0	75.3552	-553.216	112.079	353.242	84.0831
																																			74.9843	2068.18	117.062	0	208.228	1291.96	56.2962	0	110.5	353386	75.3556	0	112.08	474.184	84.0835
																																			74.9846	946.038	117.063	0	208.229	264.44	56.2965	-5.51013	110.5	352726	75.356	0	112.08	304.257	84.0839
																																			74.9849	0	117.064	0	208.231	0	56.2967	-25.5593	110.501	327419	75.3563	0	112.081	0	84.0843
																																			74.9853	0	117.064	0	208.233	0	56.2969	-43.5636	110.501	338801	75.3567	0	112.081	0	84.1754
																																			74.9856	0	117.065	0	208.234	0	56.2972	-49.2869	110.502	357478	75.479	0	112.082	0	84.1759
																																			74.986	0	117.081	0	208.236	0	56.2974	-41.4517	110.503	308637	75.4793	0	112.083	0	84.1763
																																			75.0247	0	117.081	0	222.984	0	56.2976	-24.4411	110.503	185296	75.4797	0	113.773	0	84.1767
																																			75.025	0	117.082	0	222.986	0	56.2978	-5.29534	110.504	0	75.48	0	113.773	0	84.1771
																																			75.0254	0	117.083	0	222.987	0	56.2981	0	110.505	0	75.4804	-6788.13	113.774	0	84.1775
																																			75.0257	0	117.083	0	222.989	0	56.2983	0	110.505	0	75.4807	-15900	113.775	0	84.1779
																																			75.0261	1120.48	117.084	0	222.991	146.53	56.2985	0	110.506	0	75.4811	-21505.7	113.775	378.28	84.1783
																																			75.0264	2028.22	117.085	0	222.993	2981.01	56.2987	0	110.513	0	75.4814	-20757.9	113.776	628.078	84.1788
																																			75.0268	2365.09	117.085	0	222.995	5155.18	56.3219	0	110.513	0	75.4818	-14483.5	113.777	699.511	84.1792
																																			75.0271	1962.33	117.086	0	222.996	6447.57	56.3221	0	110.514	0	75.4822	-4712.27	113.777	514.233	84.1796
																																			75.0275	1181.15	117.087	0	222.998	6976.88	56.3223	0	110.514	0	75.4825	-492.842	113.778	208.493	84.18
																																			75.0278	0	117.087	0	223	17799.1	56.3226	0	110.515	166880	75.4829	0	113.779	0	84.1804
																																			75.0282	0	117.088	0	223.002	65683.7	56.3228	-5.07598	110.516	362120	75.4832	0	113.779	0	84.1808
																																			75.0285	0	117.089	0	223.004	158131	56.323	-25.2932	110.516	628497	75.4836	0	113.78	0	85.0241
																																			75.0289	0	117.089	0	223.005	269035	56.3232	-48.8074	110.517	741442	75.4839	0	113.781	0	85.0245
																																			79.0521	0	117.09	0	223.007	319175	56.3235	-60.7283	110.518	598889	76.0517	0	115.046	0	85.0249
																																			79.0525	0	117.091	0	223.009	250671	56.3237	-53.5155	110.518	309757	76.052	0	115.047	0	85.0253
																																			79.0528	0	117.091	0	223.011	145044	56.3239	-30.6849	110.519	72148.1	76.0524	0	115.048	0	85.0258
																																			79.0532	0	117.092	0	223.013	57578.6	56.3241	-6.45966	110.519	0	76.0528	0	115.048	0	85.0262
																																			79.0536	1464.1	117.093	0	223.014	17716	56.3244	0	110.52	0	76.0531	-32958.5	115.049	0	85.0266
																																			79.054	3117.36	117.093	0	223.016	7732.81	56.3246	0	110.521	0	76.0535	-74097	115.05	0	85.027
																																			79.0544	4494.08	117.094	0	223.018	4300.66	56.3248	0	110.521	0	76.0538	-97834.7	115.05	0	85.0274
																																			79.0547	4610.45	117.095	0	223.02	1066.13	56.325	0	111.077	0	76.0542	-91884.6	115.051	737.177	85.0279
																																			79.0551	3350.43	117.096	0	223.021	46.4215	56.387	0	111.077	0	76.0545	-61475.7	115.052	1563.05	85.0283
																																			79.0555	1585.2	117.096	0	223.023	0	56.3873	0	111.078	0	76.0549	-18468.3	115.052	4994.7	85.0287
																																			79.0558	0	117.097	0	223.025	0	56.3875	0	111.078	0	76.0552	-1883.44	115.053	15276.6	85.0291
																																			79.0562	0	117.098	0	223.027	0	56.3877	0	111.079	207637	76.0556	0	115.054	27059.2	85.0295
																																			79.0566	0	117.098	0	223.029	0	56.3879	-5.74434	111.08	452122	76.056	0	115.054	36698.2	85.03
																																			79.057	0	117.109	0	223.063	0	56.3882	-27.4457	111.08	664920	76.0563	0	115.055	30079.8	85.0304
																																			80.0456	0	117.11	0	223.064	0	56.3884	-48.2082	111.081	716594	76.0567	0	115.056	17861	85.0308
																																			80.0459	0	117.111	0	223.066	0	56.3886	-55.8948	111.082	574128	76.1347	0	115.056	6430.2	85.0312
																																			80.0463	0	117.111	0	223.068	0	56.3889	-47.4064	111.082	335733	76.1351	0	115.057	1468.93	85.0316
																																			80.0467	0	117.112	0	223.07	866.324	56.3891	-27.6906	111.083	141891	76.1354	0	115.058	356.205	85.0321
																																			80.0471	147.014	117.113	0	223.072	1854.89	56.3893	-6.00135	111.083	0	76.1358	0	115.058	431.321	85.0325
																																			80.0475	1521.37	117.113	0	223.073	2331.94	56.3895	0	111.084	0	76.1361	-29174.6	115.059	220.552	85.0329
																																			80.0479	2023.83	117.114	0	223.075	2118.27	56.3898	0	111.085	0	76.1365	-67254.1	115.06	0	85.0333
																																			80.0482	7400.57	117.115	0	223.077	1336.79	56.39	0	111.085	0	76.1368	-90936.9	115.06	0	85.0338
																																			80.0486	28736.8	117.115	0	223.079	347.874	56.3902	0	115.579	0	76.1372	-86011.6	115.061	0	85.0342
																																			80.049	74382.8	117.116	0	223.08	0	56.7517	0	115.58	0	76.1376	-56016.9	115.062	0	86.0923
																																			80.0494	123576	117.117	0	223.082	0	56.7519	0	115.58	0	76.1379	-16885.5	116.984	0	86.0927
																																			80.0498	146603	117.117	0	223.084	0	56.7522	0	115.581	0	76.1383	-1723.86	116.984	0	86.0932
																																			80.0502	105928	117.118	0	223.086	0	56.7524	0	115.582	194909	76.1386	0	116.985	0	86.0936
																																			80.0506	58630.5	117.119	0	247.467	0	56.7526	-15.8326	115.582	355288	76.139	0	116.986	0	86.094
																																			80.0509	18466	117.119	0	247.469	0	56.7529	-85.2063	115.583	447105	76.1393	0	116.987	399.496	86.0945
																																			80.0513	5376.29	117.12	0	247.471	0	56.7531	-149.27	115.584	389727	76.1397	0	116.987	846.251	86.0949
																																			80.0517	2628.37	117.121	0	247.473	0	56.7533	-170.205	115.584	226959	77.0503	0	116.988	1205.74	86.0953
																																			80.0521	1481.8	117.121	0			56.7535	-140.321	115.585	0	77.0507	0	116.989	1210.05	86.0957
																																			80.0525	4870.52	117.122	0			56.7538	-79.7024	115.586	0	77.051	0	116.989	848.651	86.0962
																																			80.0529	87.2739	117.123	0			56.754	-18.6746	115.586	0	77.0514	0	116.99	375.845	86.0966
																																			80.0533	0	117.126	0			56.7542	-0.446328	115.587	0	77.0518	-23460.2	116.991	0	86.097
																																			80.0537	0	117.127	0			56.7545	0	117.123	0	77.0521	-53435.4	116.991	0	86.0975
																																			80.0541	0	117.128	0			56.7547	0	117.124	0	77.0525	-74883.4	116.992	0	86.0979
																																			80.0545	0	117.128	0			56.7549	0	117.125	0	77.0528	-76504	116.993	0	86.0983
																																			81.0306	0	117.129	0			56.7552	0	117.125	0	77.0532	-57113.6	117	0	86.0987
																																			81.031	0	117.13	0			57.0325	0	117.126	237472	77.0536	-19682.5	117.001	0	86.0992
																																			81.0313	0	117.13	0			57.0327	0	117.127	424297	77.0539	-2170.91	117.001	0	86.0996
																																			81.0317	0	117.131	0			57.0329	0	117.128	517877	77.0543	0	117.002	0	86.1
																																			81.0321	860.023	117.132	0			57.0331	0	117.128	430973	77.0547	0	117.003	237.752	88.7851
																																			81.0325	2144.95	117.132	0			57.0334	-1.57807	117.129	248737	77.055	0	117.003	374.352	88.7855
																																			81.0329	6648.55	117.133	0			57.0336	-38.4367	117.13	0	77.0554	0	117.004	418.478	88.786
																																			81.0333	12043.2	117.134	0			57.0338	-108.657	117.13	0	77.8408	0	117.005	472.051	88.7864
																																			81.0337	16929.6	117.134	0			57.0341	-147.458	117.131	0	77.8412	0	117.006	730.725	88.7869
																																			81.0341	14761.8	117.135	0			57.0343	-151.513	117.132	0	77.8415	0	117.006	1785.25	88.7873
																																			81.0345	8973.05	117.136	0			57.0345	-120.218	117.136	0	77.8419	0	117.007	1298.3	88.7878
																																			81.0349	3603.73	117.136	0			57.0348	-54.7731	117.136	0	77.8423	-24870	117.008	585.79	88.7882
																																			81.0353	765.175	117.137	0			57.035	-7.6201	117.137	0	77.8426	-54758	117.008	0	88.7887
																																			81.0356	0	117.138	0			57.0352	0	117.138	0	77.843	-69882.6	117.009	0	88.7891
																																			81.036	0	117.138	0			57.0355	0	117.138	282532	77.8434	-65002.4	117.01	0	88.7896
																																			81.0364	0	117.139	0			57.0357	0	117.139	475479	77.8437	-44973.2	117.01	0	88.79
																																			81.0368	0	117.14	0			57.0359	0	117.14	542172	77.8441	-14024.7	117.011	0	88.7905
																																			83.8174	0	117.14	0			57.4293	0	117.14	409458	77.8445	-1507.47	117.014	0	88.7909
																																			83.8178	0	117.141	0			57.4296	0	117.141	166757	77.8448	0	117.014	0	93.0667
																																			83.8182	0	117.142	0			57.4298	0	117.142	0	77.8452	0	117.015	0	93.0672
																																			83.8186	0	117.142	0			57.43	0	117.143	0	77.8456	0	117.016	0	93.0677
																																			83.819	1386.45	117.143	0			57.4303	-7.2879	117.143	0	77.8459	0	117.016	430.62	93.0681
																																			83.8194	2211.98	117.144	0			57.4305	-49.7545	117.144	0	78.035	0	117.017	826.733	93.0686
																																			83.8198	2527.84	117.145	0			57.4307	-83.7678	117.145	0	78.0354	0	117.018	898.112	93.0691
																																			83.8202	2139.04	117.145	0			57.431	-95.1087	117.145	0	78.0358	0	117.018	575.622	93.0696
																																			83.8206	1263.31	117.146	0			57.4312	-84.3953	117.146	0	78.0361	0	117.019	170.536	93.0701
																																			83.8211	0	117.147	0			57.4314	-53.7778	117.147	182415	78.0365	-5488.73	117.02	0	93.0705
																																			83.8215	0	117.147	0			57.4317	-13.405	117.147	640296	78.0369	-13973.2	117.02	0	93.071
																																			83.8219	0	117.148	0			57.4319	0	117.148	1.0402e+06	78.0373	-19764.5	117.021	0	93.0715
																																			83.8223	0	117.149	0			57.4321	0	117.149	601888	78.0376	-19249.7	117.022	0	93.072
																																			84.0762	0	117.149	0			57.4324	0	117.149	271837	78.038	-12408.9	117.023	0	93.0725
																																			84.0766	0	117.15	0			57.4326	0	117.15	42773	78.0384	-2363.92	117.023	138.511	93.073
																																			84.077	0	117.151	0			57.9086	0	117.151	0	78.0387	0	117.024	648.165	93.5014
																																			84.0774	0	117.151	0			57.9088	0	117.151	0	78.0391	0	117.025	2500.9	93.5019
																																			84.0778	1253.74	117.152	0			57.9091	0	117.152	0	78.0395	0	117.025	3117.1	93.5024
																																			84.0782	1501.06	117.153	0			57.9093	0	117.153	0	78.0398	0	117.026	2148.06	93.5029
																																			84.0787	3434.21	117.153	0			57.9095	-1.80121	117.155	0	78.3062	0	117.027	476.225	93.5034
																																			84.0791	4054.34	117.154	0			57.9098	-17.8668	117.155	0	78.3066	0	117.027	0	93.5039
																																			84.0795	12418.3	117.155	0			57.91	-31.6873	117.156	0	78.3069	0	117.028	0	93.5043
																																			84.0799	46020.5	117.155	0			57.9102	-34.5709	117.157	0	78.3073	0	117.029	0	93.5048
																																			84.0803	113796	117.156	0			57.9105	-28.0715	117.157	180131	78.3077	-43687.4	117.029	4142.44	93.5053
																																			84.0807	187182	117.157	0			57.9107	-16.0935	117.158	507596	78.3081	-95566.2	117.03	8135.21	93.5058
																																			84.0811	216560	117.157	0			57.9109	-3.90577	117.159	1.00429e+06	78.3084	-124033	117.031	10471.4	93.5063
																																			84.0816	153348	117.158	0			57.9112	0	117.16	1.28383e+06	78.3088	-117049	117.031	7858.43	93.5068
																																			84.082	83425.2	117.159	0			57.9114	0	117.16	1.35826e+06	78.3092	-79141.2	117.032	4764.49	93.5072
																																			84.0824	25372.3	117.159	0			57.9117	0	117.161	1.40202e+06	78.3095	-24180.4	117.033	2805.47	93.5077
																																			84.0828	7218.43	117.16	0			57.9119	0	117.162	1.1461e+06	78.3099	-2583.48	117.033	288.635	94.1164
																																			84.0832	4276.72	117.161	0			58.9141	0	117.162	203332	78.3103	0	117.034	0	94.1168
																																			84.0836	3622.39	117.162	0			58.9144	0	117.163	0	78.3107	0	117.035	0	94.1173
																																			84.084	2275.57	117.162	0			58.9146	0	117.164	0	78.311	0	117.035	0	94.1178
																																			84.0845	520.916	117.163	0			58.9148	0	117.164	0	78.3114	0	117.036	0	94.1183
																																			84.0849	0	117.164	0			58.9151	-0.131778	117.165	0	78.4604	0	117.043	0	94.1188
																																			84.0853	0	117.164	0			58.9153	-10.979	117.166	0	78.4608	0	117.044	0	94.1193
																																			84.0857	0	117.165	0			58.9156	-23.4724	117.166	0	78.4611	0	117.044	0	94.1198
																																			84.0861	0	117.166	0			58.9158	-29.956	117.167	83171.9	78.4615	0	117.045	0	94.1203
																																			85.0082	0	117.166	0			58.9161	-28.391	117.168	2.25332e+06	78.4619	-7523.46	117.046	458.586	94.1208
																																			85.0086	0	117.167	0			58.9163	-18.7545	117.168	4.27679e+06	78.4623	-17519.6	117.046	763.458	94.1213
																																			85.0091	0	117.185	0			58.9165	-5.24953	117.169	5.04634e+06	78.4626	-23527.2	117.047	1168.76	94.1218
																																			85.0095	0	117.186	0			58.9168	0	117.17	3.74305e+06	78.463	-21763.6	117.048	648.68	94.1222
																																			85.0099	969.812	117.187	0			58.917	0	117.17	2.28655e+06	78.4634	-13680.8	117.048	0	94.1227
																																			85.0103	2312.07	117.187	0			58.9173	0	117.171	1.2695e+06	78.4638	-5281.65	117.049	0	95.0818
																																			85.0107	3380.83	117.188	0			58.9175	0	117.172	844242	78.4641	-622.554	117.05	0	95.0823
																																			85.0112	3299.9	117.189	0			59.2546	0	117.172	518787	78.4645	0	117.05	0	95.0828
																																			85.0116	2107.98	117.189	0			59.2549	0	117.173	219391	78.4649	0	117.051	793.759	95.0833
																																			85.012	728.508	117.19	0			59.2551	0	117.174	683525	78.4652	0	117.052	1731.74	95.0838
																																			85.0122	0	117.191	0			59.2554	0	117.174	1.03984e+06	78.4656	0	117.052	1877.08	95.0843
																																			85.0127	0	117.192	0			59.2556	-27.1772	117.175	1.16856e+06	79.0512	0	117.053	572.817	95.0848
																																			85.0131	0	117.192	0			59.2559	-66.8262	117.176	984721	79.0516	0	117.054	131.979	95.0853
																																			85.0135	0	117.193	0			59.2561	-91.5511	117.177	621173	79.052	0	117.054	0	95.0858
																																			85.0253	0	117.194	0			59.2563	-87.9058	117.177	257042	79.0523	0	117.055	0	95.0863
																																			85.0257	0	119.221	0			59.2566	-58.4251	117.178	98036.2	79.0527	-3025.55	117.056	0	95.0868
																																			85.0261	0	119.221	0			59.2568	-25.4787	117.179	0	79.0531	-46630.4	117.056	0	95.0873
																																			85.0266	0	119.222	0			59.2571	-5.3304	117.179	0	79.0535	-262897	117.065	0	95.0878
																																			85.027	85.7845	119.223	0			59.2573	0	117.18	0	79.0539	-623590	117.066	0	95.0883
																																			85.0274	2337.95	119.224	0			59.2576	0	117.181	0	79.0542	-963453	117.067	0	95.0888
																																			85.0278	6827.39	119.224	0			59.2578	0	117.182	0	79.0546	-997247	117.067	0	95.0893
																																			85.0282	11520	119.225	0			59.2581	0	117.183	0	79.055	-710925	117.068	327.631	97.0968
																																			85.0287	13289.7	119.226	0			59.8279	0	117.183	0	79.0554	-292085	117.069	793.711	97.0973
																																			85.0291	9249	119.226	0			59.8282	0	117.184	0	79.0557	-81861.7	117.069	1726.4	97.0978
																																			85.0295	4881.15	119.227	0			59.8284	0	117.185	51737.9	79.0561	-13498.3	117.07	1643.27	97.0983
																																			85.0299	1431.89	119.228	0			59.8287	0	117.185	244705	79.0565	-1150.54	117.071	938.348	97.0988
																																			85.0303	653.106	119.228	0			59.8289	-25.3867	117.186	986807	79.0569	0	117.071	284.453	97.0993
																																			85.031	0	119.229	0			59.8292	-71.2103	117.187	1.41292e+06	79.0573	0	117.072	0	97.0998
																																			85.0314	0	120.075	0			59.8294	-106.552	117.187	1162331	79.0576	0	117.073	0	97.1004
																																			85.0318	0	120.076	0			59.8297	-111.89	117.188	623244	79.058	0	117.073	0	97.1009
																																			85.0322	0	120.076	0			59.8299	-87.1211	117.189	31582.6	79.3573	0	117.074	0	97.1014
																																			87.0231	0	120.077	0			59.8302	-34.3334	117.189	0	79.3577	0	117.088	0	97.1019
																																			87.0235	0	120.078	0			59.8304	-3.42447	117.19	0	79.358	0	117.089	0	97.1024
																																			87.0239	0	120.078	0			59.8306	0	117.191	635768	79.3584	0	117.09	0	97.1029
																																			87.0244	0	120.079	0			59.8309	0	117.192	631906	79.3588	-37571.8	117.09	0	97.1034
																																			87.0248	991.911	120.08	0			59.8311	0	117.192	419962	79.3592	-86599.3	117.091	491.26	97.104
																																			87.0252	4197.45	120.08	0			59.8314	0	117.193	172726	79.3596	-118380	117.092	654.089	97.1045
																																			87.0257	13686.9	120.081	0			60.5459	0	117.194	0	79.3599	-115645	117.093	665.442	97.105
																																			87.0261	24803.7	120.082	0			60.5461	0	117.194	0	79.3603	-82701	117.093	543.565	97.1055
																																			87.0265	34709.6	120.083	0			60.5464	0	117.195	0	79.3607	-27192.3	117.094	369.698	101.226
																																			87.027	29706.3	120.083	0			60.5466	0	117.196	0	79.3611	-3061.62	117.095	0	101.226
																																			87.0274	17805.9	120.084	0			60.5469	-11.4501	117.308	0	79.3615	0	117.095	0	101.227
																																			87.0278	6832.45	120.085	0			60.5471	-26.9524	117.309	0	79.3618	0	117.096	0	101.227
																																			87.0283	1266.71	120.085	0			60.5474	-35.3735	117.309	0	79.3622	0	117.097	0	101.228
																																			87.0287	0	120.086	0			60.5476	-36.1096	117.31	0	79.3626	0	122.093	0	101.229
																																			87.0291	0	120.087	0			60.5479	-28.7269	117.311	232833	79.5367	0	122.093	0	101.229
																																			87.0295	0	120.088	0			60.5482	-12.4897	117.311	364171	79.5371	0	122.094	0	101.23
																																			87.03	0	120.088	0			60.5484	-1.65063	117.312	408609	79.5374	0	122.095	0	101.23
																																			91.0512	0	120.089	0			60.5487	0	117.313	332966	79.5378	0	122.095	474.014	101.231
																																			91.0517	0	124.42	0			60.5489	0	117.313	188980	79.5382	-37826	122.096	740.654	101.231
																																			91.0521	0	124.421	0			60.5492	0	117.314	0	79.5386	-74494.2	122.097	777.397	101.232
																																			91.0526	0	124.422	0			60.5494	0	117.315	0	79.539	-91109.9	122.098	565.451	101.232
																																			91.0531	733.404	124.422	0			60.5788	0	117.316	0	79.5393	-79737.9	122.098	269.466	101.233
																																			91.0535	2093.68	124.423	0			60.579	0	117.316	0	79.5397	-47296.8	122.099	0	103.05
																																			91.054	3699.15	124.424	0			60.5793	0	118.061	0	79.5401	-13296.4	122.1	0	103.051
																																			91.0545	6964.91	124.425	0			60.5795	0	118.062	0	79.5405	-1383.16	122.101	0	103.051
																																			91.0549	5354.29	124.425	0			60.5798	-75.209	118.062	0	79.5409	0	122.101	0	103.052
																																			91.0554	2542.78	124.426	0			60.58	-215.25	118.063	0	79.5412	0	124.303	0	103.052
																																			91.0559	1111.51	124.427	0			60.5803	-336.883	118.064	300959	79.5416	0	124.304	0	103.053
																																			91.0563	0	124.428	0			60.5805	-376.741	118.065	661152	79.542	0	124.305	0	103.054
																																			91.0568	0	124.428	0			60.5808	-308.717	118.065	922247	79.9027	0	124.305	0	103.054
																																			91.0572	0	124.429	0			60.581	-171.785	118.066	883615	79.903	0	124.306	166.126	103.055
																																			91.0577	0	124.43	0			60.5813	-55.549	118.067	581544	79.9034	0	124.307	450.473	103.055
																																			92.0464	0	124.431	0			60.5815	-7.70822	118.067	248408	79.9038	0	124.307	854.719	103.056
																																			92.0469	0	124.431	0			60.5818	0	118.068	0	79.9042	-29470	124.308	1824.95	103.056
																																			92.0474	0	124.432	0			60.582	0	118.069	0	79.9046	-60424.4	124.309	1500.62	103.057
																																			92.0479	0	124.433	0			60.5823	0	118.069	0	79.905	-75273.9	124.31	797.265	103.057
																																			92.0483	1002.08	124.434	0			60.5826	0	118.07	0	79.9053	-66244.3	124.31	15.7818	103.058
																																			92.0488	4032.15	124.434	0			60.9765	0	120.074	0	79.9057	-39685.8	124.311	0	104.214
																																			92.0493	7191.12	124.435	0			60.9767	0	120.075	0	79.9061	-10186.3	124.312	0	104.214
																																			92.0498	9315.44	130.032	0			60.977	0	120.076	0	79.9065	-1004.12	124.313	0	104.215
																																			92.0502	7152.66	130.033	0			60.9772	0	120.076	0	79.9069	0	124.313	0	104.215
																																			92.0507	4099.28	130.033	0			60.9775	-50.16	120.077	73809.4	79.9073	0	134.09	0	104.216
																																			92.0512	1318.92	130.034	0			60.9778	-128.705	120.078	245611	79.9076	0	134.091	0	104.217
																																			92.0517	452.831	130.035	0			60.978	-175.397	120.078	1072637	79.908	0	134.092	0	104.217
																																			92.0522	0	130.036	0			60.9783	-174.444	120.079	3.95888e+06	80.0547	0	134.093	0	104.218
																																			92.0526	0	130.037	0			60.9785	-129.187	120.08	8410735	80.0551	0	134.094	150.414	104.218
																																			92.0531	0	130.037	0			60.9788	-55.7583	120.081	13207150	80.0555	0	134.095	448.065	104.219
																																			92.0536	0	130.038	0			60.979	-8.62855	120.081	13542351	80.0558	0	134.095	860.443	104.219
																																			93.0673	0	130.039	0			60.9793	0	120.082	8852740	80.0562	-2437.55	134.096	1677.24	104.22
																																			93.0678	0	130.04	0			60.9795	0	120.083	4373494	80.0566	-10710.1	134.097	1558.99	104.221
																																			93.0683	0	130.041	0			60.9798	0	120.083	1.20541e+06	80.057	-34404.3	134.098	714.715	104.221
																																			93.0688	0	130.041	0			60.9801	0	120.084	318179	80.0574	-61004	134.099	311.307	105.066
																																			93.0692	1290.85	130.056	0			61.0184	0	120.085	202557	80.0578	-74783.8	134.1	0	105.066
																																			93.0697	2359.86	130.056	0			61.0187	0	120.086	0	80.0581	-59251.8	134.101	0	105.067
																																			93.0702	2851.88	130.057	0			61.0189	0	120.086	0	80.0585	-27016.1	134.101	0	105.067
																																			93.0707	2398.61	130.058	0			61.0192	0	120.087	0	80.0589	-7901.87	134.102	0	105.068
																																			93.0712	1335.74	130.059	0			61.0194	-21.7599	120.088	0	80.0593	-1227.02	135.035	0	105.069
																																			93.0716	0	130.06	0			61.0197	-58.2732	121.083	0	80.0597	-362.619	135.036	0	105.069
																																			93.0721	0	130.06	0			61.0199	-85.6418	121.084	0	80.0601	0	135.036	0	105.07
																																			93.0726	0	130.061	0			61.0202	-92.7265	121.085	0	80.0605	0	135.037	0	105.07
																																			93.0731	0	130.062	0			61.0205	-77.1227	121.085	0	80.0608	0	135.038	53.086	105.071
																																			94.0616	0	130.063	0			61.0207	-41.4023	121.086	139472	80.0612	0	135.039	1028.8	105.071
																																			94.0621	0	130.064	0			61.021	-9.38638	121.087	313159	80.8198	0	135.04	1892.79	105.072
																																			94.0626	0	130.064	0			61.0212	0	121.088	779482	80.8202	0	135.041	3263.12	105.073
																																			94.0631	0	130.065	0			61.0215	0	121.088	1.29082e+06	80.8206	0	135.041	9885.33	105.073
																																			94.0636	765.209	130.066	0			61.0217	0	121.089	1.37721e+06	80.821	0	135.042	31396.6	105.074
																																			94.0641	4252.41	130.067	0			61.022	0	121.09	925861	80.8213	-46313.8	135.043	59020.5	107.081
																																			94.0646	10705.1	130.068	0			61.2395	0	121.09	469546	80.8217	-106506	135.044	85562.2	107.082
																																			94.065	17772.1	130.068	0			61.2398	0	121.091	115408	80.8221	-146806	135.045	76994.3	107.083
																																			94.0655	20304.8	130.069	0			61.24	0	121.092	0	80.8225	-147407	135.046	47400.9	107.083
																																			94.066	14202.2	130.07	0			61.2403	0	121.093	0	80.8229	-109517	135.046	20014.8	107.084
																																			94.0665	7500.56	130.071	0			61.2406	-19.0412	121.093	0	80.8233	-32993.9	135.047	4957.41	107.084
																																			94.067	2165.35	130.072	0			61.2408	-54.8013	121.094	0	80.8237	-3642.18	135.048	1410.34	107.085
																																			94.0675	645.322	130.072	0			61.2411	-82.8238	122.054	0	80.8241	0	135.049	1530.9	107.086
																																			94.068	0	130.073	0			61.2413	-88.8052	122.055	0	80.8245	0	135.05	1169.87	107.086
																																			94.0685	0	130.074	0			61.2416	-70.1077	122.056	0	80.8249	0	135.051	711.232	107.087
																																			94.069	0	130.075	0			61.2418	-39.4544	122.057	0	80.8252	0	135.051	152.365	107.087
																																			94.0695	0	130.076	0			61.2421	-11.2222	122.057	8768.39	81.0147	0	135.052	0	107.088
																																			97.025	0	132.047	0			61.2424	0	122.058	306278	81.0151	0	135.053	0	107.089
																																			97.0255	0	132.048	0			61.2426	0	122.059	897801	81.0155	0	135.054	0	107.089
																																			97.0261	0	132.049	0			61.2429	0	122.06	1540487	81.0159	0	135.055	0	107.09
																																			97.0266	0	132.049	0			61.2431	0	122.06	1832832	81.0163	-26453.6	138.512	0	109.098
																																			97.0271	1128.02	132.05	0			61.5001	0	122.061	1315886	81.0167	-62150.2	138.513	0	109.098
																																			97.0276	2655.31	132.051	0			61.5004	0	122.062	714237	81.0171	-85130.1	138.514	0	109.099
																																			97.0281	4657.8	132.052	0			61.5006	0	122.062	192924	81.0175	-82404.1	138.515	0	109.1
																																			97.0286	5854.39	132.053	0			61.5009	0	122.063	0	81.0179	-57619.3	138.516	329.625	109.1
																																			97.0291	5380.91	132.053	0			61.5012	-12.0038	122.064	0	81.0183	-17317.4	138.517	606.853	109.101
																																			97.0297	3601.13	132.054	0			61.5014	-32.1837	122.065	0	81.0186	-1908.26	138.517	751.256	109.101
																																			97.0302	1683.01	132.055	0			61.5017	-43.724	122.065	0	81.019	0	138.518	675.094	109.102
																																			97.0307	0	132.056	0			61.5019	-41.6272	123.062	0	81.0194	0	138.519	443.322	109.103
																																			97.0312	0	132.057	0			61.5022	-28.8459	123.062	0	81.0198	0	138.52	0	109.103
																																			97.0317	0	132.057	0			61.5025	-14.6482	123.063	0	81.0202	0	138.521	0	109.104
																																			97.0322	0	132.058	0			61.5027	-4.09329	123.064	0	81.0672	0	138.522	0	109.104
																																			98.1326	0	132.059	0			61.503	0	123.065	106233	81.0676	0	138.523	0	109.105
																																			98.1332	0	132.06	0			61.5032	0	123.065	498188	81.068	0	141.023	0	109.106
																																			98.1337	0	132.061	0			61.5035	0	123.066	1.82891e+06	81.0684	0	141.024	0	110.297
																																			98.1342	0	132.062	0			61.5038	0	123.067	4.3917e+06	81.0688	-7084.96	141.024	0	110.298
																																			98.1347	1302.21	132.071	0			61.624	0	123.068	7191065	81.0692	-45385.1	141.025	0	110.298
																																			98.1352	2133.74	132.072	0			61.6243	0	123.068	8198206	81.0696	-100792	141.026	316.349	110.299
																																			98.1358	2453.24	132.073	0			61.6246	0	123.069	5.74993e+06	81.0699	-143631	141.027	562.168	110.3
																																			98.1363	2023.05	132.074	0			61.6248	0	123.07	3084315	81.0703	-135922	141.028	664.641	110.3
																																			98.1368	1099.03	132.075	0			61.6251	-31.59	123.07	884124	81.0707	-83594	141.029	536.921	110.301
																																			98.1373	0	132.075	0			61.6253	-100.055	123.071	198281	81.0711	-24952.9	141.03	268.209	110.301
																																			98.1378	0	132.076	0			61.6256	-164.839	123.072	0	81.0715	-705.494	141.031	0	110.302
																																			98.1384	0	132.077	0			61.6259	-190.986	123.073	0	81.0719	0	141.032	0	110.303
																																			98.1389	0	132.078	0			61.6261	-165.24	123.073	0	81.0723	0	141.033	0	110.303
																																			99.0405	0	132.079	0			61.6264	-90.2702	123.074	0	81.0727	0	141.034	0	110.304
																																			99.041	0	132.079	0			61.6266	-21.0785	124.457	0	81.0731	0	143.038	0	110.305
																																			99.0415	0	132.08	0			61.6269	0	124.458	0	82.3909	0	143.039	0	110.316
																																			99.0421	0	132.081	0			61.6272	0	124.459	0	82.3913	0	143.04	0	110.316
																																			99.0426	833.14	132.082	0			61.6274	0	124.46	0	82.3917	0	143.04	0	110.317
																																			99.0431	2363.62	132.083	0			61.6277	0	124.46	49703.9	82.3921	0	143.041	133.97	110.318
																																			99.0436	6293.18	132.083	0			61.7838	0	124.461	605433	82.3925	-55571.6	143.042	452.023	110.318
																																			99.0442	8488.1	132.084	0			61.784	0	124.462	1.13989e+06	82.3929	-110531	143.043	467.14	110.319
																																			99.0447	7090.51	132.085	0			61.7843	0	124.463	1.34186e+06	82.3933	-134694	143.044	943.711	110.319
																																			99.0452	4005.29	132.086	0			61.7846	0	124.463	934238	82.3937	-118431	143.045	1259.15	110.32
																																			99.0458	1093.91	132.087	0			61.7848	-25.5096	124.464	320218	82.3941	-73690.9	143.046	3399.98	110.321
																																			99.0463	0	132.088	0			61.7851	-75.1317	124.465	104921	82.3945	-19284.1	143.047	11549.2	110.321
																																			99.0468	0	132.088	0			61.7853	-112.171	124.466	0	82.3949	-1978.77	143.048	25420.1	110.322
																																			99.0473	0	132.089	0			61.7856	-115.947	124.466	0	82.3953	0	143.049	40507.9	110.323
																																			99.0479	0	132.09	0			61.7859	-86.9822	124.467	0	82.3957	0	143.05	43291.8	110.323
																																			100.049	0	132.091	0			61.7861	-40.9016	124.468	0	82.3961	0	143.051	28903.3	110.324
																																			100.05	0	132.092	0			61.7864	-8.23992	133.035	0	82.3965	0	143.052	14627.5	110.324
																																			100.05	0	132.093	0			61.7866	0	133.035	0	83.0832	0	143.052	3898.86	110.325
																																			100.051	0	132.093	0			61.7869	0	133.036	0	83.0836	0	143.053	948.958	110.326
																																			100.051	1368.29	132.094	0			61.7872	0	133.037	0	83.084	0	143.054	824.549	110.326
																																			100.052	2277.95	132.095	0			61.7874	0	133.038	193871	83.0844	0	143.055	889.164	110.327
																																			100.052	2576.13	132.096	0			62.2348	0	133.039	359854	83.0848	-12531.1	143.056	758.884	110.328
																																			100.053	2018.47	132.097	0			62.235	0	133.04	450363	83.0852	-25278.6	143.057	0	110.328
																																			100.053	995.68	132.097	0			62.2353	0	133.04	411798	83.0856	-31305.9	143.058	0	110.336
																																			100.054	0	132.098	0			62.2356	0	133.041	279280	83.086	-27308.3	143.059	0	110.337
																																			100.054	0	132.103	0			62.2358	-9.99965	133.042	0	83.0865	-16360.5	143.06	0	110.338
																																			100.055	0	132.104	0			62.2361	-30.2218	133.043	0	83.0869	-4646.91	143.061	0	110.338
																																			100.055	0	132.105	0			62.2364	-45.1964	133.044	0	83.0873	-509.407	145.06	0	110.339
																																			101.076	0	132.106	0			62.2366	-48.7779	133.044	0	83.0877	0	145.06	0	110.339
																																			101.076	0	132.106	0			62.2369	-39.5515	133.046	0	83.0881	0	145.061	0	110.34
																																			101.077	0	132.107	0			62.2372	-19.5729	133.047	0	83.0885	0	145.062	0	110.341
																																			101.077	0	132.108	0			62.2374	-3.3961	133.048	0	83.0889	0	145.063	311.424	110.341
																																			101.078	1135.53	132.109	0			62.2377	0	133.049	0	83.1003	0	145.064	658.209	110.342
																																			101.079	2965.67	132.11	0			62.2379	0	133.049	79553.7	83.1007	0	145.065	831.814	110.342
																																			101.079	4672.06	132.11	0			62.2382	0	133.05	241012	83.1011	0	145.066	678.831	110.343
																																			101.08	5010.21	132.111	0			62.2385	0	133.051	482417	83.1015	0	145.067	329.02	110.344
																																			101.08	3768.45	132.112	0			62.5073	0	133.052	1.00003e+06	83.1019	-34939.7	145.068	0	112.07
																																			101.081	1934.47	132.113	0			62.5076	0	133.053	1038319	83.1023	-67674	145.069	0	112.07
																																			101.081	0	132.114	0			62.5079	0	133.054	504258	83.1027	-83151.3	145.07	0	112.071
																																			101.082	0	132.115	0			62.5081	0	133.054	271962	83.1031	-75526.5	145.071	0	112.071
																																			101.082	0	135.95	0			62.5084	-16.6875	133.055	106013	83.1035	-49959.8	148.601	0	112.072
																																			101.083	0	135.951	0			62.5087	-49.6994	133.056	0	83.1039	-15297.7	148.602	0	112.073
																																			102.052	0	135.952	0			62.5089	-74.0089	133.057	0	83.1043	-1748.47	148.603	0	112.073
																																			102.053	0	135.953	0			62.5092	-79.4354	133.058	0	83.1047	0	148.604	0	112.074
																																			102.053	0	135.953	0			62.5095	-67.1613	133.059	0	83.1052	0	148.605	307.277	112.075
																																			102.054	0	135.954	0			62.5097	-36.3629	134.041	0	83.1056	0	148.606	555.255	112.075
																																			102.054	1926.04	135.955	0			62.51	-7.95603	134.042	0	83.106	0	148.607	662.283	112.076
																																			102.055	3830.4	135.956	0			62.5103	0	134.043	0	85.8084	0	148.608	543.103	112.077
																																			102.055	4888.88	135.957	0			62.5105	0	134.044	0	85.8088	0	148.609	295.396	112.077
																																			102.056	4328.15	135.958	0			62.5108	0	134.044	5213.39	85.8092	0	148.61	0	112.078
																																			102.056	2639.65	135.959	0			62.5111	0	134.045	279214	85.8096	0	148.611	0	112.078
																																			102.057	1015.93	135.959	0			62.7147	0	134.046	953468	85.8101	-46536.4	148.612	0	112.079
																																			102.057	0	135.96	0			62.715	0	134.047	1683141	85.8105	-91636.7	148.613	0	112.08
																																			102.058	0	161.747	0			62.7153	0	134.048	2.2212e+06	85.8109	-114146	148.956	0	112.08
																																			102.059	0	161.748	0			62.7155	0	134.049	1.74629e+06	85.8113	-104892	148.957	0	112.081
																																			102.059	0	161.749	0			62.7158	-19.2692	134.049	1.00547e+06	85.8118	-70696.2	148.958	0	112.082
																																			103.018	0	161.75	0			62.7161	-40.6933	134.05	286153	85.8122	-21136.6	148.959	0	113.073
																																			103.018	0	161.751	0			62.7163	-50.8425	134.051	0	85.8126	-2448.75	148.959	207.994	113.074
																																			103.019	0	161.753	0			62.7166	-44.788	134.052	0	85.813	0	148.96	570.826	113.075
																																			103.019	0	161.754	0			62.7169	-25.0051	134.053	0	85.8135	0	148.961	858.774	113.075
																																			103.02	1115.46	161.755	0			62.7171	-6.26153	134.053	0	85.8139	0	148.962	857.391	113.076
																																			103.02	3016.81	161.756	0			62.7174	0	134.054	0	85.8143	0	148.963	577.649	113.077
																																			103.021	5023.36	161.757	0			62.7177	0	136.068	0	88.608	0	148.964	239.056	113.077
																																			103.022	5836.58	161.758	0			62.7179	0	136.068	0	88.6084	0	148.965	0	113.078
																																			103.022	4884.8	161.759	0			62.7182	0	136.069	0	88.6089	0	148.966	0	113.079
																																			103.023	2875.24	161.76	0			62.7446	0	136.07	0	88.6093	0	148.967	0	113.079
																																			103.023	1155.97	163.109	0			62.7449	0	136.071	177946	88.6098	-82620.4	148.968	0	113.08
																																			103.024	0	163.11	0			62.7451	0	136.072	293719	88.6102	-141943	150.084	0	113.081
																																			103.024	0	163.111	0			62.7454	0	136.073	1.18263e+06	88.6107	-161163	150.085	0	113.081
																																			103.025	0	163.113	0			62.7457	-15.2617	136.074	4468661	88.6111	-141386	150.086	0	113.082
																																			103.026	0	163.114	0			62.7459	-48.65	136.074	10663869	88.6116	-94400.3	150.087	0	113.888
																																			103.051	0	163.115	0			62.7462	-80.0195	136.075	17401944	88.612	-22133.6	150.088	245.214	113.889
																																			103.052	0	163.116	0			62.7465	-98.5682	136.076	19706052	88.6125	-2115.87	150.089	1045.89	113.89
																																			103.052	0	163.117	0			62.7467	-98.7738	136.077	13776191	88.6129	0	150.09	2233.97	113.89
																																			103.053	0	163.118	0			62.747	-79.4376	136.078	7398825	88.6134	0	150.091	3497.93	113.891
																																			103.054	1357.07	163.119	0			62.7473	-46.9702	136.079	2.20114e+06	88.6138	0	150.092	3430.87	113.892
																																			103.054	2361.27	163.12	0			62.7475	-14.257	136.08	576747	88.6143	0	150.093	2153.16	113.892
																																			103.055	2669.35	163.121	0			62.7478	0	136.08	289550	89.8059	0	150.094	968.143	113.893
																																			103.055	2133.41	163.122	0			62.7481	0	136.081	228003	89.8063	0	150.095	227.043	113.894
																																			103.056	1243.41	163.124	0			62.7483	0	136.082	850268	89.8068	0	150.096	0	113.894
																																			103.056	0	163.125	0			62.7486	0	136.083	0	89.8073	0	150.097	0	113.895
																																			103.057	0	163.126	0			63.0882	0	136.084	0	89.8077	-28086.3	150.098	0	113.896
																																			103.058	0	163.127	0			63.0885	0	136.085	0	89.8082	-58431.6	150.099	0	113.896
																																			103.058	0	163.128	0			63.0888	0	136.086	0	89.8086	-73355.6	151.091	0	113.897
																																			105.03	0	163.129	0			63.0891	0	136.086	0	89.8091	-65625.9	151.092	0	113.897
																																			105.031	0	163.13	0			63.0893	-19.0627	137.077	0	89.8095	-41614.3	151.093	0	115.047
																																			105.031	0	163.131	0			63.0896	-64.7301	137.078	0	89.81	-10458.9	151.094	0	115.048
																																			105.032	0	163.133	0			63.0899	-107.647	137.079	0	89.8105	-1087.48	151.095	180.023	115.049
																																			105.032	1122.3	163.134	0			63.0901	-122.102	137.079	0	89.8109	0	151.096	581.564	115.049
																																			105.033	2670.17	163.135	0			63.0904	-100.869	137.08	129382	89.8114	0	151.097	1913.84	115.05
																																			105.033	5979.08	163.136	0			63.0907	-58.7622	137.081	307360	89.8118	0	151.098	4165.46	115.051
																																			105.034	6826.52	163.137	0			63.0909	-18.0469	137.082	949437	89.8123	0	151.099	6629.62	115.051
																																			105.035	4605.06	163.138	0			63.0912	0	137.083	1.65752e+06	89.8438	0	151.1	7023.27	115.052
																																			105.035	2122.09	163.154	0			63.0915	0	137.084	2.21494e+06	89.8443	0	151.101	4618.43	115.052
																																			105.036	800.405	163.155	0			63.0917	0	137.085	1.79755e+06	89.8447	0	151.102	2252.39	115.053
																																			105.036	0	163.156	0			63.092	0	137.085	1.05318e+06	89.8452	0	151.103	534.637	115.054
																																			105.037	0	163.157	0			63.22	0	137.086	352033	89.8456	-8308.78	151.104	49.1929	115.054
																																			105.037	0	163.158	0			63.2202	0	137.087	23913.8	89.8461	-18092.6	151.105	0	115.055
																																			105.038	0	163.159	0			63.2205	0	137.088	0	89.8466	-23342.5	151.106	0	115.056
																																			105.066	0	163.161	0			63.2208	0	137.089	0	89.847	-21452.6	151.107	0	115.056
																																			105.066	0	163.162	0			63.221	-4.86913	137.09	0	89.8475	-14239.2	151.108	0	115.057
																																			105.067	0	163.163	0			63.2213	-16.8359	137.09	0	89.8479	-3485.66	159.035	0	115.058
																																			105.068	0	163.164	0			63.2216	-27.9602	138.082	0	89.8484	-351.148	159.036	0	115.058
																																			105.068	739.279	163.165	0			63.2219	-31.2263	138.083	0	89.8488	0	159.037	0	115.059
																																			105.069	1880.1	163.166	0			63.2221	-25.5488	138.084	0	89.8493	0	159.038	0	115.06
																																			105.069	5184.65	163.167	0			63.2224	-14.0669	138.085	0	89.8498	0	159.04	193.651	115.06
																																			105.07	8738.95	163.168	0			63.2227	-3.73691	138.086	54632.4	89.8502	0	159.041	1049.61	115.061
																																			105.07	9924.6	186.861	0			63.2229	0	138.087	280381	91.0506	0	159.042	3858.65	115.062
																																			105.071	6753.97	186.863	0			63.2232	0	138.087	414519	91.0511	0	159.043	7473.33	115.062
																																			105.072	3305.61	186.864	0			63.2235	0	138.088	1.40725e+06	91.0516	0	159.044	11060.6	115.063
																																			105.072	718.314	186.866	0			63.2237	0	138.089	5.0931e+06	91.052	0	159.045	10132.5	116.928
																																			105.073	0		0			63.7136	0	138.09	11637380	91.0525	-5460.29	159.046	6249.25	116.929
																																			105.073	0		0			63.7138	0	138.091	18746508	91.053	-43431.5	159.047	2679.52	116.93
																																			105.074	0		0			63.7141	0	138.092	20542288	91.0534	-168343	159.048	664.139	116.93
																																			105.074	0		0			63.7144	0	138.093	14019224	91.0539	-316950	159.049	167.557	116.931
																																			106.059	0		0			63.7147	-11.7123	138.094	7330757	91.0544	-406343	159.05	0	116.932
																																			106.059	0		0			63.7149	-44.6162	138.094	2.11048e+06	91.0548	-366040	159.051	0	116.932
																																			106.06	0		0			63.7152	-82.2201	138.095	549783	91.0553	-239909	159.052	0	116.933
																																			106.061	0		0			63.7155	-102.251	138.096	325728	91.0558	-95775.5	159.054	0	116.934
																																			106.061	0		0			63.7158	-93.5857	138.097	271722	91.0562	-23338.3	161.052	0	116.935
																																			106.062	3947.76		0			63.716	-60.3905	138.098	873692	91.0567	-2929.95	161.053	0	116.935
																																			106.062	6866.12		0			63.7163	-20.016	138.099	0	91.0571	-136.994	161.054	0	116.936
																																			106.063	13257.1		0			63.7166	0	138.1	0	91.0576	0	161.055	0	116.937
																																			106.064	45236.1		0			63.7168	0	138.1	0	91.0581	0	161.056	271.056	116.937
																																			106.064	148406		0			63.7171	0	138.101	0	91.0585	0	161.058	622.322	116.938
																																			106.065	277517		0			63.7174	0	138.102	0	91.059	0	161.059	963.807	116.949
																																			106.065	398872		0			64.0476	0	139.069	0	91.229	0	161.06	1110.52	116.95
																																			106.066	353864		0			64.0479	0	139.07	0	91.2295	0	161.061	981.731	116.951
																																			106.067	216991		0			64.0481	0	139.071	0	91.2299	0	161.062	651.69	116.951
																																			106.067	90853		0			64.0484	0	139.071	0	91.2304	0	161.063	302.296	116.952
																																			106.068	24321.8		0			64.0487	-25.8054	139.072	123128	91.2309	-24913.2	161.064	0	116.953
																																			106.068	8401.12		0			64.049	-91.3699	139.073	638006	91.2314	-53090.2	161.065	0	116.954
																																			106.069	8137.35		0			64.0492	-149.94	139.074	1.46505e+06	91.2318	-72516	161.066	0	116.954
																																			106.069	4714.09		0			64.0495	-166.328	139.075	2361459	91.2323	-74229	161.067	0	116.955
																																			106.07	3746.24		0			64.0498	-139.605	139.076	2384629	91.2328	-57832.1	168.284	0	116.956
																																			106.071	1520.56		0			64.0501	-84.0813	139.077	1.50912e+06	91.2332	-13237.9	168.286	0	116.956
																																			106.071	611.604		0			64.0503	-26.8796	139.078	694844	91.2337	-1200.09	168.287	0	116.957
																																			106.072	0		0			64.0506	0	139.079	185221	91.2342	0	168.288	0	116.958
																																			106.072	0		0			64.0509	0	139.08	0	91.2346	0	168.289	436.605	116.958
																																			106.073	0		0			64.0512	0	139.08	0	91.2351	0	168.29	671.574	116.959
																																			106.074	0		0			64.0515	0	139.081	0	91.2356	0	168.291	741.467	116.96
																																			107.045	0		0			64.315	0	139.082	0	92.0459	0	168.293	594.697	116.96
																																			107.046	0		0			64.3153	0	148.015	0	92.0464	0	168.294	320.603	116.961
																																			107.046	0		0			64.3156	0	148.016	0	92.0468	0	168.295	0	116.962
																																			107.047	0		0			64.3158	0	148.017	0	92.0473	0	168.296	0	116.962
																																			107.048	869.676		0			64.3161	-5.98651	148.018	0	92.0478	-5879.32	168.297	0	116.963
																																			107.048	3998.48		0			64.3164	-22.5949	148.019	142216	92.0483	-13946	168.299	0	116.964
																																			107.049	7620.97		0			64.3167	-39.4711	148.02	369574	92.0487	-44040.5	171.031	0	116.964
																																			107.049	10652.7		0			64.3169	-46.3513	148.021	589107	92.0492	-77615.7	171.033	0	116.965
																																			107.05	8863.39		0			64.3172	-41.3408	148.022	639186	92.0497	-100746	171.034	0	116.966
																																			107.051	5227.13		0			64.3175	-26.6641	148.023	480005	92.0502	-83630.2	171.035	0	116.966
																																			107.051	1793.09		0			64.3178	-9.06331	148.024	233689	92.0506	-50939.6	171.036	0	116.967
																																			107.052	724.304		0			64.318	0	148.025	0	92.0511	-18555.4	171.037	587.596	116.968
																																			107.052	0		0			64.3183	0	148.025	0	92.0516	-8565.57	171.039	982.286	116.969
																																			107.053	0		0			64.3186	0	148.026	0	92.052	-1859.53	171.04	2614.76	116.97
																																			107.054	0		0			64.3189	0	148.027	0	92.0525	-152.472	171.041	8588.2	116.97
																																			107.054	0		0			64.5624	0	148.068	0	92.053	0	171.042	21002.8	116.971
																																			107.082	0		0			64.5626	0	148.069	0	92.0535	0	171.043	34556.3	116.972
																																			107.083	0		0			64.5629	0	148.07	0	92.0539	0	171.045	40288.4	116.973
																																			107.083	0		0			64.5632	0	148.071	0	92.0544	0	171.046	28632.4	116.973
																																			107.084	0		0			64.5635	-7.04263	148.072	0	92.0549	0	171.047	15526.1	116.974
																																			107.085	1493.8		0			64.5638	-26.8696	148.073	364242	92.0554	0	171.048	4469.21	116.975
																																			107.085	2629.62		0			64.564	-46.5569	148.074	1.15693e+06	92.0558	0	171.049	996.801	116.975
																																			107.086	3151.61		0			64.5643	-53.6739	148.075	2009516	92.0563	0	171.051	484.549	116.976
																																			107.086	2690.02		0			64.5646	-47.7476	148.076	2.53667e+06	92.0568	-12732.9	171.052	460.738	116.977
																																			107.087	1590.62		0			64.5649	-29.9428	148.077	1.96105e+06	92.0573	-28099.4	171.053	172.877	116.977
																																			107.088	0		0			64.5651	-9.18687	148.078	1.16004e+06	92.0577	-37969.8	171.054	0	116.978
																																			107.088	0		0			64.5654	0	148.079	419665	92.0582	-36085.9	171.055	0	116.979
																																			107.089	0		0			64.5657	0	148.08	109710	92.0587	-24300.5	171.057	0	116.979
																																			107.089	0		0			64.566	0	148.081	0	92.0592	-11047.8	171.058	0	116.98
																																			110.435	0		0			64.5663	0	148.082	0	92.0596	-1986.9	173.049	0	116.981
																																			110.435	0		0			64.682	0	148.083	0	92.0601	-140.724	173.05	0	116.981
																																			110.436	0		0			64.6822	0	148.084	0	92.0606	0	173.051	0	116.982
																																			110.437	0		0			64.6825	0	149.061	0	92.0611	0	173.053	0	116.983
																																			110.437	1294.84		0			64.6828	0	149.062	0	92.0615	0	173.054	285.127	116.983
																																			110.438	2364.62		0			64.6831	-15.6178	149.063	0	92.062	0	173.055	1015.43	116.984
																																			110.438	2740.18		0			64.6834	-56.8891	149.064	0	92.5174	0	173.056	3789.04	116.985
																																			110.439	2094.07		0			64.6836	-90.7618	149.064	108733	92.5179	0	173.058	10662.4	116.985
																																			110.44	911.731		0			64.6839	-96.0753	149.065	645267	92.5184	0	173.059	18061.6	116.986
																																			110.44	0		0			64.6842	-81.3062	149.066	836004	92.5188	0	173.06	22647	116.987
																																			110.441	0		0			64.6845	-51.0508	149.067	2.61903e+06	92.5193	-7177.72	173.061	17055.5	116.987
																																			110.442	0		0			64.6848	-16.8947	149.068	9603719	92.5198	-17773.8	173.062	9749.56	116.988
																																			110.442	0		0			64.685	0	149.069	26023562	92.5203	-24583.7	173.064	3062.33	116.989
																																			110.47	0		0			64.6853	0	149.07	43707912	92.5207	-22649.4	173.065	753.698	116.99
																																			110.471	0		0			64.6856	0	149.071	53548600	92.5212	-13831.2	173.066	212.664	116.99
																																			110.471	0		0			64.6859	0	149.072	39647912	92.5217	-2341.04	173.067	0	116.991
																																			110.472	0		0			65.0267	0	149.073	22430456	92.5222	0	173.069	0	116.992
																																			110.473	651.581		0			65.027	0	149.074	7.08107e+06	92.5227	0	173.07	0	116.992
																																			110.473	2458.41		0			65.0273	0	149.075	1929295	92.5231	0	173.071	0	116.993
																																			110.474	5160.63		0			65.0276	0	149.076	825645	92.5236	0	173.958	0	116.994
																																			110.475	4455.69		0			65.0279	-3.73023	149.077	720302	92.5508	0	173.959	0	116.994
																																			110.475	626.632		0			65.0282	-15.6741	149.078	274568	92.5513	0	173.96	0	116.995
																																			110.476	0		0			65.0284	-29.0427	149.079	0	92.5518	0	173.962	0	116.996
																																			110.476	0		0			65.0287	-33.8463	149.08	0	92.5523	0	173.963	476.471	116.996
																																			110.477	0		0			65.029	-28.0924	149.081	0	92.5528	-59378.3	173.964	663.937	116.997
																																			110.478	3463.94		0			65.0293	-15.5761	149.082	0	92.5532	-130776	173.965	684.436	116.998
																																			110.478	7599.46		0			65.0296	-4.37919	149.083	0	92.5537	-170209	173.966	547.282	116.998
																																			110.479	9725.15		0			65.0298	0	150.035	0	92.5542	-152873	173.968	330.8	116.999
																																			110.48	7526.53		0			65.0301	0	150.036	0	92.5547	-94522.3	173.969	0	117
																																			110.48	1930.96		0			65.0304	0	150.037	0	92.5551	-23986.2	173.97	0	117
																																			110.481	460.353		0			65.0307	0	150.038	0	92.5556	-2553.21	173.971	0	117.001
																																			110.481	0		0			65.1716	0	150.039	128970	92.5561	0	173.973	0	117.002
																																			110.482	0		0			65.1719	0	150.04	676749	92.5566	0	185.087	0	117.002
																																			110.483	0		0			65.1722	0	150.041	1.50702e+06	92.5571	0	185.089	0	117.003
																																			110.483	0		0			65.1725	0	150.042	2373198	92.5575	0	185.09	0	117.004
																																			110.491	0		0			65.1728	-2.19933	150.043	2364237	92.6613	0	185.091	0	117.004
																																			110.491	0		0			65.1731	-10.2532	150.044	1.50482e+06	92.6618	0	185.093	333.569	117.005
																																			110.492	0		0			65.1733	-21.3978	150.045	673859	92.6623	0	185.094	849.267	117.011
																																			110.493	0		0			65.1736	-27.8788	150.046	155468	92.6628	0	185.095	1365.53	117.011
																																			110.493	1453.67		0			65.1739	-25.3016	150.047	0	92.6632	-24371	185.097	1523.53	117.012
																																			110.494	3007.2		0			65.1742	-15.4138	150.048	0	92.6637	-54611	185.098	1187.59	117.013
																																			110.494	4318.84		0			65.1745	-4.87176	150.049	0	92.6642	-72119.8	185.099	612.424	117.013
																																			110.495	4451.66		0			65.1748	0	150.05	0	92.6647	-64732	185.101	180.306	117.014
																																			110.496	3255.17		0			65.175	0	150.083	0	92.6652	-38874.3	185.102	0	117.015
																																			110.496	1666.04		0			65.1753	0	150.084	0	92.6656	-9241.23	185.103	0	117.015
																																			110.497	0		0			65.1756	0	150.085	0	92.6661	-920.256	185.105	0	117.016
																																			110.498	0		0			65.2847	0	150.086	0	92.6666	0	185.106	0	117.017
																																			110.498	0		0			65.285	0	150.087	42156.2	92.6671	0	191.07	0	117.017
																																			110.499	0		0			65.2853	0	150.088	319593	92.6676	0	191.071	0	117.018
																																			114.897	0		0			65.2856	0	150.089	1.48496e+06	92.668	0	191.072	0	117.019
																																			114.898	0		0			65.2859	-4.96838	150.089	4871826	92.7773	0	191.074	0	117.019
																																			114.898	0		0			65.2862	-22.0986	150.09	8733994	92.7778	0	191.075	333.809	117.023
																																			114.899	0		0			65.2864	-43.4333	150.091	11980566	92.7783	0	191.077	593.521	117.024
																																			114.9	854.968		0			65.2867	-53.7251	150.092	9918946	92.7787	0	191.078	719.425	117.025
																																			114.9	2046.93		0			65.287	-47.9876	150.093	5911549	92.7792	-58480.8	191.079	615.281	117.026
																																			114.901	2797.28		0			65.2873	-29.1438	150.094	2.20754e+06	92.7797	-110336	191.081	361.396	117.026
																																			114.902	2438.53		0			65.2876	-8.83406	150.095	530651	92.7802	-135229	191.082	0	117.027
																																			114.902	1267.34		0			65.2879	0	150.096	109791	92.7807	-122183	191.084	0	117.028
																																			114.903	0		0			65.2881	0	150.097	0	92.7811	-79951	191.085	0	117.028
																																			114.904	0		0			65.2884	0	150.098	0	92.7816	-20400.7	191.087	0	117.029
																																			114.904	0		0			65.2887	0	150.099	0	92.7821	-2159.74	201.034	0	117.03
																																			114.905	0		0			65.6261	0	150.1	0	92.7826	0	201.036	0	117.03
																																			115.017	0		0			65.6264	0	151.09	0	92.7831	0	201.037	0	117.031
																																			115.017	0		0			65.6267	0	151.091	0	92.7835	0	201.039	0	117.032
																																			115.018	0		0			65.6269	0	151.092	0	92.784	0	201.04	0	117.032
																																			115.019	0		0			65.6272	-6.2921	151.093	0	93.0662	0	201.042	605.901	117.053
																																			115.019	312.922		0			65.6275	-27.2587	151.094	116657	93.0667	0	201.043	673.664	117.053
																																			115.02	3032.35		0			65.6278	-50.6711	151.095	357972	93.0672	0	201.045	4100.95	117.054
																																			115.021	6399.78		0			65.6281	-60.4084	151.096	1.45666e+06	93.0677	0	201.046	8299.46	117.055
																																			115.021	9736.18		0			65.6284	-56.0717	151.097	4778287	93.0682	-3645.49	201.048	11980.1	117.055
																																			115.022	9019.58		0			65.6287	-38.4096	151.098	8707534	93.0686	-93029.6	201.049	33111.4	117.056
[truncated: 3,229 more rows]
[truncated: 1 more columns]

## Sheet: S1
APAP Cysteine						APAP GSH						APAP Sulf						OH APAP Sulf						APAP Glc						Caffeine						Nicotine						Cotinine						Cotinine glucuronide
[truncated: 432 more rows]
[truncated: 118 more columns]

[truncated: 4 more sheets: S2, S3, S4, S5]
